# Supplementary material for: Characterization of the Components and Pharmacological Effects of Mountain-Cultivated Ginseng and Garden Ginseng Based on the Integrative Pharmacology Strategy
Source: Front Pharmacol. 2021 Apr 26;12:659954. doi: 10.3389/fphar.2021.659954 (PMC8108004; doi:10.3389/fphar.2021.659954)
Supplement: Supplementary file 1 [file Table2.XLSX]

## Sheet: 15年人参原始数据
Val	m/z	Retention time (min)	GG15_1	GG15_2	GG15_3	GG15_4	GG15_5	GG15_6	MCG15_1	MCG15_2	MCG15_3	MCG15_4	MCG15_5	MCG15_6	QC_10	QC_12	QC_15	QC_16
1	1433.74	13.3104	19639.6	32410	21986.7	42982.7	36822.4	56223.6	22476.5	30757.3	18165.4	55271.9	10653.1	26634.8	22538.9	19690	18444.4	17057.7
2	595.13	2.23065	0	0	0	0.00126792	0	0	0	0	0	0	0	0	4222.08	4062.65	3816.21	3496.79
3	769.437	19.3043	0	0	0.208588	0	0	0.050184	0	0	0	0	0	0	4673.84	4314.44	4004.35	3699.76
4	1262.64	10.2934	0	0	0	0	0	0	0	0	0	0	0	0	1166.74	1167.82	1074.49	970.57
5	579.136	2.82283	0	0	0	2.72403	2.90971	0	0	0.00478799	0	0	0.00186082	0	446.688	438.954	413.002	347.865
6	955.775	13.3104	1571.91	2469.67	1723.45	3069.54	2623.2	3586.1	1230.15	1460.07	901.39	2611.93	578.642	1438.88	1753.04	1517.4	1219.86	820.289
7	1295.63	11.5066	191.795	140.145	1662.19	239.479	179.85	3115.98	128.617	4605.33	4501.88	2540.42	2872.01	3649.41	1432.83	1323.86	1176.72	1007.39
8	823.469	22.7203	1160.87	1485.53	1260.01	1123.46	1643.89	821.767	459.78	846.508	887.333	905.538	854.087	359.529	955.919	846.065	814.682	686.585
9	1190.04	15.4518	1628.88	2400.61	296.599	2664.28	2246.64	1681.51	2203.64	1247.38	1828.15	1488.31	837.387	1100.35	2272.26	1936	1877.75	1477.1
10	955.491	11.8539	932.087	1444.69	971.363	1832.83	1782.24	2724.64	986.205	1262.44	840.663	2704.57	518.96	1136.71	854.394	806.287	683.673	538.463
11	679.442	19.3043	0	0	0	0	0	0	0	0	0	0	0	0	117.859	110.009	105.359	97.2023
12	1464.82	5.70708	376.997	705.88	590.218	336.507	839.438	458.291	488.854	57.7737	468.411	415.576	559.678	688.49	169.171	139.643	119.996	87.9835
13	471.188	5.79895	198.662	117.989	126.4	270.034	364.331	185.047	113.248	128.399	120.797	68.721	117.916	170.974	257.488	279.786	251.144	219.138
14	577.136	10.2831	160.763	319.099	2125.73	1078.05	352.133	601.732	23.9327	29.8152	40.2373	26.5791	58.7483	54.3689	362.165	327.111	317.423	264.077
15	547.125	7.92943	496.584	535.353	263.14	546.962	308.182	795.958	806.006	893.079	1781.78	1102.06	981.127	736.246	750.16	702.276	652.455	570.612
16	683.676	11.5474	0	0	0	0	0	0	0	0	0	0	0	0	122.279	97.586	87.0624	56.8303
17	755.335	7.30662	596.232	699.332	503.527	634.006	939.024	390.369	146.294	330.002	383.961	558.907	372.693	139.627	363.171	344.616	321.728	285.035
18	1163.9	15.462	328.042	900.294	1.97705	1240.5	815.945	420.821	959.524	202.312	611.896	336.559	68.7469	150.058	766.581	627.001	508.189	345.853
19	577.136	9.96837	113.941	246.196	1019.5	680.592	267.421	469.287	17.2394	25.2382	44.6005	28.7747	38.125	35.0123	337.825	328.011	288.612	246.844
20	493.148	4.47333	433.809	563.524	511.255	893.361	590.233	946.213	408.378	475.989	813.691	419.519	567.527	559.084	537.324	596.898	536.343	487.389
21	706.357	5.91137	195.147	288.638	273.025	365.912	363.964	545.758	474.202	487.31	704.976	342.358	614.543	638.939	490.461	472.443	424.897	363.699
22	649.235	5.1149	197.744	211.54	181.115	223.73	141.33	173.295	241.599	228.467	123.373	106.695	280.75	434.604	184.432	188.04	176.194	159.341
23	1123.9	12.863	164.419	417.295	26.677	786.578	451.951	506.95	368.437	192.873	301.716	161.484	95.4845	110.805	373.265	332.096	246.844	155.845
24	823.47	22.5978	236.335	232.511	141.824	119.515	234.251	129.942	52.5238	173.181	146.819	153.286	139.948	50.8072	212.199	184.574	161.998	139.079
25	645.24	2.80242	288.658	389.803	385.097	499.008	697.812	738.304	333.658	551.655	697.655	517.589	389.488	620.26	406.427	410.365	390.549	342.338
26	1166.1	13.7801	253.957	507.821	69.3505	705.431	490.315	376.627	635.437	262.11	453.393	294.375	170.736	218.142	387.478	371.97	344.438	291.677
27	493.149	4.90232	343.628	415.24	290.962	668.993	440.558	711.711	318.214	361.407	493.679	356.255	273.25	577.75	381.799	378.948	346.593	276.217
28	483.2	6.31802	7.22984	54.5184	53.2972	107.246	31.6723	91.7887	99.8671	61.7717	92.5634	105.712	138.129	61.8773	187.731	188.811	157.468	131.715
29	653.246	3.17845	382.572	245.526	433.082	478.692	857.494	932.327	237.389	255.615	280.927	165.479	224.663	233.139	264.231	268.395	256.642	220.685
30	956.359	13.3104	113.42	301.014	144.041	423.741	319.463	561.9	63.7833	86.6853	21.3471	277.724	5.02099	94.782	139.724	101.464	63.3375	23.198
31	593.282	2.639	213.789	307.293	272.734	378.564	431.658	307.719	128.663	150.716	223.332	127.406	219.98	229.271	224.944	229.039	208.765	179.022
32	846.04	9.53962	154.62	122.013	115.628	257.675	140.501	229.201	84.9967	81.5214	124.985	93.5369	90.8202	139.363	247.088	225.585	149.804	76.7652
33	992.145	5.69688	37.0326	81.1169	57.2241	55.4588	113.678	73.4458	28.327	1.29602	30.6175	28.7989	29.3322	51.2789	30.5674	28.7617	11.6437	4.00749
34	992.25	5.69688	16.5239	49.9036	26.8763	28.0913	73.3816	41.6003	10.445	0	10.6821	12.5184	11.9596	27.9643	10.6766	9.27426	2.43161	0
35	561.506	12.863	30.161	118.743	1.80566	288.885	129.522	154.489	165.3	74.8784	136.871	52.0884	26.3427	32.3411	94.045	98.8011	87.395	62.8217
36	377.381	0.81495	150.715	372.742	86.3108	744.82	249.299	290.965	0	0	0	0	0	0	2.18515	2.60408	1.84889	0.606666
37	405.177	3.62772	456.006	298.327	397.587	475.887	490.364	384.531	204.631	155.83	251.951	186.803	413.005	348.701	231.054	231.717	225.637	197.228
38	485.224	1.44625	0	0	0	0	0	0	0	0	0	0	0	0.444911	186.299	187.416	182.844	164.144
39	609.146	2.95553	0	0	0	0	0	0	0	0	0.738739	0.333588	0.743409	0	525.153	509.408	478.856	408.548
40	813.499	20.8141	0	0	4.34186e-05	1.04781	0	0.0170684	0.894928	0.164184	0.00162249	0.0469369	0.0407183	0	348.088	328.535	318.908	281.401
41	515.214	7.0412	52.6921	22.8484	27.1371	85.3523	59.8221	30.5259	25.5195	23.4099	19.3067	16.8117	48.1782	48.6674	342.585	333.91	306.213	271.172
42	1087.53	13.8618	4.46673	6.97753	0.650753	5.99019	5.62068	3.75041	2.41944	1.23006	2.7151	0.347875	0.291741	1.42356	3676.98	3428.07	3079.11	2619.25
43	447.224	6.30782	43.1461	210.243	186.846	358.844	60.5969	326.517	537.718	356.443	486.039	522.982	653.193	331.227	811.168	801.78	744.279	697.672
44	563.198	4.12622	4003.23	4196.86	2364.67	8757.3	8623.03	2635.29	605.258	1096.39	1303.55	1424.96	1243.4	1737.09	1643.62	1619.94	1523.84	1406.44
45	1216.5	13.7291	1456.14	1860.74	824.7	1982.44	1749.6	1101.59	1356.4	672.649	659.646	765.016	683.948	753.204	1358.17	1151.94	1037.36	764.62
46	751.463	19.866	4.48098	1.9882	4.48648	3.1492	2.90323	2.79364	0	0.210088	0	0.574036	0	0.266144	203.786	187.582	180.441	149.819
47	664.419	22.7713	566.626	1878.92	1328.32	2894.13	1448.33	1685.57	690.513	1219.85	724.873	776.204	370.52	229.715	922.273	821.136	795.657	634.919
48	649.235	4.90232	277.977	245.119	348.618	414.982	463.84	399.564	279.885	465.293	244.414	210.319	278.604	411.161	474.949	474.304	442.989	389.653
49	645.239	2.5165	353.978	465.157	396.577	495.799	763.205	735.727	414.751	610.5	690.11	399.541	463.714	771.688	496.106	501.804	487.608	425.759
50	1190.04	13.7699	1245.41	1839.04	474.446	2039.81	1735.57	1214.23	1582.03	863.351	963.402	944.101	746.81	849.37	1417.21	1237.92	1151.12	920.863
51	1164.53	13.7903	292.096	749.247	39.4506	1072.33	1050.16	1016.37	1662.08	848.452	1806.95	1149.12	621.562	1066.94	364.691	1021.64	994.782	1228.71
52	825.463	20.5997	0	1.48129	0	0	1.17211	0	0.261047	0	1.49399	0	0	0.175323	180.58	175.538	161.345	142.429
53	793.439	16.5426	1394.71	2240.01	932.393	3186.22	2596.77	3452.78	1287.25	2024.55	1569.7	3360.55	757.273	1635.75	1500.15	1385.3	1304.04	1092.59
54	1418.82	18.0911	0	0	0	0	0	5.40179	53.4597	315.229	499.044	46.4976	5.69214	5.05164	8482.36	7277.91	7617.83	7377.21
55	925.481	18.7752	464.589	522.592	492.209	809.396	674.619	696.313	102.804	185.479	140.903	359.287	146.726	234.114	238.738	219.7	201.3	171.202
56	680.326	9.8867	6.39182	7.50735	1.82742	25.7943	19.49	8.55105	1.02145	2.03311	2.15172	1.50366	1.45381	1.0253	504.27	495.95	479.09	430.324
57	667.245	1.76278	684.846	806.432	775.308	1154.65	883.69	932.412	781.501	646.854	527.798	493.631	759.004	826.521	927.308	943.511	908.685	810.498
58	1249.59	15.7274	1408.21	2761.61	264.904	3874.79	2650.28	1151.96	3462.05	753.653	2287.41	857.285	546.82	850.307	2249.81	2053.52	1872.21	1566.06
59	655.26	3.17845	394.245	388.499	476.514	560.14	538.769	675.834	307.823	228.723	461.537	335.876	308.842	274.383	311.323	316.789	303.346	260.928
60	604.307	13.9026	304.648	219.731	811.262	281.451	211.36	1524.15	264.965	1430.13	1353.45	986.648	1359.8	1322.08	771.791	748.319	741.249	692.299
61	968.545	19.1104	1.9425	3.49492	2.48682	44.7022	9.38721	4.27704	4.29962	1.70862	17.6819	5.20529	0.35672	0.610016	746.83	701.456	663.112	621.457
62	603.302	15.7479	656.075	1173.99	164.762	1629.48	1166.79	632.761	1783.49	538.126	1322.07	546.532	413.391	588.636	1010.7	996.239	1015.26	933.031
63	1263.52	15.462	1122.5	1744.44	537.317	2008.51	1575.71	1503.04	2067.38	1138.65	1763.33	1296.8	838.578	1045.34	1823.42	1501.91	1490.32	1224.86
64	1139.59	3.64813	8.47528	74.3717	47.0206	208.51	201.325	289.031	79.7816	8.73303	57.3431	26.265	0.340332	3.65643	1466.58	1448.83	1355.32	1163.38
65	545.082	1.08885	686.751	813.64	808.44	1107.81	897.998	738.834	169.538	109.63	289.237	265.687	219.662	198.286	331.474	330.73	301.053	225.634
66	1105.67	20.6405	0	0	0	1.77252	0	1.79425	16.5382	1.29511	0	0.808044	1.49268	25.282	339.744	327.301	303.222	257.94
67	1239.64	10.3138	11.7468	8.82568	70.6511	36.1087	25.3875	114.02	0.372681	143.152	79.4662	33.4537	66.8133	70.0215	3424.25	3071.99	2855.59	2516.48
68	1447.87	12.9651	3.06537	1.65808	0	2.04926	0	0	0	15.0322	0.328308	0	1.224	14.1988	522.093	480.595	426.015	340.74
69	641.194	1.46665	205.486	217.544	157.405	631.992	3048.63	161.922	80.4961	87.741	102.452	46.7699	51.1291	138.895	192.712	179.568	160.719	135.867
70	395.192	3.17845	372.845	413.026	640.09	507.374	890.961	798.165	263.181	607.403	478.034	255.967	345.344	476.907	424.182	422.62	401.499	356.643
71	725.447	19.3043	23.6278	15.753	8.35355	28.0978	14.893	16.686	1.05164	9.63349	7.31124	7.14799	11.243	13.4338	1499.96	1332.61	1255.46	1124.68
72	977.532	8.13197	3.34045	27.6079	37.9371	77.6751	70.5025	99.8953	22.4727	41.0348	44.0695	11.5267	18.3047	8.08768	1124.46	1082.12	1013.41	888.785
73	385.078	0.876217	218.961	215.928	209.826	295.947	334.599	350.814	113.681	162.095	187.207	107.642	165.919	163.072	162.153	144.505	122.3	105.514
74	683.437	19.3043	7.76005	9.82009	7.8593	9.05939	9.28634	8.89481	6.8521	14.0302	7.638	7.04119	7.24081	6.81193	1022.02	942.137	883.073	798.798
75	958.513	12.9753	18.3833	22.7669	0.361603	47.4813	14.1356	8.43274	1.78732	60.7846	33.4586	3.40796	8.05545	27.1086	1955.21	1927.29	1767.02	1537.06
76	513.199	6.66522	70.4684	33.4563	42.9457	121.852	100.859	50.1985	32.0997	27.2837	32.0347	20.6644	65.0327	58.9804	392.692	375.636	336.988	305.093
77	1165.6	13.7801	64888.3	95673.7	30154	111922	91148.5	73326.9	105084	57495.2	77382.1	61986.6	45388.3	51845.8	84037.1	74762.2	69012.4	64510.1
78	513.198	6.4201	308.022	258.092	250.38	841.173	651.048	420.258	132.871	158.088	200.498	181.009	206.48	341.92	1276.48	1230.79	1131.96	999.951
79	469.229	4.95335	32.2712	54.0599	24.5932	72.0999	56.3874	61.9085	11.1323	20.2782	22.302	12.5073	6.15874	47.8097	1478.93	1425.33	1316.08	1191.82
80	731.341	8.5914	0	0	291.461	0	0	332.733	0	554.069	210.208	79.3015	328.57	401.376	10978.9	10200.5	9450.91	8674.32
81	493.229	6.31802	74.1606	312.695	342.766	562.163	128.853	534.227	799.833	452.154	694.186	837.596	1034.6	477.981	1200.8	1197.37	1080.95	997.33
82	1124.09	12.863	3990.29	7327.36	1435.52	12954.8	8214.75	8702.96	9877.56	5922.93	8302.79	5066.77	3689.74	3779.82	6503.68	6099.65	5646.1	5181.25
83	1117.54	8.86707	636.577	993.853	1079.08	1134.68	1190.35	1806.97	1185.41	1682.42	2360.6	4845.61	904.131	1992.35	1496.15	1429.67	1333.57	1153.97
84	1100.59	12.863	8565.02	16682.9	2817.71	31872.3	18504.9	20161.9	24361.4	13879.4	20479	11323	8002.89	8113.51	15396	13971.7	13245.5	12353.3
85	893.364	20.4057	228.596	218.91	240.02	217.656	269.647	429.683	158.217	211.266	226.773	397.544	95.7063	197.428	236.274	184.817	179.524	141.725
86	706.357	7.42918	666.132	949.172	893.746	1219.53	1196.78	1723.09	1501.1	1531.54	2262.35	1093.39	1943.01	2030.44	1514.19	1461.73	1318.69	1160.31
87	992.031	5.69688	154.153	257.812	208.372	160.95	303.76	206.353	157.957	35.4365	163.938	153.311	176.01	226.425	110.222	93.8597	70.8197	48.4066
88	1397.79	5.08427	0	31.5901	15.8374	142.028	355.31	784.029	274.824	0	439.304	70.9022	0	0	1620.02	1628.35	1786.95	1757.98
89	538.317	21.8541	216.198	280.484	250.673	186.981	179.343	210.936	176.409	139.958	101.878	138.223	79.0604	108.482	146.049	137.158	130.481	120.522
90	1441.82	5.69688	288.034	576.293	396.17	396.997	874.894	515.977	595.827	102.661	734.04	514.366	684.887	929.09	248.222	234.672	215.592	174.266
91	997.501	14.9115	916.74	1461.9	1111.39	1754.45	1255.12	2052.85	715.209	1276.52	1119.99	2418.59	459.346	1567.43	1226.23	1086.17	991.549	812.199
92	881.409	20.7017	43.1243	38.8991	40.8441	40.6135	45.6666	50.486	13.9011	21.6646	31.5294	44.5066	27.6658	31.8709	1452.68	1342.52	1288.63	1127.66
93	885.483	13.4942	62.3656	92.6138	77.0711	112.383	111.016	124.3	62.9561	57.1987	43.6062	94.769	39.4735	72.3641	2664.97	2567.55	2356.3	2085.07
94	1093.58	16.3588	832.374	2200.01	251.061	4209.44	3078.61	1860.22	3280.5	414.038	1550.25	689.152	247.928	260.986	1343.31	1264.03	1189.35	1037.3
95	323.098	4.12622	543.941	553.451	299.319	1255.74	1223.6	340.326	66.7576	140.727	154.702	173.459	148.477	213.422	210.931	205.662	200.119	178.998
96	377.261	0.81495	528.737	954.893	383.117	1686.38	716.498	783.671	0	2.28316	1.19239	1.64552	1.09445	0	65.4762	70.2683	55.6958	37.2428
97	625.141	1.93638	9.19573	9.28587	9.06928	18.9828	10.754	7.00562	3.10726	4.69282	6.24303	1.26213	5.36319	24.8656	234.875	234.913	219.997	188.785
98	593.282	1.58917	766.96	901.272	870.964	1138.69	1232.06	776.839	448.209	485.066	490.736	445.72	755.687	600.989	685.922	682.4	646.587	555.877
99	762.408	19.9479	522.652	963.447	899.341	1058.7	1131.88	1173.92	1040.7	1056.97	2060.06	741.098	1299.2	1408.31	1222.26	1128.65	1051.85	933.521
100	609.147	2.35315	13.2542	176.58	0	120.197	0	4.70054	0	0	0.521332	0	0	0	492.596	484.621	454.317	399.015
101	341.217	0.784333	166.33	237.396	126.296	129.286	178.301	122.303	30.9501	32.275	11.8847	10.0878	18.3733	6.53545	123.724	69.8805	27.7269	10.1726
102	665.427	20.4261	73.1086	70.3578	40.4083	250.525	102.268	100.34	23.2981	150.542	66.0799	35.999	55.9255	54.1972	1416.68	1343.08	1290.57	1186.09
103	605.299	18.3465	3658.9	6314.16	1215.21	8347.13	6366.91	4565.44	8006.32	3193.72	6066.05	3950.66	2440.53	2799.96	4181.68	4208.19	4075.96	3957.79
104	992.841	18.0707	0	0	0	0	0	14.6047	29.8821	106.919	157.473	22.3779	2.62442	4.59368	1160.97	1006.76	858.441	661.98
105	651.251	5.48243	249.891	295.679	243.457	339.923	207.737	289.642	390.978	257.171	176.408	136.52	290.535	495.196	380.236	385.629	363.765	326.688
106	385.078	1.90568	963.558	927.768	1086.23	1561.49	1389.81	1516.74	245.367	319.952	415.73	269.969	486.934	355.396	635.583	662.617	627.683	555.205
107	947.521	10.2116	27.0545	8.4896	803.086	17.8376	37.8233	708.744	9.18462	1424.6	237.37	196.837	1595.72	858.803	16640.5	14997.2	13917.8	12893.4
108	385.077	1.77298	1098.75	1065.17	1157.84	1638.39	1525.29	1677	820.295	1096.15	1327.38	779.27	1199.75	907.347	1009.58	1002.71	947.321	847.632
109	1139.58	4.83085	10.1469	95.9733	78.6783	155.705	264.272	280.299	84.9962	57.6305	124.604	46.488	25.5145	29.2341	895.473	873.409	786.52	669.252
110	1005.53	9.61108	10.3158	17.205	9.3345	44.5401	29.9538	35.736	20.6659	20.4095	45.5624	21.1439	2.29321	7.03076	519.091	507.106	454.311	375.881
111	665.427	20.232	47.9337	49.522	24.418	170.687	71.6351	72.9304	11.7549	101.851	41.8164	28.1663	36.594	30.3116	782.925	755.423	712.611	631.339
112	731.843	10.3036	0	0	42.776	0	0	53.3198	0	90.6452	31.3653	15.9782	70.355	109.523	1097.07	1069.14	981.466	895.98
113	797.467	20.0483	3.87674	39.9827	25.2881	187.308	168.341	146.851	21.0374	7.20893	44.3378	16.2703	14.2662	8.0446	414.008	389.781	379.829	326.034
114	811.484	20.8141	18.3222	28.6968	16.4632	70.5887	30.302	53.1199	15.659	34.446	34.5215	52.931	12.7427	55.1357	505.312	480.53	459.534	412.102
115	708.339	10.3036	0	0	61.2206	0	0	86.4673	0	112.132	39.688	29.7975	88.7488	123.15	1052.86	999.32	924.053	857.887
116	385.077	1.63007	4192.58	4587.26	4420.26	6876.51	6174.16	6586.96	2634.88	3543.11	3754.02	2644.16	3482.12	3309.07	3687.22	3636.52	3390.8	3047.16
117	913.516	9.1921	41.1657	36.58	14.1449	24.5696	31.7702	16.4676	9.03529	29.9202	15.3522	8.61687	13.0509	26.1856	342.944	351.174	321.79	275.141
118	1165.6	18.0809	27362.9	50226.6	6587.9	64014.2	48225.4	30045.9	64697.8	18859.1	39255.4	27311	13646.6	18179.6	25495.3	22936.7	21010.7	18616.4
119	327.204	3.75028	197.262	249.393	164.472	43.63	152.376	121.534	192.224	89.1393	219.372	134.353	139.367	75.1893	163.594	162.274	156.311	133.569
120	945.542	18.1218	148.59	308.265	319.287	436.956	279.404	696.532	1220.36	2054.84	2742.75	947.293	582.338	661.496	14096.8	12471.7	12406.3	11980.2
121	533.188	4.8921	635.013	1006.67	583.528	1682.88	1753.44	1063.79	239.006	562.465	773.289	546.733	440.991	688.721	595.544	636.179	577.342	509.329
122	577.136	8.94873	100.109	218.426	547.112	709.57	299.151	477.6	57.1523	100.891	213.454	131.828	58.49	81.289	271.511	271.367	239.837	207.907
123	946.043	18.0707	0	14.6097	22.4487	35.1665	11.3215	96.2479	212.549	532.861	714.657	184.264	88.7328	93.952	3424.33	3294.54	3262.37	3313.86
124	815.48	6.87967	196.573	122.522	98.219	474.785	106.163	248.808	87.7886	608.819	237.514	174.15	152.092	120.574	2569.37	2430.02	2266.98	2091.66
125	1091.6	10.4669	10.4992	34.578	11.6868	54.5217	35.9555	60.7361	37.3581	71.5932	52.7562	22.3688	22.2875	29.4821	417.756	410.301	369.203	309.982
126	447.114	1.09907	3981.84	4282.67	3553.38	10433.9	7854.99	4327.29	802.122	916.996	1733.58	1540.11	1766.54	1520.3	2028.18	2005.6	1807.05	1517.23
127	672.328	7.83755	2212.08	2353.36	1367.29	4316.43	3522.12	2631.14	1409.42	2885.46	1528.33	968.88	1046.74	1476.77	1575.36	1544.85	1450.23	1337.3
128	680.326	9.0491	574.277	568.641	309.393	989.024	929.439	805.26	321.982	668.97	508.679	262.221	265.509	295.389	4526.5	4306.52	4290.66	3962.53
129	343.249	18.5711	442.992	214.551	197.039	64.4348	205.691	100.951	29.2357	42.566	111.598	150.705	156.902	199.706	166.951	169.833	161.556	141.605
130	1004.95	13.29	1747.29	2205.41	1810.52	2372.71	2194.41	2328.72	1461.64	1289.1	990.485	1965.34	902.121	1426.03	1687.08	1460.62	1340.17	1074.96
131	577.287	7.87838	378.59	800.377	712.637	1054.66	1142.35	1139.59	418.667	1242.57	1089.42	512.497	1428.05	1142.36	1129.44	1091.75	1024.74	921.188
132	956.991	13.3104	5877.25	8337.1	6334.67	10128.9	9025.33	12082.3	5940.57	7207.02	4989.62	11082.9	3510.61	6705.01	6438.04	5740.93	5269.15	4811.78
133	823.358	12.9651	59.4536	60.6667	31.0606	69.7769	29.4365	25.6061	12.8145	87.0141	46.8613	22.7995	50.3673	87.3726	705.807	619.307	645.408	609.169
134	1055.42	13.3104	1980.91	2593.57	1981.63	3174.35	2753.45	3507.53	2018.93	2454.98	1852.76	3429.91	1196.65	2214.89	2317.5	1951.82	1963.75	1699.15
135	457.172	4.47333	3686.5	4457.21	4520.98	6957.74	4319.36	7631.51	3785.92	3901.32	6702.01	3483.78	4561.49	5242.26	4616.99	4495.09	4223.45	3926.38
136	947.522	6.45073	39.6951	133.641	39.6573	400.148	318.321	282.526	214.913	61.3715	213.874	78.5473	8.55563	39.4729	1217.34	1174.39	1071.18	956.685
137	635.222	1.82402	483.95	558.125	691.272	751.455	711.81	825.586	344.469	395.269	386.627	341.522	428.271	360.397	484.187	495.946	473.518	403.934
138	582.297	18.469	2281.22	4063.18	728.321	5438.99	4085.53	2936.09	5802.19	2128.14	4549.24	2663.98	1614.4	1852.66	2914.22	2809.83	2793.61	2725.4
139	405.141	1.72195	777.406	934.421	1546.81	553.946	936.884	1291.44	739.452	502.27	1074.33	591.276	851.007	1148.15	835.563	830.837	788.151	703.859
140	595.297	4.55503	768.113	1065.49	1199.31	1711.51	1900.78	1257.99	422.79	833.125	396.558	376.638	550.903	640.521	863.45	838.933	795.488	702.896
141	829.495	20.2014	1467.97	3128.38	1517.78	2024.18	3799.35	3601.71	437.718	695.551	1181.83	473.172	270.699	322.642	10664.3	9694.59	9275.06	8430.01
142	533.188	4.45292	694.437	1084.25	1071.75	1224.52	1829.46	1997.9	376.774	990.267	1755	686.425	781.247	1046.17	1143.57	1156.14	1086.86	970.643
143	1041.49	14.9115	1615.96	2565.41	2082.75	2981.62	2132.7	3515.69	1321.04	2368.91	2097.13	4411.8	845.654	2999.85	2146.42	1972.98	1823.54	1585.07
144	531.209	2.42462	44.4655	28.0936	35.2953	73.7239	47.8947	26.1144	19.4548	22.4215	19.0547	12.8589	60.3852	45.4151	417.028	402.648	383.83	339.937
145	869.491	20.518	10.4721	18.7863	6.47458	39.1303	24.8297	34.1123	42.3345	69.7048	116.345	24.6598	18.5067	29.911	365.79	342.534	328.357	280.885
146	989.533	18.3669	11.4648	27.9009	19.3184	50.3692	28.9011	72.6677	43.0968	92.9449	101.54	37.8785	31.7824	37.511	675.9	631.73	578.509	482.337
147	1153.6	4.16705	213.092	213.736	206.178	300.082	403.351	409.501	131.246	107.638	219.057	141.706	110.533	205.043	2872.03	2852.13	2709.21	2454.82
148	725.448	18.4792	117.81	99.6419	66.2799	343.072	94.7953	179.565	186.641	235.396	190.194	123.035	651.799	169.916	2467.84	2293.58	2154.1	1953.66
149	1165.6	15.462	64088.3	100646	19022.4	117683	94785.7	67838.9	122268	54530	91320.1	66828	38450.7	48726.1	92493.8	82469.2	77100.3	70394.9
150	869.49	20.957	19.5983	22.7261	12.5619	62.6101	39.9547	30.6268	15.5903	34.6205	30.4699	13.3829	17.1281	25.2897	232.598	223.597	220.412	189.682
151	473.167	2.25107	108.838	130.304	174.899	174.948	154.68	218.531	201.677	176.617	215.999	108.668	260.613	167.314	236.96	243.852	236.041	201.767
152	673.318	5.50287	31.2809	23.6206	93.9814	28.6331	3.95711	64.6085	0	121.946	20.7727	21.0572	58.2714	53.5757	273.021	279.013	280.071	263.586
153	845.934	9.53962	196.035	160.767	155.351	281.627	181.187	252.593	127.419	142.104	177.579	137.104	138.029	181.564	281.804	251.319	188.087	120.874
154	991.498	18.0911	56.0192	16.224	50.1269	108.31	15.4867	231.509	486.188	635.675	550.848	237.164	90.3707	101.941	189.958	479.451	851.273	1290.47
155	1249.59	17.4802	518.422	1126.95	54.8381	1421.08	974.719	361.083	1803.29	280.779	1047	415.951	165.362	335.508	1152.41	1020.56	936.415	782.313
156	683.437	15.0628	640.862	609.167	499.355	1483.76	1021.38	1453.31	545.721	1242.41	778.399	604.606	1532.55	588.549	9260.01	8361.04	7985.04	7342.91
157	989.533	15.8602	35.6815	101.005	90.2818	130.422	82.3504	244.001	238.673	401.484	593.383	234.981	154.457	167.093	2646.42	2461.33	2283.29	1956.64
158	597.302	12.9651	995.534	1183.23	621.904	1498.53	1384.83	1300.3	1489.74	1502.9	2048.09	1118.17	702.454	885.727	11507	11452.3	10951.4	10974.6
159	577.286	7.1637	1339.79	1414.25	1371.53	2217.37	1361.64	1859.67	1502.58	3163.33	2265.96	2108.96	3222.49	3073.15	2529.69	2321.68	2181.86	2041.68
160	367.104	2.67983	681.792	745.297	885.145	1519.58	979.308	1274.61	146.304	443.527	130.506	191.861	325.098	420.551	393.239	393.986	368.954	328.427
161	925.481	20.4465	82.9814	134.744	89.8667	84.2841	97.4207	91.8567	74.6026	52.0401	68.6826	180.41	58.123	129.166	1452.73	1347.01	1249.1	1106.27
162	633.313	16.6242	73.2422	92.6823	14.8084	188.36	122.093	53.6253	144.306	40.2658	51.7225	44.3563	18.2515	25.4685	547.328	550.483	530.493	485.589
163	683.437	11.5474	1655.85	1775.57	1068.68	3004.6	1293.39	1494.97	731.852	2663.16	1777.42	1357.42	1587.09	1917.3	26904.2	23353.8	22731.9	20820.9
164	577.287	7.30662	558.012	1485.22	1207.46	2233.26	2291.52	2650.82	1627.31	1440.3	2564.16	1459.02	1903.34	1438.35	1951.34	1960.26	1804.36	1651.3
165	383.077	8.31572	112.207	221.877	87.5166	195.035	143.638	319.431	238.326	301.705	414.039	238.427	301.977	268.936	233.328	215.188	197.066	176.81
166	1093.58	18.2749	525.843	1620.96	96.5485	2886.92	2005.44	864.413	2592.77	243.923	951.358	385.781	153.246	167.917	879.378	818.643	746.965	617.048
167	1005.53	7.02078	323.607	347.429	246.513	724.154	412.924	624.706	346.98	735.63	671.77	387.213	355.438	405.36	4482.62	3958.59	3731.07	3541.54
168	1139.61	10.4771	25.1556	47.7327	24.5204	74.4663	62.8018	83.4905	47.3771	93.5749	68.8587	35.7379	37.217	43.673	544.91	511.117	474.085	395.814
169	991.548	19.1104	1614.38	2124.32	1727.14	6079.78	3083.37	2736.25	1753.33	2266.63	4006.96	1780.66	1195.26	1047.64	26897.9	23925	22016.5	20102.7
170	925.481	14.2071	492.899	849.968	588.365	1365.69	1029.84	1790.4	543.405	896.854	514.093	1781.23	327.171	714.93	729.328	672.087	618.051	513.284
171	1139.59	4.16705	106.586	156.433	94.4684	350.115	226.307	314.691	214.148	290.326	222.762	153.7	104.166	209.101	790.628	789.286	735.71	637.717
172	1130.5	12.8222	1142.6	1431.91	790.575	1570.48	1373.52	1235.4	1036.4	753.777	781.721	830.99	741.509	796.992	982.782	829.858	745.865	542.157
173	677.061	8.31572	160.596	292.318	128.139	243.44	182.073	391.083	361.456	435.874	643.406	346.084	461.693	394.79	318.121	273.331	276.037	249.171
174	877.481	4.56525	328.43	173.245	447.302	544.81	461.682	416.648	517.541	1901.84	590.869	727.618	522.774	988.092	623.635	618.912	581.789	495.339
175	673.41	11.5474	44.5731	49.446	23.7393	80.9752	29.4967	35.2598	12.1872	53.2477	17.2584	20.885	18.9563	23.9701	700.956	545.775	521.032	397.091
176	827.479	20.2422	12.2714	12.2774	23.557	67.4238	22.796	64.707	38.2953	75.6857	94.3297	43.9186	58.2435	67.5451	362.476	344.906	315.11	286.893
177	549.703	13.3717	1029.69	1185.79	1010.38	1232.85	1163.93	1172.26	850.472	750.221	647.433	978.819	611.041	809.923	1003.69	872.128	839.934	676.791
178	1023.48	13.3921	632.625	846.857	761.41	979.264	961.034	1118.94	632.165	640.001	560.335	888.553	544.804	733.656	544.356	810.235	596.77	533.236
179	323.098	3.7196	380.634	455.692	302.59	780.597	631.464	294.966	50.6204	115.805	129.441	126.04	115.915	158.647	217.845	209.188	205.194	182.507
180	329.233	15.3491	176.08	158.733	147.982	121.935	165.128	141.927	60.7775	84.8611	126.397	89.2544	124.803	89.7401	925.985	854.054	816.803	705.743
181	797.465	19.8762	12.9297	30.2	33.7632	87.3013	93.0163	92.5694	33.2643	27.943	68.5862	44.2171	61.8974	45.4372	243.515	236.41	240.65	227.57
182	1113.56	12.8732	1769.24	2316.14	1076.68	2880.66	2301.04	2175.81	1678.26	1241	1434.74	1226.93	1043.04	1114.11	2154.25	1742.19	1418.16	1089.36
183	1164.53	15.4518	266.317	852.18	49.7083	1191.08	906.952	527.439	2233.98	835.73	1839.68	1137.73	654.918	552.015	502.926	735.812	1280.13	1276.8
184	505.151	8.31572	154.582	287.058	119.542	249.709	187.101	404.333	301.529	363.047	503.336	293.025	370.483	335.872	294.765	275.197	244.867	218.254
185	595.297	5.21698	368.33	540.5	237.098	659.337	400.746	954.408	709.978	350.814	1152.84	699.504	1257.63	821.412	877.426	881.016	815.205	741.035
186	975.553	17.1023	90.0807	218.759	196.985	315.912	229.769	692.704	727.537	967.235	1022.79	450.206	396.846	539.298	4477.73	4060.77	3834.73	3428.67
187	695.44	0.7435	69.9361	63.5447	55.2048	8.41711	34.3329	40.5414	120.194	15.3417	104.306	160.167	29.5776	51.0162	114.396	128.194	128.972	108.994
188	415.146	0.774117	147.429	141.568	121.07	133.032	117.613	171.504	38.5904	55.2047	58.4114	66.8973	88.9166	76.7259	100.967	104.618	91.8734	75.3368
189	797.401	20.0687	71.4069	99.3157	141.447	180.002	207.95	211.339	84.1795	81.5685	175.137	117.703	171.865	131.264	691.836	666.549	660.396	612.453
190	827.48	8.48932	427.514	316.289	205.271	862.724	382.323	425.597	83.4724	596.067	190.147	143.522	213.851	233.114	1113.38	1085.75	1005.2	906.65
191	367.103	2.23065	701.587	761.363	734.13	1291.59	838.584	1159.74	894.062	2050.66	739.528	871.04	1233.83	1371.28	915.746	927.106	870.932	775.726
192	879.496	1.37478	349.141	258.603	176.362	555.856	287.293	281.186	81.4795	370.967	214.19	151.232	158.948	108.913	678.296	692.65	646.949	552.298
193	925.48	15.1755	1587.9	2487.19	1756.98	3613.48	3012.75	4988.12	1563.68	2732.94	1750.85	4769.15	963.481	2066.37	1983.36	1814.81	1670.38	1420.88
194	1167.61	18.3567	1212.7	2348.65	338.384	3231.33	2312.4	1627.4	2647.33	834.772	1869.59	1091.32	596.605	729.541	1611.83	1500.08	1339.19	1115.46
195	977.483	5.07407	99.208	231.734	199.668	325.238	383.219	384.72	482.714	125.37	636.176	421.468	126.907	130.705	187.657	512.063	328.696	582.733
196	363.179	3.14783	36.0683	78.636	46.4547	46.9781	64.611	51.7661	106.797	67.9268	184.911	131.186	94.792	101.997	574.661	611.116	572.97	522.498
197	1087.53	13.0552	384.385	676.287	197.515	745.478	716.465	163.553	301.042	138.585	179.058	623.914	150.997	525.405	4351.63	3878.84	3931.86	3590.96
198	871.505	20.2933	1.8623	6.35779	12.9213	33.744	5.92877	18.1575	85.0981	136.785	552.904	80.8073	26.4116	37.9447	349.31	325.828	308.316	263.494
199	563.199	3.7196	3302.31	4034.88	2763.3	6457.53	5306.68	2620.35	515.3	1053.47	1198.69	1193.3	1109.43	1453.53	1918.79	1882.64	1778.25	1615.97
200	1007.49	4.82065	126.033	63.4763	98.003	222.505	192.17	325.407	427.364	479.328	715.456	480.861	461.32	575.54	102.06	242.562	350.758	485.156
201	722.058	8.31572	271.934	453.015	215.52	379.125	297.247	578.284	409.73	429.338	552.417	381.546	461.108	458.725	447.251	387.168	361.366	276.885
202	477.199	2.7922	274.585	378.921	416.103	699.808	494.525	462.799	246.092	349.254	337.542	185.82	320.877	276.967	361.919	355.836	338.804	284.698
203	426.023	1.04802	499.305	442.309	492.541	273.228	549.904	436.252	434.452	547.564	341.423	516.061	474.738	472.439	532.453	503.426	407.942	328.287
204	473.203	6.20562	197.787	110.161	105.901	279.983	323.229	157.868	99.0427	136.33	112.107	61.9586	111.184	165.265	307.868	301.936	278.057	249.507
205	422.104	20.3751	2.66566	6.80658	8.96367	25.103	3.42896	15.0944	37.6904	10.0737	10.4872	7.30057	15.0041	75.6329	222.241	209.057	200.115	156.139
206	665.32	10.3036	3838.14	5631.33	1637.43	12039.8	7418.2	5098.41	4728.46	4629.79	4275.78	2828.8	1634.21	2386.8	31565.9	29974	28380.7	26843.4
207	459.188	2.1694	104.985	118.127	131.775	124.16	89.0368	169.442	316.779	189.789	162.751	120.866	217.103	253.19	228.99	229.294	221.596	190.506
208	657.323	9.94795	236.859	278.495	102.204	419.033	304.439	216.718	148.541	144.503	124.976	103.48	45.9427	60.1031	556.349	549.734	540.351	500.598
209	665.428	12.9651	82.6923	90.8101	40.6516	107.476	48.4127	46.2565	29.1485	136.67	81.1661	36.6298	75.128	126.994	592.687	603.569	566.716	487.059
210	466.296	21.8131	101.237	127.824	143.88	154.692	121.264	141.474	99.5992	88.3279	66.9322	66.3233	40.8273	53.658	101.235	95.5041	91.4858	68.3494
211	591.302	10.4873	540.234	866.237	541.752	1250.92	1064.52	1337.11	1019.79	1939.01	1356.02	803.309	881.267	1002.9	6075.51	5596.1	5622.34	5211.14
212	525.22	1.6709	203.973	253.161	399.118	413.183	489.164	345.383	149.135	239.394	150.458	119.083	176.585	165.115	246.401	251.389	245.22	215.867
213	727.288	0.763917	204.109	244.511	159.126	78.6573	148.619	164.074	155.436	63.3764	136.936	152.792	102.008	96.5196	179.131	163.788	128.146	97.201
214	829.495	20.7733	653.56	876.145	696.429	1544.16	1071.02	1346.59	1030.19	2327.51	1822.83	1037.15	1040.01	947.34	6699.46	6203.14	5969.11	5522.78
215	587.167	1.88527	225.613	191.405	254.338	429.246	336.651	250.526	194.846	162.688	179.756	163.751	142.945	213.026	380.519	344.863	336.542	257.236
216	903.266	0.9069	14149.3	16982.9	16033.9	14395.8	16830.3	14770.2	5984.58	5335.13	5130.01	6984.61	3534.59	4727.67	7063.27	6582.85	5718.87	4791.33
217	605.3	18.9079	2197.52	4173.53	475.36	5939.76	3879.54	2164.42	4928.9	1330.74	2745.25	1794.54	1086.85	1247.91	2435.02	2409.25	2362.75	2232.11
218	1139.59	3.89322	238.966	228.803	123.422	1311.92	377.893	541.183	358.247	543.599	176.697	336.029	167.178	351.823	708.348	688.861	647.934	575.124
219	489.198	1.88527	2551.91	2114.1	2506.99	4359.87	4649.35	2917.75	2242.64	2622.95	2332.19	1982.21	2434.59	2882.15	3653.92	3654.26	3509.23	3262.3
220	984.293	0.896633	1821.66	1473.81	2421.35	5576.69	3195.78	2539.03	960.877	1623.18	1205.64	2051.21	740.717	942.974	1149.92	1081.07	923.193	741.173
221	861.485	4.02413	14620	7318.48	7604.27	11550.2	9816.06	7137.16	4753.03	17288.6	9883.92	6894.2	11288.6	11907.5	9502.85	9105.87	8577.36	8174.1
222	799.485	5.65603	614.696	496.297	429.963	1517.44	656.432	1278.86	692.322	2044.72	1216.86	798.317	645.249	851.801	2195.57	2262.62	2242.4	2311
223	385.112	1.35437	331.832	336.456	272.154	455.261	559.127	312.96	126.549	248.77	192.181	162.955	180.028	198.356	234.594	253.439	224.426	206.185
224	1263.52	13.7801	987.475	1529.16	450.462	1863.72	1408.97	1230.09	1800.18	969.737	1395.02	1055.79	698.213	852.008	1405.43	1217.16	1223.58	1044.13
225	575.289	10.712	1243.48	1473.77	664.231	3371.57	1952.18	2387.42	1380.08	2122.57	1997.91	1135.54	809.377	953.66	4931.99	4697.58	4520.5	4331.23
226	451.198	19.7333	10.2356	22.606	58.8694	2.55281	6.2933	71.4784	333.196	32.3079	34.3878	51.659	116.241	381.486	541.861	526.296	481.922	430.477
227	956.493	13.3002	60303.5	75823.4	62313.8	86478.1	79756.9	95902.5	54114.1	60588.1	46598.1	81896.6	36931.2	57846.7	65695.1	57116.2	51220	45763.1
228	553.181	1.34417	1139.62	1442.74	1304.8	1122.99	1242.77	1844.87	558.772	999.299	481.296	840.236	417.715	797.158	1048.24	992.685	910.572	780.747
229	849.416	13.678	304.377	516.876	544.638	453.27	634.06	810.81	1294.82	1029.28	2588.2	791.123	1407.73	1912.3	982.402	1006.91	1091.1	1035.64
230	680.326	10.6814	607.669	460.077	288.268	870.174	754.885	517.046	170.438	321.936	224.478	151.101	147.176	192.124	802.344	798.293	771.117	700.116
231	1153.54	11.7008	500.964	455.775	358.593	1115.65	978.427	881.232	1226.36	897.404	1201.05	854.585	377.527	548.784	573.319	1371.52	1667.27	1664.7
232	655.282	5.92157	182.679	275.295	366.758	582.021	439.44	353.779	344.51	393.183	422.43	160.692	240.277	317.264	307.305	302.578	281.297	250
233	725.448	12.9651	3542.79	3641.48	1965.86	4157.08	2096.77	1826.62	1357.83	4910.87	2974.12	1592.49	3103.41	4746.55	18910	17630.1	15439.5	14198.4
234	519.201	8.36677	15.4446	54.0866	102.548	137.053	28.3993	149.525	323.274	17.9937	17.1693	50.3199	44.3564	364.722	239.951	228.869	210.259	178.313
235	1074.32	0.9069	4453.26	5912.35	5108.76	4627.33	5618.31	4899.99	1972.23	1853.47	1718.83	2329.3	1302.94	1582.11	2402.46	2234.54	1975.86	1584.3
236	725.448	17.7967	699.836	565.085	497.98	2839.87	706.111	1582.47	1759.28	1495.93	1458.76	1122.72	5497.07	942.053	4632.3	4224.23	4007.72	3618.19
237	732.208	0.896633	13548.4	15705.3	15571.7	14024.3	15693.6	13798	5961.95	5107.47	5160.5	6971.29	3442.64	4870.28	7020.34	6466.68	5602.16	4858.46
238	994.524	5.08427	153.333	1084.72	897.186	1521.37	1838.74	2516.81	1262.01	286.26	1322.02	806.671	134.371	145.115	3358.42	2813.19	2373.04	1886.49
239	601.323	20.6915	254.754	325.473	211.647	576.462	493.407	284.136	124.831	213.788	138.836	192.414	95.13	63.467	166.991	160.338	152.912	134.784
240	939.569	10.3852	803.025	5261.28	3305.96	7990.41	8727.64	8193.19	3823.7	2799.55	6267.05	3666.65	986.045	487.24	4235.27	4277.48	3925.21	3636.12
241	1216.5	16.0524	1067.87	1640.79	441.951	1903.81	1575.32	1316.98	1425.51	771.67	1139.61	910.354	615.898	740.976	1515.42	1250.98	1192.3	852.98
242	509.224	2.38377	182.672	306.687	363.854	622.178	517.516	462.176	315.417	613.922	324.181	190.723	355.16	329.532	312.207	316.935	303.914	257.502
243	869.49	7.37808	752.121	1438.31	270.637	660.867	669.961	392.27	489.582	556.782	225.13	187.4	191.069	361.814	506.145	479.208	436.379	368.013
244	815.479	7.54147	2657.57	2571.92	2026.15	5807.48	3120.29	4693.48	2441.06	6310.47	3942.01	2315.44	2418.65	2548.95	9584.68	8810.22	8346.51	7768.03
245	616.302	5.42118	665.446	650.37	438.715	1442.8	856.374	788.267	433.99	783.398	647.457	400.339	301.886	276.982	1903.47	1835.55	1783.45	1648.04
246	341.629	0.784333	140.207	168.691	137.013	140.838	149.676	139.038	96.494	91.475	69.088	67.1574	78.1043	53.4239	109.2	103.095	83.289	57.3067
247	616.302	4.91253	764.639	770.072	557.788	1613.43	1009.49	950.019	434.955	943.936	828.859	524.767	411.625	324.435	2182.13	2128.3	2028.01	1823.28
248	1120.6	13.7903	743.59	1482.29	276.153	2279.44	1358.07	1199.95	2738.47	968.6	2348.13	1016.52	573.622	728.997	1257.99	1172.54	1130.33	1021.95
249	577.287	4.52437	266.295	402.503	616.377	526.215	295.639	856.848	850.209	717.538	643.794	722.553	1020.96	512.386	546.056	544.269	509.342	494.142
250	783.49	11.5168	766.862	938.6	414.469	1072.32	1062.76	664.862	755.353	571.991	2571.08	1082.01	1197.58	1602.34	2278.72	2187.92	2095.77	1916.64
251	483.045	1.55853	336.146	353.83	472.576	611.532	369.15	541.054	276.987	198.88	313.936	224.245	195.706	211.126	322.814	295.889	300.315	208.537
252	927.496	7.37808	1144.89	2101.22	453.652	1009.58	1026.13	614.024	758.478	824.973	362.269	302.75	318.326	562.489	740.249	728.999	668.551	571.703
253	1123.59	19.0491	63.6259	46.9894	518.663	71.9399	52.4119	429.234	42.6516	691.695	490.695	179.266	257.391	287.743	548.734	507.937	461.962	405.47
254	815.479	7.29642	956.37	978.933	790.867	2188.96	1174.92	1834.52	1138.24	2467.33	1588.44	1000.1	1011.25	1167.91	3885.46	3632.66	3397.94	3137.44
255	500.245	13.3104	2396.58	2886.73	2466.85	3263.78	3071.31	3356.8	2763.02	2782.21	2326.2	3704.92	2110.4	3028.8	2220.19	2376.8	2442.73	2451.44
256	1123.59	12.863	114592	164237	63771.7	237862	173617	176826	183639	128603	159230	115997	96070.7	99296.7	153855	137767	126865	116731
257	1045.52	5.10468	116.321	1457.31	1330.64	2044.49	2517.1	3039.82	1716.47	396.505	1795.6	1356.13	189.911	238.413	1957.1	2917.39	2184.59	2110.55
258	725.448	14.5746	1412.5	1328.4	750.499	2941.71	1408.54	1138.54	198.673	1284.68	484.824	285.792	838.374	1023.44	3059.2	2843.7	2489.03	2095.56
259	843.475	8.15238	461.228	340.368	258.803	651.949	460.981	529.254	283.592	1338.69	672.422	494.663	497.431	308.269	1395.3	1351.18	1265.35	1106.71
260	994.557	18.0707	261.519	549.929	575.234	772.13	489.112	1187.66	1574.17	2500.82	2898.19	1350.91	904.553	944.061	9195.71	8274.52	7516.2	6682.16
261	597.302	13.3308	17448.8	13790.6	10866.5	18272.2	16644.5	10884.7	17262.5	14355.3	21788.3	6374.3	10217	10969.3	25010.9	23611.4	22806.8	21525.2
262	633.343	22.6795	569.523	962.713	1134.91	1022.83	766.022	1162.97	285.613	493.63	871.823	705.816	946.375	837.665	1721.76	1182.78	628.392	987.749
263	1023.54	8.22385	17.0899	31.979	39.3418	101.641	64.8107	79.7463	73.3791	183.494	146.695	108.604	53.8724	71.3014	283.005	270.42	242.246	204.136
264	679.206	0.80475	297.662	111.343	184.688	182.865	292.594	192.034	105.681	473.443	282.792	353.375	297.841	329.539	486.665	492.835	435.498	353.859
265	1169.6	6.31802	1561.96	1989.89	1505.49	4414.96	1765.14	1380.84	786.515	706.164	205.066	620.638	520.038	480.982	2358.64	2233.39	2053.37	1812.99
266	977.532	5.08427	20934.9	86930.8	69036	133635	155748	188157	115656	34673.6	116630	73329.3	19471.3	25844.2	219733	194693	173434	159883
267	813.234	0.896633	2829.63	2245.4	3600.03	8122.89	4606.31	3746	1518.86	2393.77	1856.2	3055.03	1126.97	1534.65	1751.84	1654.13	1422.98	1186.54
268	843.475	6.44052	753.4	623.234	411.211	846.537	599.571	743.714	354.774	1769.49	835.938	636.752	728.791	395.528	1664.11	1596.28	1488.82	1379.74
269	491.214	6.45073	205.249	813.57	422.271	1450.95	972.154	858.904	217.236	278.345	354.046	149.564	530.444	351.254	709.041	716.156	660.582	612.022
270	461.24	1.45645	143.728	184.111	128.889	230.173	166.736	166.414	108.87	144.113	119.015	96.4026	164.085	170.432	146.622	148.359	145.396	125.483
271	599.117	8.31572	351.483	658.217	323.82	597.271	493.746	983.404	713.285	758.927	987.005	678.851	843.61	830.865	503.574	699.249	541.17	521.068
272	977.532	5.98282	366.196	405.455	442.44	1097.08	583.653	1137.4	389.069	1694.06	703.357	394.956	485.183	451.522	1286.07	1269.76	1143.8	1023.89
273	803.41	13.6882	305.764	570.934	498.514	509.265	657.078	869.621	1169.51	947.771	2428.15	725.283	1214.69	1663.96	1101.54	1040.46	1041.39	925.221
274	991.547	18.0707	11283.5	20809.4	21758.4	26869.2	18649.1	39221.9	52569.7	79802.4	89071.8	45710.8	32373.6	32921.9	273794	241141	216435	195407
275	887.5	10.4873	9696.12	8170.67	6547.37	8372.21	5328.11	6258.1	8815.67	24143.6	15216.4	10041.5	11501.3	19774	12600.2	11346.1	10513.8	9550.02
276	1017.53	5.80917	40.8863	377.105	122.316	300.081	456.777	590.203	491.162	33.1711	550.081	210.857	35.1292	53.4781	639.716	603.273	555.321	475.247
277	477.126	1.08885	675.177	889.477	678.757	1847.36	1349.69	885.257	152.284	157.081	333.014	300.223	330.279	312.632	386.148	389.452	355.14	293.562
278	619.298	13.3308	935.705	796.032	557.959	1055.75	957.621	604.395	982.773	733.384	1117.3	356.377	562.316	610	1550.86	1616.98	1554.98	1421.49
279	1017.56	18.5302	36.1437	86.2401	80.9104	65.2484	63.0195	188.422	358.972	430.91	523.894	199.593	149.623	243.129	814.026	749.966	677.48	579.291
280	635.357	22.6795	389.654	825.996	994.409	862.321	559.294	979.034	215.487	316.837	746.935	657.138	716.477	702.52	1344.86	1057.64	511.055	783.194
281	1007.54	7.61292	345.915	291.546	300.679	706.929	428.922	567.253	359.739	862.532	944.793	468.538	412.192	637.015	1564.99	1456.01	1329.15	1195.94
282	350.144	0.7435	71.1517	30.3489	58.927	28.9071	57.5425	52.68	61.4586	25.0748	98.3582	60.7425	42.4354	129.237	66.9371	72.3909	68.9083	59.1326
283	925.48	15.5437	1485.93	1802.57	1834.03	1791.8	1719.48	2465.79	413.864	907.824	866.223	3534.25	1287.99	2699.45	4710.88	4257.19	3643.14	2908.39
284	793.438	20.4057	9874.97	9574.38	10395	9061.62	11410.8	16967.4	7745.34	10274.5	10470.8	16689.9	5319.1	9114.2	9791.62	8805.85	8238.98	7652.28
285	577.287	5.26807	1029.31	1924.33	1670.58	2675.71	2654.43	2697.33	1412.23	1757.77	2085.47	1336.8	2087.42	1741.99	2157.02	2143.05	1992.43	1822.52
286	309.207	20.1606	87.3181	80.7796	88.1451	108.75	105.331	89.8141	71.4543	78.8484	103.715	66.2002	99.7494	98.3853	279.705	275.548	268.15	239.134
287	1280.1	14.1764	930.689	887.957	342.717	786.656	801.203	355.785	1120.05	634.435	1126.56	357.51	238.483	464.464	571.517	544.048	536.345	482.152
288	1167.58	7.38835	1821.75	1873.92	1312.31	4012.55	2994.75	3404.28	2073.16	3914.16	3441.92	2345.83	1402.72	1447.99	4613.56	4500.85	4281.12	3882.74
289	596.81	10.8243	485.82	295.304	215.627	692.284	662.377	446.554	284.769	326.723	308.177	260.081	102.716	114.562	466.617	455.364	438.368	408.441
290	496.179	0.763917	513.705	170.735	518.203	183.128	441.124	344.665	317.21	105.976	444.823	287.132	188.772	703.044	266.701	256.623	218.216	192.277
291	861.485	2.09793	1103.04	981.911	1242.01	2643.97	1346.42	2024.62	1200.2	3500.98	2476.17	2392.23	1288.14	1703.06	3823.83	3865.77	3708.29	3486.06
292	577.135	8.31572	5876.73	9867.45	4687.24	8341.25	6750.94	13148.8	10903.7	12267	16350.1	9962.11	12915.6	11711.9	10205	9076.9	8398.12	7781.63
293	478.291	21.8541	259.239	322.242	276.781	220.557	216.659	259.17	253.62	192.115	155.344	176.569	104.791	194.005	203.35	194.48	184.872	160.307
294	829.49	7.83755	90.6266	93.5772	79.8785	227.351	150.656	189.547	88.0883	183.382	199.959	112.375	104.076	91.141	292.54	297.953	274.208	224.846
295	607.297	6.50177	1350.45	1579.08	1358.24	2938.25	2292.03	2461.57	1543.45	2969.76	2876.46	2129.12	1126.13	1484.45	4526.53	4310.09	4068.04	3913.33
296	551.178	1.64027	349.698	271.55	100.757	218.689	257.547	289.215	251.719	261.427	291.203	242.259	386.942	432.182	234.383	236.56	235.123	190.288
297	1170.59	11.66	449.827	592.587	370.848	1055.71	695.893	933.579	481.601	703.516	684.126	357.881	260.752	289.83	1918.9	1493.06	1349.2	1038.92
298	961.537	19.5597	3113.9	5527.35	3551.82	10957.5	7297.07	9894.28	5871.77	7902.08	9253.7	4173.82	4766.61	4514.12	14410.9	12955.9	12039.6	10957.3
299	829.495	8.64243	725	625.122	497.198	1629.77	640.215	1341.17	708.116	1797.05	1296.78	713.901	920.515	950.505	2235.38	2189.04	2015.78	1799.62
300	341.152	15.6254	230.18	233.64	459.237	327.641	188.521	418.088	319.258	154.931	157.411	265.514	188.331	625.499	349.25	331.94	304.838	250.546
301	341.518	0.784333	192.199	242.596	189.725	191.619	224.359	199.133	128.545	118.388	98.6861	94.4516	104.029	85.163	151.642	141.889	112.281	79.9344
302	511.193	7.8886	1635.62	1558.63	1278.52	1254.16	1887.27	1117.55	539.295	1282.78	1183.58	1370.02	1120.18	594.055	1271.3	1206.6	1068.12	965.004
303	1225.59	7.4598	378.743	395.769	460.016	919.566	899.995	824.158	846.066	999.74	835.618	888.134	325.617	444.985	541.784	519.688	463.749	399.311
304	584.295	6.90007	140.618	160.508	139.921	318.951	246.88	344.554	147.949	365.096	310.357	241.572	131.362	160.855	401.955	388.072	380.782	346.067
305	579.331	22.7509	5630.98	11677.9	13981.3	12623.9	8463.23	14902.9	3189.2	4269.01	9892.83	8535.38	11388.3	10034	21601	15679.8	7192.61	10539.8
306	561.327	22.3732	139.081	144.899	224.51	304.197	124.302	215.136	173.614	136.436	189.012	138.168	190.297	422.779	542.671	479.38	365.788	322.359
307	1107.6	11.6702	33997.3	41970.7	18437	72051.6	50591.1	50896.6	45076.5	41117.8	48578.9	30426.2	18583.5	19919.9	106542	93888.9	87828.6	80230.4
308	457.172	4.90232	3149.55	3648.41	2803.5	5896.37	4047.37	6580.28	3222.25	3713.38	5024.68	3541.97	2670.82	6338.71	3354.69	3348.5	3093.39	2857.41
309	543.297	0.7435	1017.35	984.619	880.773	191.157	561.172	759.946	1241.62	294.283	1051.54	1228.1	487.871	548.093	1382.5	1356.44	1299.47	1162.14
310	1007.54	8.16258	2259.14	3228.06	1960.55	6909.65	3628.03	4360.93	3076.64	4172.97	2914.47	2685.83	2948.42	2258.41	9356.97	8454.8	7816.54	7093.37
311	929.511	7.37808	3454.99	6046.22	1347.87	2918.21	3001.93	1825.41	2261.74	2439.1	1121.49	937.396	955.268	1712.56	2339.52	2096.77	1984.97	1750.93
312	1019.54	5.80917	436.989	1247.19	409.04	978.35	1182.29	1418.89	1077.36	260.539	1131.01	503.396	187.292	347.342	1437.7	1330.81	1212.1	1061.88
313	509.224	1.53812	259.847	378.066	317.004	604.785	351.851	352.195	253.674	240.228	247.441	289.489	435.982	324.425	473.858	486.021	452.386	399.433
314	311.222	20.906	1703.78	1567.5	1366.29	1501.61	1546.61	1480.14	1376.41	1336.85	1938.31	1121.9	1701.78	1553.46	3648.78	3477.97	3393.26	3239.71
315	1165.6	16.0422	31593.9	52791.5	12509.1	66087.7	52096.9	42432.8	67444.2	32169.5	56497.2	36284.3	23262.7	27658.6	48050.8	42476.9	39855.8	36046
316	665.23	1.87507	279.314	317.354	319.978	541.147	536.805	374.981	285.279	232.228	197.165	180.812	276.351	287.345	359.824	388.382	365.699	315.58
317	989.533	7.61292	668.664	706.144	485.954	1280.54	842.01	727.028	231.979	926.332	267.625	203.68	415.638	343.461	405.921	396.603	353.204	303.897
318	577.287	5.02302	559.627	926.036	786.976	999.881	1251.11	950.77	649.79	865.63	1375.24	704.207	1054.66	1243.81	995.872	1008.72	955.297	898.972
319	987.554	18.8161	39.5452	54.6687	72.3209	60.6397	47.0915	93.1199	266.343	303.281	593.564	234.921	129.536	132.402	320.383	319.291	301.205	273.304
320	929.512	7.96007	1122.07	2059.86	431.54	1010.78	981.129	655.581	636.644	755.073	329.473	258.727	293.499	532.631	718.313	667.563	617.223	513.92
321	487.178	0.794533	4674.96	2502.34	7559.06	1402.76	5127.55	6369.37	4524.27	3013.57	4897.34	4941.43	4054.93	8078.75	5083.68	4860.13	4317.66	3949.18
322	607.297	7.1637	1301.79	1439.44	878.541	2602.73	2029.97	2187.86	1425.82	2371.42	2239.11	1488.97	831.512	945.912	2780.27	2682.8	2536.2	2394.32
323	523.219	2.43485	1287.87	987.522	1221.42	1131.08	1535.14	1366.12	659.331	501.828	674.77	817.797	825.627	1122.8	648.262	663.217	630.241	564.627
324	871.506	20.9672	156.041	255.37	123.865	615.095	384.043	334.361	208.73	327.863	372.452	164.363	171.436	223.518	503.507	465.461	440.186	390.795
325	859.47	2.72067	209.495	142.719	110.389	237.093	196.366	252.285	156.61	857.158	421.356	342.794	272.059	138.094	453.572	468.004	455.346	386.144
326	1059.54	18.0605	206.554	444.122	443.735	627.491	451.893	912.569	979.475	1439.04	1544.44	937.621	695.193	751.144	2413.91	3381.21	2621.52	2484.84
327	425.203	1.31353	1780.1	2408.3	3191.6	2367.65	3479.8	4248.65	1316.14	2766.97	1995.97	1537.22	1816.69	2327.8	2505.09	2390.95	2231.71	2050.9
328	427.183	2.14898	2481.6	745.738	1061.49	1103.52	1214.29	772.527	368.585	424.813	635.675	885.407	851.92	1408.41	580.519	582.899	535.303	505.46
329	913.479	5.76833	792.428	683.236	733.51	1342.12	812.39	1270.66	726.042	1482.5	887.945	851.259	734.331	783.627	1250.03	1926.2	1483.95	1441.13
330	1033.56	6.80813	8467.86	11993.3	9776.92	10426.6	11367.1	15528.7	16691.4	12694.6	23641.8	16139.4	11296.3	20676.7	19608.6	17332	15922.2	14540.2
331	643.225	2.3021	217.231	257.497	193.79	348.998	399.918	375.961	208.329	260.304	378.127	183.27	285.139	418.955	286.269	285.899	280.681	248.712
332	596.294	11.5678	485.293	547.067	188.512	654.555	597.55	416.831	552.783	306.206	379.893	341.28	160.615	230.063	223.831	205.85	207.664	202.098
333	617.267	3.68897	589.819	700.968	1393.79	916.559	1655.33	1663.33	398.059	758.331	533.617	379.424	372.449	622.907	754.781	756.269	715.268	637.268
334	991.499	5.70708	335.758	394.634	287.062	513.259	474.049	646.674	894.952	639.912	1031.93	771.418	948.566	889.611	254.831	497.749	738.584	897.584
335	971.485	7.37808	15284.6	26760.8	6173.29	12631.7	13227.2	8120.75	10240.8	10981.7	5146.3	4874.55	4533.32	7555.81	10295.1	9227.8	8634.53	7835.67
336	673.256	0.7435	92.6543	88.7745	77.7024	43.2558	70.3293	80.5811	187.217	83.7556	136.877	119.129	122.697	134.815	98.372	102.781	94.7692	76.4429
337	1123.53	12.8834	356.603	490.131	121.627	949.513	1027.72	979.507	1541.54	1478.17	1635.82	1100.63	733.329	766.531	448.487	879.664	645.281	1065.59
338	1194.54	12.4546	510.266	949.803	709.058	1175.72	1082.97	1442.53	2041.99	2125.86	2227.57	2096.02	1441.71	1531.99	665.195	1405.84	1502.01	2044.13
339	847.149	5.64583	176.445	132.783	125.726	337.797	132.102	278.564	89.6078	280.958	121.872	108.087	82.0424	100.882	442.704	413.598	341.423	242.886
340	509.224	1.97722	609.466	1318.18	1502.61	2396.08	2554.63	1268.14	873.786	988.873	797.415	907.309	1325.47	1074.13	1459.53	1417.02	1357.83	1180.21
341	1391.79	5.70708	1303.68	1676.63	1540.47	1296.17	1766.35	1424.65	1119.91	523.812	1150.95	992.573	1164.49	1289.04	1011.3	876.058	797.989	629.623
342	815.479	10.3852	12166.5	62794.9	61400.3	86462.6	112525	137164	83778.8	31505.3	135274	63304.8	15353.7	17732.9	108675	97732.8	89894	83464.8
343	1222.73	5.64583	1709.91	1137.22	1082.34	2943	1204.66	2294.87	1314.43	3243.16	1609.55	1418.19	1155.06	1221.98	4020.1	3915.77	2995.5	2813.65
344	341.569	0.784333	202.764	241.825	188.986	189.933	220.468	193.274	133.863	123.769	102.089	99.0322	108.99	85.2664	148.303	137.957	113.464	83.5356
345	461.24	4.66733	150.487	276.637	276.717	461.34	351.123	418.171	119.651	171.366	174.88	127.396	275.477	218.631	252.74	252.379	235.969	204.888
346	367.161	1.2726	160.318	250.353	341.201	306.197	310.988	171.779	310.442	371.269	266.145	230.838	263.753	264.802	268.493	265.338	245.473	216.377
347	499.364	23.7804	361.492	670.67	495.106	746.762	734.921	473.602	255.155	461.945	364.449	345.694	335.267	206.37	484.002	444.288	409.151	347.99
348	1015.55	18.5302	28.8254	74.0772	64.837	52.706	53.0633	144.513	319.031	371.335	454.879	183.713	125.338	206.132	461.647	431.485	398.355	342.806
349	445.209	6.45073	75.106	321.373	176.084	535.912	363.248	364.266	90.4734	155.01	180.703	71.1019	241.364	185.786	325.128	326.804	297.471	260.922
350	962.038	4.81043	304.771	334.019	261.653	743.936	445.756	740.669	556.092	1076.72	687.166	476.828	435.251	572.965	481.143	492.197	495.422	485.149
351	555.109	0.784333	288.167	212.504	204.552	45.2484	174.037	177.137	163.177	260.244	219.931	149.89	312.028	303.799	420.088	421.72	360.566	296.258
352	606.292	7.55167	157.771	157.965	118.671	311.011	287.809	300.164	174.913	349.986	349.933	289.978	96.1084	108.574	345.567	337.215	329.514	302.463
353	861.485	8.25448	1368.27	835.439	888.443	1086.58	836.974	819.25	813.354	2516.07	1239.1	894.189	1380.15	1142.16	1175.92	1145.43	1053.83	965.06
354	615.295	7.2862	146.412	132.109	260.016	602.318	520.018	446.99	342.986	754.577	428.717	533.024	150.359	259.83	482.452	478.146	461.208	430.047
355	887.501	8.55057	317.223	301.024	172.979	324.427	398.285	353.019	196.215	457.853	255.894	181.214	261.615	270.872	638.584	635.778	574.498	512.564
356	657.277	0.733283	408.846	428.759	392.865	109.764	266.235	384.282	412.589	127.21	370.309	358.686	186.782	198.06	545.596	542.816	508.569	438.919
357	981.52	18.0605	309.493	611.046	598.331	834.808	560.046	1210.53	1157.44	1774.76	1998.08	1074.1	731.188	759.193	6504.33	5348.5	4402.02	3382.92
358	487.179	2.01628	578.524	516.697	543.111	1054.91	1248.13	658.547	485.683	568.664	560.915	440.186	650.482	629.506	891.877	931.655	878.422	793.696
359	883.468	10.3954	262.326	1567.95	1599.59	2206.72	2799.76	3399.8	2132.65	812.86	2804.02	1764.39	417.011	527.629	1789.88	2636.76	2066.66	1997.21
360	1025.55	5.605	274.995	166.261	166.015	287.481	257.557	237.737	203.59	295.05	294.517	157.006	211.997	248.183	467.955	480.128	446.395	394.467
361	407.192	3.69918	227.286	245.616	677.636	277.52	501.78	657.954	332.653	722.449	508.769	267.293	391.786	655.138	446.866	453.504	431.623	377.35
362	975.553	20.0993	412.071	575.603	382.444	1160.72	575.22	1150.08	714.317	1023.07	1600.64	605.016	878.405	867.639	1541.52	1431.38	1328.43	1148.17
363	846.215	5.64583	249.395	201.444	191.052	427.463	203.391	359.76	148.347	355.666	191.308	171.371	138.793	160.472	491.87	465.123	401.251	305.151
364	877.48	2.53692	1218	875.47	1551.07	3228.19	2040	2583.05	1829.19	6246.67	2598.71	3477.17	1828.9	2398.97	2931	2947.26	2799.76	2512.23
365	1034.56	18.8161	802.498	1210.92	2022.44	1239.61	870.057	2799.56	8009.3	8877.68	13538.8	7047.26	3529.53	3809.84	10751	9425.84	8718.49	7831.22
366	608.303	7.031	923.473	992.471	584.716	1594.22	1519.16	964.232	418.414	790.174	596.291	411.31	419.096	384.163	878.353	808.384	813.423	780.573
367	1075.53	4.81043	1069.32	1241.43	1140.65	1876.64	1575.01	2023.99	1243.95	1521.4	1340.86	1207.63	1180.39	1373.02	1024.47	1596.61	1214.25	1160.89
368	871.506	12.9651	343.885	408.386	136.691	459.167	509.481	195.901	286.208	200.464	798.555	385.584	452.269	689.243	986.046	964.641	829.845	711.845
369	863.5	2.24085	1266.73	1222.32	802.235	2558.31	1600.75	1237.48	364.183	1464.5	576.073	419.523	706.45	591.803	1248.8	1245.98	1212.47	1093.22
370	984.541	4.81043	449.542	495.535	392.681	977.262	632.789	967.357	729.383	1206.62	862.759	634.513	580.83	741.159	663.466	645.841	653.188	625.557
371	1007.54	4.81043	55721.6	55323.8	47581.2	87546.7	63703.1	82224.9	57044.1	84729.1	62337.3	49692.8	48429.5	57447.6	79434	71461.9	65254.1	60936.4
372	577.287	4.34062	887.745	1943.84	1184.83	1594.5	2445.2	1937.92	2435.87	1910.09	3856.08	1823.32	2322.3	3129.85	1906.94	1872.19	1777.16	1594.18
373	846.138	5.64583	268.74	212.725	205.986	426.564	213.303	354.929	136.368	331.585	173.832	155.612	123.81	149.1	514.16	465.316	388.9	283.232
374	337.081	0.825167	467.401	561.988	423.2	911.013	905.615	493.235	155.461	420.527	198.552	201.007	291.362	346.876	481.256	487.922	433.799	353.174
375	653.373	22.1689	818.871	735.882	1103.76	664.098	1439.54	1011.29	647.176	544.918	781.895	570.818	799.818	736.623	883.497	872.613	836.341	577.408
376	545.149	0.733283	141.156	141.575	125.767	136.833	147.588	136.451	247.135	195.185	194.883	161.267	227.809	231.645	140.927	140.697	123.89	102.424
377	577.287	6.47115	1225.64	2181.2	1949.27	2862.57	3321.85	2726.24	1487.44	1605.36	2619.84	1551.55	1691.13	1804.08	2257.62	2204.35	2034.43	1823.49
378	887.411	10.3852	140.952	694.203	657.393	941.469	1098.78	1302.31	970.154	447.969	1371.97	814.298	245.161	315.126	1003.76	923.136	986.474	916.843
379	1139.59	6.75708	2113.73	2899.42	947.483	5963.58	3037.46	2001.09	2537.99	1640.53	739.603	1422.4	1297.61	1178.11	1808.27	1728.36	1605.94	1456.63
380	846.04	5.64583	716.229	575.494	552.861	1130.73	572.755	954.291	377.1	928.025	451.195	413.906	351.112	393.579	1488.41	1345.98	1100.52	822.105
381	615.294	7.09225	885.464	1035.6	1119.8	3157.12	2161.52	2366.82	1819.23	3352.98	2442.29	2253.98	1013.46	1323.3	2371.18	2270.27	2190.13	2016.49
382	309.119	1.08885	63.751	111.001	63.0533	355.845	144.475	84.7426	51.0095	95.7708	55.485	62.818	55.6524	100.332	75.7823	76.4491	67.6988	59.3386
383	635.357	21.7722	1185.14	2234.72	2317.38	2348.67	1587.22	2475.22	765.541	1063.46	1905.84	1752.68	2126.27	1909.29	3462.66	2655.96	1619.34	2037.09
384	431.169	0.7435	129.105	121.42	112.053	112.453	128.801	110.43	278.557	187.33	219.03	203.744	234.775	299.304	135.057	138.309	123.371	105.232
385	515.221	0.774117	5557.44	5213.74	5537.32	1970.34	4279.44	4413.45	5163.48	2037.9	3803.86	3744.85	2862.49	2969.88	4370.5	3900.06	3236.1	2899.14
386	859.471	3.26012	426.381	257.732	321.978	763.308	468.144	524.656	224.689	1061.9	532.856	643.93	337.506	328.592	722.753	727.47	685.108	595.82
387	593.346	22.0157	1004.74	1364.11	1317.43	1308.29	1214.09	1359.58	415.179	694.315	863.969	1008.09	1085.55	1004.81	1993.26	1370.64	1028.08	1004.16
388	845.934	5.64583	655.168	531.926	516.904	1031.66	531.048	874.402	353.421	830.868	427.738	378.059	321.183	350.617	1384.88	1207.95	981.531	747.526
389	845.757	5.64583	2212.71	1819.44	1743.94	3273.83	1868.5	2776.38	1361.19	2830.72	1671.69	1461.47	1263.55	1408.93	4278.33	3756.08	3211.1	2651.05
390	504.31	21.7314	476.391	566.334	599.888	791.067	479.225	908.06	600.868	504.131	378.249	301.862	201.247	456.168	505.65	477.664	436.126	379.988
391	517.152	0.80475	2438.84	1440.57	1501.91	453.575	1680.91	1161.37	743.716	1534.63	1261.13	1334.93	1475.58	1734.52	2332.53	2288.03	2025.07	1770.14
392	973.538	18.6527	133.93	258.718	192.302	327.834	237.147	465.728	649.057	689.684	957.142	551.956	311.045	387.976	992.522	938.367	820.503	676.698
393	636.301	7.4598	703.904	713.741	775.737	1455.21	1333	1285.13	1604.24	1715.99	1550.89	1608.15	698.143	968.568	908.488	872.928	890.704	832.297
394	659.129	0.733283	84.945	87.7441	84.002	87.1956	93.3301	94.7603	116.886	99.4997	96.2835	74.0078	112.424	94.0881	75.7909	75.485	67.1982	52.3381
395	811.484	19.9989	91.6418	144.231	82.3296	319.617	243.885	169.464	73.5815	91.617	152.957	103.319	110.268	139.691	230.101	219.593	198.217	178.591
396	721.202	0.81495	836.207	1443.11	717.71	1462.03	1103.93	1281.23	35.0122	120.566	74.1481	88.1161	93.9104	52.7789	256.366	259.821	243.74	186.742
397	1194.92	12.4444	684.327	862.345	440.322	1046.06	915.81	905.207	553.084	371.255	498.525	421.813	250.145	326.53	805.372	702.361	534.07	336.094
398	1130.6	11.66	30262.4	35875.8	14051	50619.8	40579.5	30379.3	34692	19907.7	26072.3	20913.2	11653.8	12528.3	57519.5	52456.4	47388.6	43540.4
399	848.5	5.64583	4905.01	4166.28	4019.81	6734.92	4337.72	5883.89	3625.17	6508.96	4302.61	3781.83	3408.95	3731.96	8359.2	7719.74	7053.49	6354.23
400	671.466	22.6795	7905.31	7540.68	7418.48	7381.09	6739.36	6801.28	9543.45	8996.57	8572.23	8464.22	8967.21	9394.84	8915.46	6768.56	8630.62	8490.97
401	592.292	7.74568	267.268	352.713	307.292	1000.22	809.634	661.37	646.794	1026.4	754.8	723.909	283.716	372.417	722.601	705.686	704.573	645.366
402	309.174	22.8938	1745.71	1810.26	2421.87	1501.09	3992.05	1742.04	428.055	1031.52	701.686	812.151	608.46	586.408	3900.38	3177.54	2411.24	1816.37
403	641.31	18.4996	1088.69	988.496	534.665	919.623	933.912	566.56	736.527	651.126	942.077	438.345	391.035	487.658	767.149	757.594	739.998	683.275
404	307.192	20.9876	148.784	134.877	100.547	144.492	139.309	164.627	84.3595	90.8515	174.745	85.3643	137.545	75.7841	101.443	99.2595	101.059	88.9845
405	1158.59	12.9243	677.727	1083.73	298.761	1790.19	1404.03	1473.44	1311.27	1182	1534.06	849.253	525.938	664.707	4886.16	4861.34	4419.41	3993.64
406	845.49	5.64583	204261	172480	165168	268509	179111	234468	149130	259553	179016	154319	143505	153335	339888	305443	275846	250961
407	607.297	6.32823	1421.43	1683.67	1460.97	3247.64	2023.51	1349.56	784.523	841.578	519.021	658.056	829.969	996.984	1686.51	1658.01	1599	1438.52
408	993.469	7.37808	540.63	967.117	259.411	550.267	575.646	374.073	390.207	415.969	195.53	174.215	186.265	338.679	323.964	436.901	353.732	320.793
409	845.757	9.53962	935.441	802.106	769.992	1169.41	866.185	1045.5	722.304	935.68	918.386	736.456	762.426	910.54	1210.44	1099.63	927.823	728.729
410	961.538	7.4598	682.576	917.074	397.328	1243.98	1318.06	896.898	782.193	449.65	1579.11	802.82	870.02	1185.79	1679.25	1607.4	1475.8	1317.98
411	307.192	20.7733	161.467	151.153	83.1744	125.578	140.428	168.121	90.4414	101.562	189.481	97.2767	157.584	82.0166	104.01	102.274	100.223	86.7942
412	540.331	22.2506	3711.96	4382.32	4154.54	4837.26	3646.54	4148.95	3768.41	2958.03	2090.18	2388.23	1686.32	2099.05	3625.74	3171.14	2859.03	2483.09
413	958.514	6.81833	1298.85	2135.93	999.622	1819.77	1728.61	2207.07	1877.09	2344.64	2670.51	1603.12	1426.65	2823.08	2136.03	2063.73	1985.54	1836.87
414	672.47	22.5978	3943.94	3808.68	3666.09	3677.47	3330.31	3358.17	4560.18	4333.93	4134.51	4062.5	4261.01	4653.73	4331.75	3286.42	4361.91	3975.89
415	680.326	8.6016	1596.39	1247.27	1365	2641.61	2420.94	2513.22	547.561	2535.68	1526.73	869.36	1187.4	1325.97	1662.07	1605.51	1498.15	1325.32
416	580.331	19.8048	589.568	752.231	705.338	790.856	661.77	852.685	672.639	671.232	412.173	439.113	373.902	465.738	763.718	627.599	497.893	481.662
417	471.188	5.05363	270.758	312.504	180.685	422.092	365.202	429.739	165.939	237.908	367.75	321.179	147.265	435.696	211.768	229.253	207.648	191.315
418	989.534	10.9367	153.151	236.944	179.201	533.933	307.123	613.921	312.516	462.327	583.79	344.871	260.613	275.645	553.092	542.713	475.852	403.842
419	1123.59	4.67753	953.757	1291.64	521.129	2156.49	1966.39	1161.16	1104.89	762.596	1445.57	997.765	889.057	1695.11	1258.41	1233.96	1157.42	1019.18
420	845.836	5.64583	127.861	104.997	100.009	194.755	101.667	168.912	63.5772	127.993	73.9992	65.561	60.0197	63.4773	244.059	203.893	160.291	106.664
421	636.262	21.8745	143.655	138.602	149.205	177.418	106.809	160.052	145.437	81.3538	66.2308	64.302	45.669	109.289	137.897	111.455	102.382	76.0901
422	311.168	22.6284	2736.24	3424.78	4928.88	5172.16	10637.5	3425.34	1156.37	1603.63	1309.01	1647.35	1795.07	1570.24	11781.4	10197.6	8796.42	7797.27
423	335.135	0.7435	37.3292	41.6395	31.7476	14.9129	25.2825	36.0672	46.5569	32.1506	59.887	62.2199	33.844	38.7942	72.8133	76.4661	71.0451	57.2929
424	719.202	0.81495	2339.36	3825.05	1968.13	3810.59	2938.15	3352.58	149.988	344.465	257.853	286.247	283.35	177.68	769.245	777.608	699.638	581.365
425	897.483	11.4964	964.674	1240.28	588.629	1416.86	1458.99	842.227	1090.4	566.876	1534.93	1173.63	1137.55	1394.62	1378.83	1878.98	1545.73	1487.2
426	981.52	5.69688	1799.2	2362.61	1957.29	2154.75	2695.78	2298.21	1351.84	763.207	1625.79	1347.74	1407	1775.13	1934.71	1631.13	1291.89	966.947
427	607.297	7.06162	718.82	658.423	498.45	1151.28	1037.21	1022.86	571.304	1208.7	1017.89	683.647	519.295	442.339	829.209	798.959	783.761	756.943
428	618.308	16.563	2246.79	2083.86	1318.19	2009.45	2017.27	1466.21	2357.24	2021.27	2950.82	1436.92	1255.27	1851.77	1751.74	1697.38	1698.38	1547.36
429	409.085	0.7537	194.08	236.566	238.112	257.985	266.556	247.091	57.1099	86.7327	54.2638	45.4617	76.8133	50.4356	109.283	91.928	62.0405	43.7943
430	566.337	22.414	1218.56	2256.21	1813.62	1586.78	1696.81	1799.82	1048.52	1014.68	1203.33	1084.28	869.899	1287.54	1812.17	1520.91	1142.5	1076.8
431	829.495	11.5066	41778.8	46707.4	23597	49269.9	50571.7	30331.5	38777	25611.1	74536.3	44809.1	47533	57974.8	82183.7	72530.2	68215.2	62683.5
432	1245.74	5.62542	2409.38	1698.09	1809.3	2795.75	1540.91	2484.48	1454.36	2599.61	1388.98	1455.67	1304.89	1297.86	3397.05	3180.56	2569.96	2124.83
433	505.305	22.5671	162.907	242.681	220.937	212.616	167.928	231.881	250.221	149.618	155.749	106.357	118.798	197.392	304.774	290.715	260.672	208.388
434	381.176	1.9568	6919.61	7473.45	9441.73	7477.61	8969.34	10372.3	4924.85	7018.23	7228.63	5019.95	6306.73	7184.41	6743.86	6375.6	5973.36	5550.12
435	832.505	11.5066	873.964	1045.94	474.452	1144.41	1134.1	685.801	836.245	523.164	1709.38	1017	1049.43	1317.5	1840.1	1677.68	1603.87	1425.65
436	1074.54	13.3206	13078.1	11647.1	8530.52	16297.1	14133.1	10054.6	13133.8	11525.4	15265.6	5740.83	6350.31	8466.58	19329.6	17334	16024	14530.3
437	998.454	18.0299	297.379	460.885	585.665	569.507	421.668	905.087	650.657	1150.2	1051.56	756.043	620.933	652.521	2722.12	2393.26	2140.12	1586.1
438	605.299	16.0524	8704.57	13431.7	3825.89	16733.3	13902.2	11282.7	17945.8	9149.36	14919.9	10545.2	7131.57	8698.43	11788.7	11666.3	11496.8	10970.2
439	961.538	6.81833	151.677	172.247	109.918	266.139	258.735	198.244	143.56	119.027	234.86	143.411	167.308	178.485	216.906	208.789	185.402	159.829
440	341.389	0.784333	708.91	824.041	654.564	661.193	819.67	666.412	310.518	312.249	255.448	289.128	259.675	227.837	461.925	403.986	299.998	218.489
441	835.462	5.65603	4641.28	4005.77	3781.99	6601.01	3977.85	5616.18	2714.33	4888.08	3253.33	2884.42	2532.29	2767.66	8540.28	7138.85	6073.92	4730.62
442	480.31	22.2506	2932.48	3602.9	3260.7	4053.14	3000.87	3404.22	3282.83	2542.08	1848.86	2026.59	1403.77	1825.37	3082.13	2822.52	2679.14	2396.98
443	683.439	5.64583	460.388	406.749	378.91	650.828	441.671	588.635	302.871	533.102	370.072	331.448	292.753	329.968	767.882	719.293	612.001	490.627
444	1153.6	11.66	241474	269212	160359	344441	292331	259767	247834	194876	220310	184042	134475	142602	404546	362632	329691	301744
445	451.217	1.56875	671.098	617.925	745.334	805.705	895.922	833.531	375.879	419.212	680.216	361.113	691.674	830.732	554.563	543.07	521.218	449.495
446	1143.57	11.6906	3157.73	3560.49	1990.99	4400.94	3691.53	3137.29	2447.97	1849.07	2080.49	1754.99	1198.13	1305.99	5514.57	4468.56	3856.4	2968.24
447	606.289	5.42118	6668.28	7364.12	4445.7	14692.6	10229.8	11186.8	7199.62	11248.4	8730.14	6315.03	5348.11	6957.22	10249.4	9851.94	9449.18	8656.36
448	1099.53	18.6527	398.702	719.279	630.247	861.935	705.762	1157.85	1324.14	1266.94	1435.38	1184.53	904.225	1067.61	1319.39	1780.76	1410.01	1338.55
449	1047.54	6.04228	184.67	254.128	159.836	368.536	230.565	417.915	379.299	676.92	436.069	297.911	224.356	399.666	321.001	301.269	274.332	243.631
450	564.332	21.7314	2339.39	2686.97	2740.66	3193.7	2294.24	3565.6	2032.63	1877.2	1940.27	1866.92	1681.62	2346	2921.7	2523.29	1926.73	2097.27
451	945.542	5.68667	7279.24	8883.73	6445.16	15059.3	13622.5	15876.1	10303.6	11136.3	18433.1	11574	11162.2	16255.6	17300.3	16563.1	15648.2	15840.3
452	725.398	22.3323	279.197	298.325	215.845	215.725	269.094	238.839	300.21	202.735	325.811	276.89	428.978	393.844	253.345	269.523	256.057	203.235
453	641.309	14.1764	34652.2	32508.9	19671.6	31295.2	32003.7	20606.8	35481.8	26641.1	36687.2	20293.8	16002.7	22807.1	28032.2	26069.2	25260.6	23713.1
454	313.237	20.9876	271.81	281.131	268.869	294.506	294.727	276.188	197.748	206.132	265.696	190.335	259.187	236.998	380.623	375.411	354.962	318.396
455	862.48	5.64583	3710.04	3193.98	3027.07	4691.03	3246.07	4211.68	2294.2	3652.16	2662.71	2416.11	2172.85	2421.71	5944.09	5061.48	4353.79	3470.67
456	1025.55	6.14437	1680.9	1546.59	1278.37	2354.86	2110.61	2209.29	2826.38	4031.2	3123.15	1692.25	1190.87	1846.5	2719.7	2503.39	2364.1	2176.84
457	478.295	22.3936	250.096	323.321	264.084	204.344	312.302	261.195	232.104	190.604	154.683	197.282	101.736	272.141	228.007	209.741	191.268	152.002
458	307.14	2.53692	218.953	280.528	313.114	315.324	349.02	237.686	117.049	113.735	188.693	103.956	156.722	233.307	187.771	184.739	177.882	151.187
459	1209.59	7.73547	875.168	902.2	510.155	935.233	1170.56	1130.52	997.423	1455.08	1342.81	1031.88	583.31	420.62	763.823	746.33	690.76	571.129
460	1161.27	0.896633	3646.15	4901.04	3394.55	5824.95	3145.56	4175.34	3402.43	3053.35	3046.68	2471.3	2708.12	3483.91	4458.32	4299.49	3580.36	2895.23
461	953.473	6.26698	1590.1	1895.33	1516.45	1876.97	1841.67	1835.03	1242.2	1446.98	1265.48	1200.53	1239.14	1584.61	1145.46	1713.04	1271.36	1206.36
462	1368.79	5.69688	979.285	1310.74	1026.22	1387.62	1753.77	1486.73	1246.93	650.254	1501.38	1122.01	1266.17	1544.19	1175.72	1108.09	980.391	870.472
463	862.48	9.53962	2115.78	1770.21	2003.62	2389.33	1815.7	2462.85	1541.24	3148.21	2355.18	1765.43	1928.29	2269.64	2895.59	2365.83	2154.62	1737.49
464	953.473	6.91028	915.359	1152.51	806.361	1362.06	1296.27	1312.82	709.889	983.004	707.419	654.031	756.574	893.513	689.086	1024.09	783.058	759.606
465	819.15	0.886433	1087.08	1437.15	1043.92	2004.25	937.855	1272.34	1033.18	850.425	956.466	771.869	769.778	1140.34	1389.8	1350.37	1127.05	913.886
466	477.135	0.8558	245.57	282.179	260.343	308.062	421.871	301.684	88.0715	109.038	137.505	139.163	148.62	173.233	193.642	196.973	176.264	142.102
467	341.276	0.784333	1458.18	1641.73	1435.39	1385.66	1639.79	1398.97	859.554	868.233	736.431	788.355	732.791	702.045	1198.04	1068.98	847.414	655.313
468	620.304	16.4813	15634.2	17272.3	9039.75	24203.2	20490.4	18940.3	16105.5	16992.4	19985.9	12359.2	9428.44	9344.48	16884.2	15938.9	15681.4	14848.7
469	955.491	10.9673	557.486	804.616	531.021	1171.01	1056.43	1468.3	671	1020.03	900.281	1181.25	442.467	680.516	751.482	754.121	650.145	585.755
470	835.461	9.53962	4790.43	4314.7	4083.17	5398.93	4367.08	4685.82	3274.81	4325.27	3723.3	3244.65	3129.36	3572.98	5947.3	4859.73	4208.8	3326.3
471	537.188	0.7537	163.863	193.438	206.057	100.733	188.783	191.181	58.3379	42.7474	52.3592	49.1763	47.4692	42.2553	100.374	77.5938	58.0781	39.9207
472	887.499	6.2874	60237.1	70574.5	39008.2	58807.8	50795.7	46141.9	41055.8	57210.6	43749.6	32996.9	35859.6	51724.9	54395.3	48120.1	44492.4	40923.8
473	985.41	6.2874	2311.62	2614.94	1558.01	2216.07	1904.31	1789.64	1813.81	2410.32	1916.07	1543.33	1582.37	2376.97	2076.24	1707.65	1812.45	1750.36
474	343.114	1.35437	1629.28	1905.43	1671.67	1911.37	1900.97	1858.12	1279.36	1213.53	1115.81	1213.46	1023.96	1184.9	1315.15	1311.21	1181.36	1014.79
475	765.004	22.2098	3111.95	3245.73	3166.12	3322.85	3151.66	3118.69	2116.15	2181.89	2114.04	2089.06	2065.38	2272.88	3573.47	3236.65	2777.98	2217.47
476	827.48	6.2874	5830.34	6926.61	3859.33	6026.71	5173.42	4895.33	3989.56	5531.08	4345.54	3315.69	3503.19	4975.79	5385.3	4884.81	4418.35	3989.83
477	1195.61	12.4342	164917	178495	126827	202949	189244	187108	172615	157042	177477	147474	114473	130301	197866	180636	166882	154410
478	315.254	21.3942	90.5556	106.116	83.325	106.223	116.9	85.5499	55.9323	68.6387	68.8582	66.6285	66.0599	66.1032	94.2461	96.5204	93.3423	72.8569
479	898.414	5.6152	386.366	395.018	416.097	372.771	333.333	352.382	238.829	177.908	199.905	226.24	201.541	229.335	303.677	261.337	227.888	172.744
480	994.557	5.69688	3270.95	4106.43	3476.03	3747.02	4802.69	4047.83	3084.72	1893.25	3608.69	2997.12	3207.76	3896.9	3315.4	3062.68	2711.86	2329.99
481	944.407	9.56003	2616.42	2489.1	1996.55	2897.49	2504.14	2213.93	2121.92	1633.93	1751.18	1794.03	1518.85	1715.21	2775.85	2443.01	2294.07	1826.58
482	913.478	9.52942	2804.5	2870.19	2712.04	3768.69	3301.56	3503.14	2944.17	2898.89	2938.66	2829.35	2663.1	3038.62	2741.97	3935.53	3106.45	3004.91
483	300.993	19.866	4793.09	4854.75	4737.57	4940.05	4709.37	4755.6	3022.13	2889.15	2926.27	2887.68	2913.19	3234.67	5114.29	4459.28	3624.71	2746.83
484	302.987	20.2729	5824.06	5784.25	5632.81	5788.19	5551.09	5569.05	3648.48	3520.44	3535.64	3501.41	3497.51	3836.44	6260.75	5236.52	4310.67	3339.09
485	917.422	9.53962	1290.08	1170.72	1074.32	1491.97	1172.79	1303.96	1312.89	1945.57	1586.55	1305.42	1326.39	1582.77	1586.12	1404.25	1522.87	1378.9
486	396.99	20.8855	16936.8	17295.8	16806.5	17203.9	16384.7	16474.9	10698.6	10411.4	10417.4	10265.5	10194.9	11358	17984.3	15472.7	12799.1	9813.47
487	306.99	19.815	5478.09	5512.02	5377.94	5567.38	5315.54	5376.36	3497.75	3402.03	3387.13	3378.44	3381.11	3747.98	5871.69	5039.37	4179.61	3217.82
488	408.989	21.333	8409.14	8525.68	8271.47	8479.16	8152.69	8233.41	5405.97	5235.35	5240.33	5179.55	5155.92	5735.94	9017.62	7820.86	6432.87	4949.11
489	308.985	20.4567	427.528	407.511	418.495	430.716	393.265	410.363	277.224	265.323	269.968	263.016	267.712	293.35	441.613	378.703	312.217	254.838
490	398.989	21.3738	11196.7	11355.4	11060.6	11315.9	10825.8	10824.1	7151.34	6942.36	6975.46	6845.62	6788.25	7526.71	12015.2	10304.5	8504.48	6577.01
491	392.984	20.7324	11627.7	11800.6	11454.7	11658.2	11170.7	11141.7	7416.51	7201.5	7206.59	7080.5	7042.33	7787.59	12398.3	10514.8	8726.04	6794.59
492	382.988	21.6497	10844	11159.2	10875.7	11354	10797.1	10917.1	7132.94	6882.19	6957.52	6811.45	6772.18	7595.19	11475.5	10327.7	8561.97	6540.29
493	520.994	21.7007	5860	6039.2	5888.37	6094.09	5833.02	5878.18	3850.37	3765.33	3736.66	3693.16	3667.98	4092.58	6285.46	5584.05	4643.71	3548.62
494	376.986	20.2831	16857.9	17580.8	17131.5	17828.7	17046.7	17201	11087.3	10777.5	10771.3	10627.9	10589	11739.4	17777.9	16227.6	13373.7	10166.4
495	322.992	20.3546	5209.29	5251.31	5140.68	5350.43	5122.64	5207.58	3415.28	3287.11	3325.1	3298.91	3283.3	3645.04	5567.35	4892.21	4063.01	3137.62
496	318.987	20.3546	9248.13	9413.92	9175.07	9537.12	9153.44	9232.34	6083.78	5859.52	5912.63	5826.04	5852.07	6474.99	9848.7	8674.97	7197.11	5540.12
497	324.99	19.9887	8150.45	8353.17	8216.07	8558.01	8212.84	8327.87	5442.57	5195.24	5246.47	5188.03	5217.05	5761.56	8519.2	7896.64	6407.95	4959.8
498	552.993	21.8337	5922.78	6069.78	5857.42	6105.9	5886.57	5925.02	3928.04	3854.22	3813.12	3771.2	3742.58	4178.93	6363.02	5590.89	4707.9	3615.34
499	484.99	21.8848	10144.6	10518.3	10350.3	10644.2	10214.8	10286	6745.66	6572.53	6573.45	6507.05	6420.68	7127.9	10785.6	9779.39	8073.69	6177.31
500	518.99	21.7824	27312	28156.6	27550.5	28458.5	27353.1	27541.7	18065.5	17669.4	17643.6	17357.1	17189.4	19092.2	29377	26289.8	21665.1	16651.9
501	510.991	22.1996	20888.7	21275.6	20830.6	21374.7	20601.5	20721.2	13605.8	13352.9	13278.3	13151	12969.3	14399.1	22539.8	19855.3	16403.3	12577.1
502	390.985	21.7824	3815.61	3880.54	3745.86	3783.78	3656.34	3691.07	2426.16	2376.96	2361.7	2357.08	2289.93	2542.69	4052.97	3480.02	2903.67	2237.47
503	366.984	20.4772	28000.3	28672.7	27991.1	29025.5	27930.9	28290.8	18645.6	18127.3	18204.1	17918.2	17780.7	19728.8	29966.8	26871.3	22198.9	17140.3
504	386.987	20.712	26701.7	27478.3	26868.9	27912	26844.1	27106.5	17887	17333.2	17394.5	17157.2	17070.2	18923.2	28209.7	25739.8	21303.8	16383.9
505	512.993	21.7722	16429.4	16714.5	16407	16817.9	16258.7	16466.3	10856.2	10685.4	10586.7	10488.3	10366.4	11470.9	17742.6	15703.6	13075.2	10061.1
506	304.984	19.9887	14994.1	15138.9	14813	15320.4	14733.9	14884.6	9899.6	9621.89	9686.52	9531.85	9462.78	10453.9	16094	14133.6	11698.3	9131.21
507	532.993	21.5066	19900.8	20534	20007.1	20640.1	19791.7	19933.5	13223.9	12912.6	12891.1	12768.4	12610.7	13994.6	21401.5	19088.8	15869.5	12181.7
508	424.987	20.8651	2828.18	2862.03	2785.25	2916.72	2795.63	2795.85	1891.97	1854.72	1835.76	1809.93	1806.02	1999.46	2983.81	2683.68	2206.76	1743.62
509	328.986	20.2729	537.46	545.93	531.494	562.364	538.751	544.033	364.707	343.932	350.764	350.89	352.258	381.75	571.714	520.211	427.618	332.431
510	308.985	21.0369	353.589	354.128	343.324	371.748	340.616	365.412	240.804	238.263	235.757	234.385	230.794	263.748	391.932	325.007	286.766	231.663
511	368.986	20.4874	17823	18535.6	18164.5	18950.6	18144.6	18414.3	12057.5	11680.8	11756	11566.2	11540.1	12809.1	18748	17430.2	14321.7	11050.4
512	506.991	21.3942	24837.5	25340.1	24814	25409.9	24604.5	24759.1	16509.9	16108.2	16069	15874.8	15740.6	17389.3	26685	23715	19704.5	15224.1
513	326.988	20.3546	4897.21	5056.16	4933.61	5196.4	4981.63	5067.08	3328.38	3226.5	3253.48	3210.25	3213.18	3527.4	5228.69	4804.48	3955.7	3059.89
514	430.988	21.527	18185.3	18752.9	18324.8	18975.7	18307.6	18462	12279.8	11912.7	11967.5	11785.4	11657.8	12958.9	19450.5	17627.1	14608.5	11309.7
515	432.991	21.1287	9781.51	10064.9	9850.31	10217.2	9826.15	9871.7	6587.18	6364.55	6378.97	6297.87	6253.76	6945.63	10438.1	9417.44	7805.56	6042.75
516	354.984	20.3546	22390.7	23083.3	22604.2	23500.9	22688.1	22915.4	15153.4	14720.1	14753.5	14517.8	14488.5	16055	23787	21752.1	17979.5	13909.2
517	374.988	20.324	13419.8	13956.3	13715	14217	13678.6	13807	9151.57	8871.24	8892.61	8798.98	8752.31	9661.78	14083.1	13092.6	10836.9	8394.14
518	372.99	21.3942	16034.2	16906	16571.8	17423	16767.5	17027.9	11072.3	10729	10787.5	10623	10567.1	11742.2	16894.6	16148.8	13297.3	10136.9
519	486.989	21.711	24627.5	25577.9	25061.5	25902.8	24979.5	25185.4	16774.6	16339.7	16321.8	16147.2	15926	17664.4	26302	24135.2	19952.6	15419
520	342.983	19.9069	6709.87	6784.87	6701.71	6988.76	6761.94	6824.33	4606.83	4414.38	4456.99	4389.26	4392.56	4822.34	7086.58	6515.56	5369.93	4192.96
521	490.99	21.3534	24719.3	25601.4	24978.8	25872.7	24913.2	25094.6	16678.8	16239.2	16230.7	16046	15885.6	17547	26209.6	23895.2	19940.5	15353.8
522	436.988	21.2105	9447.95	9612.2	9431.66	9700.67	9381.65	9441.36	6385.34	6237.08	6221.9	6144.73	6061.83	6708.95	10078.6	9065.87	7510.08	5909.11
523	516.991	21.8848	16406.2	16881.3	16505.8	16967.6	16363.2	16463	10907.2	10696.2	10630.6	10565.6	10376.7	11515.3	17671.6	15831.8	13089.7	10074.5
524	418.988	20.4772	24427.2	25184.9	24663.8	25579.8	24584.5	24788.6	16549.8	16029.1	16093.8	15858.6	15750.1	17445	25891.1	23651.9	19532.1	15244.6
525	500.99	21.568	29768.5	30663.8	30094.3	31037.2	29985.4	30306.4	20236.3	19804.3	19709	19459.5	19347.8	21401.3	31842	29124.5	24062.2	18680.9
526	474.989	21.9563	16829.7	17334.4	17030.6	17615.2	17004.2	17119.3	11469.9	11192.5	11138.6	11023	10868.2	12065.1	17984.9	16409.7	13585.1	10566.7
527	536.988	21.9869	2559.65	2687.05	2559.44	2633.77	2612.31	2587.35	1702.6	1680.74	1669.1	1651.41	1622.46	1789.16	2798.58	2492.97	2033.34	1588.8
528	468.988	21.4964	21429.1	22235.3	21855.4	22597	21819.1	22084.2	14587	14271.4	14233.1	14052	13933.9	15481	22850.1	21076.9	17416.4	13523.2
529	370.983	21.5578	11491	12118.2	11920.3	12431.9	11897.8	12099.8	7800.39	7628.55	7633.18	7544.34	7476.38	8276.87	12107.3	11474.3	9468.28	7194.88
530	406.985	21.1696	2371.27	2441.75	2336.79	2399	2344.28	2320.67	1587.04	1540.32	1527.18	1536.9	1501.26	1658.25	2563.44	2200.77	1874.3	1467.67
531	524.989	21.8337	19168.9	19631.9	19249.3	19713.6	19056.4	19215.9	12821.4	12582.9	12521.5	12367.7	12196.6	13522.4	20685.4	18465.1	15350.5	11882.9
532	394.985	21.2207	7634.57	7828.88	7608.1	7850.31	7557.64	7624.39	5133.31	5007.23	5002.33	4949.66	4889.3	5449.47	8201.4	7309.65	6094.32	4727.96
533	402.984	21.5168	3599.63	3643.56	3533.74	3641.63	3526.25	3571.34	2390.68	2343.05	2348.82	2315.81	2281.02	2520.42	3860.05	3443.52	2857.62	2212.92
534	540.989	21.9767	2876.37	2998.64	2867.17	2936.54	2898.54	2857.43	1891.56	1846.72	1837.26	1849.51	1801.09	1973.15	3168.93	2776.83	2247.23	1762.38
535	496.991	21.6803	13111.3	13599.5	13406.5	13785.6	13364.6	13501	8945.6	8775.03	8759.14	8634.3	8551.16	9444.63	13954.4	12906.1	10740.4	8227.66
536	456.99	21.4248	16632.2	17034.7	16661.4	17347	16773.5	17010.7	11518.9	11205.3	11242.6	11069.1	10996.2	12233	17619.4	16331.8	13570.4	10589.6
537	508.989	21.4453	16745.9	17259.5	16917.8	17496.2	16851.6	17060.5	11363.1	11085.3	11065.2	10975.4	10790.2	11990.4	17852.9	16315	13535.1	10470.6
538	488.99	21.4248	18240.7	18888	18500.9	19153.8	18475.3	18645.5	12529	12279.3	12242.9	12103	11998.9	13243.2	19450.9	17847.7	14867.2	11590.3
539	530.99	22.1383	15576.8	15988.6	15676.9	16034.8	15499.1	15537.4	10414	10244.9	10173.3	10094.4	9942.25	10936.6	16774	14966.7	12358.8	9659.6
540	572.992	21.8745	15693.8	16165.6	15747	16211.8	15670.8	15809.6	10639.4	10436.5	10299.2	10279.8	10151.5	11220.7	16760.5	15167.8	12712.1	9855.5
541	316.985	20.7528	4267.7	4359.83	4280.05	4423.34	4254.45	4324.07	2919.54	2870.34	2868.53	2839.85	2781.59	3098.41	4587.4	4136.78	3469.04	2706.52
542	887.455	6.2976	140.552	151.621	74.8114	171.605	128.939	109.237	199.905	290.577	109.917	101.782	218.342	201.911	118.357	90.505	137.838	94.1235
543	447.117	0.8558	1235.24	1174.95	1080	1717.54	2121.92	1227.02	299.075	297.196	638.049	478.704	667.051	740.118	745.632	720.343	635.535	568.445
544	811.484	20.181	265.039	418.554	205.766	975.343	717.973	454.634	168.971	206.886	428.329	244.631	284.134	387.439	572.886	549.781	523.625	463.85
545	504.31	21.8745	2448.08	2332.03	2530.84	3001.18	1948.21	2855.08	3054.54	1825.87	1632.37	1496.99	1135.09	2290.02	2408.82	2171.67	2054.46	1831.17
546	1235.61	14.1764	6610.04	6548.5	3667.8	6398.26	6404.64	3725.49	6405.1	4333.99	5948.39	3314.44	2539.37	3735.29	5424.96	5008.3	4666.35	4046.42
547	313.239	20.7835	187.689	191.736	196.648	209.972	217.141	202.678	132.928	140.048	195.094	143.227	192.104	171.363	242.6	240.857	231.13	204.601
548	890.509	6.2874	1219.66	1466.91	786.481	1236.64	1051.65	975.457	815.81	1136.33	880.975	665.041	708.432	1061.56	1102.43	1005.54	919.758	812.284
549	344.986	19.8456	1408.08	1458.49	1437.79	1515.16	1458.45	1491.41	981.023	927.787	947.768	934.938	937.66	1027.32	1501.96	1414.77	1166.66	878.903
550	338.99	20.3649	497.331	506.11	501.511	531.204	501.02	501.9	347.896	325.618	334.834	327.661	334.775	362.771	488.463	484.084	391.059	316.443
551	472.992	21.6599	12262.2	12855.2	12618.9	13108.3	12698.1	12801.7	8525.74	8285.59	8283.85	8214.74	8124.76	8986.56	13058.8	12257.9	10124.5	7847.9
552	352.985	21.0573	24233.3	25142.3	24759.3	25961.3	25027.1	25501.4	16917	16435.7	16491	16257.2	16169.6	18064.1	25698.9	24333.3	20156.1	15518.2
553	320.98	21.1492	6009.51	6200.37	6060.67	6307.95	6059.98	6113.27	4162.25	4030.57	4059.88	3990.28	3972.34	4401.64	6371.3	5882.36	4857.48	3832.42
554	582.992	21.8131	28860.2	29659.3	29107.7	29918.4	28966.4	29130	19655	19318.6	19142.6	18965.9	18754.7	20750.8	30832.4	28130.8	23490.4	18185.1
555	462.99	21.1594	14611.4	15024.6	14808	15311.6	14880.4	15005	10157	9913.96	9911.99	9824.88	9695.08	10691.6	15590.6	14474.2	12006.9	9390.3
556	446.988	21.7416	6497.09	6706.23	6574.47	6829.71	6600.81	6686.64	4569.78	4457.98	4450.86	4408.83	4354.47	4816.62	6907.95	6472.86	5381.45	4215.09
557	612.995	22.1996	11736.3	12153	11873.9	12293.6	11840.5	11955.3	7937.77	7797.21	7793.83	7709.97	7578.26	8454.86	12566.5	11513.1	9620.49	7367.75
558	598.993	21.9971	19119.5	19706	19273.7	19769.8	19117	19274	12969.1	12734.9	12636.9	12547.1	12354	13685.7	20381.1	18535.3	15548.9	12000.1
559	542.988	21.8337	11165.8	11442.8	11199.9	11365.2	11200.4	11116.5	7497.38	7386.66	7360.2	7306.4	7126.95	7869.2	12117.8	10826.4	8936.91	6999.11
560	574.99	21.9971	14764.4	15104.7	14852.1	15095	14597.4	14682.6	9913.72	9790.89	9700.72	9673.39	9463.12	10452.8	15821.7	14185.7	11830.6	9218.62
561	947.523	6.87967	3.28327	138.685	115.967	253.248	420.907	611.173	263.191	11.7175	315.841	115.226	5.01142	5.41213	375.878	363.345	326.117	291.229
562	445.185	4.95335	26.4134	95.3422	95.8411	20.5281	63.7337	118.766	68.0642	135.394	76.7885	44.072	33.2345	121.113	176.04	180.514	160.501	128.326
563	347.216	0.7435	117.268	106.029	78.7967	24.0173	58.5706	65.3775	197.942	43.7383	190.767	252.096	76.58	116.099	210.596	229.912	232.914	205.066
564	649.232	0.794533	263.498	100.119	518.146	378.453	511.512	553.069	271.89	502.33	587.716	775.528	392.402	1059.62	385.378	381.43	340.229	285.437
565	341.456	0.784333	402.207	476.616	378.077	361.521	473.386	390.957	212.427	199.912	168.404	173.204	175.024	151.899	277.957	252.067	192.774	143.744
566	471.076	0.763917	379.279	583.71	253.748	800.114	384.903	383.018	387.149	815.854	428.838	342.668	676.869	413.572	631.802	592.307	496.184	386.432
567	330.986	20.3444	1994.43	1991.9	1992.02	2072.27	1961.81	1969.3	1379.4	1323.61	1360.14	1312.33	1323.81	1453.83	2082.44	1897.4	1581.75	1259.69
568	452.987	21.8848	9956.69	10269.8	10173.3	10570.5	10237.5	10357.8	7025.32	6857.24	6858.4	6791.35	6703.99	7411.86	10571.4	10019.8	8290.45	6454.67
569	466.985	21.6599	4714.38	5004.22	4927.58	5032.52	4886.08	4880.46	3232.4	3166.43	3157.3	3160.31	3093.42	3377	5075.61	4659.13	3832.59	2997.98
570	596.994	22.1996	19668.1	20302.5	19971	20554.1	19873	20077.7	13606.4	13363.2	13263.5	13120.9	13019.5	14412.1	20980.1	19388.3	16239.2	12622.9
571	602.993	21.9665	21836.7	22313.1	21869.1	22289.1	21634.2	21690	14722.7	14505.3	14346.8	14243.8	13993.8	15484.5	23300.5	20950.7	17532.8	13653.2
572	551.335	22.1791	1350.28	2836.07	3365.54	3097.51	2176.25	3535.83	865.515	1155.27	2524.42	2216.33	2629.57	2476.78	4786.72	3718.72	1986.47	2390.88
573	741.383	21.2615	12959.1	16509.2	25069.2	20751.2	25152.4	31335.4	10179	9531.31	18342.1	13561.2	17654.4	14644.7	17998.4	20114.8	16424.1	13886.4
574	607.297	6.86945	575.155	995.91	780.61	1321.71	1441.26	1137.93	515.132	1116.46	1298.03	739.534	665.532	948.722	1372.33	1347.75	1265.89	1154.96
575	1049.55	6.0525	426.812	570.184	344.497	758.715	494.619	845.284	749.309	1269.09	840.135	607.159	455.031	800.854	659.034	607.184	545.679	477.709
576	629.027	0.723083	82.4534	99.6698	91.1576	45.0471	71.9953	106.902	36.1561	24.6264	41.8319	39.4384	26.2115	16.6925	101.733	96.3569	81.7592	67.0156
577	334.989	20.3546	900.933	927.401	914.522	963.5	889.014	921.134	638.16	607.544	617.515	606.301	611.498	668.929	928.188	885.604	718.496	583.012
578	464.983	21.9665	2782.42	2932.02	2846.91	2946.88	2867.18	2828.74	1883.97	1849.85	1851.39	1854.01	1805.79	1974.32	3000.85	2754.03	2229.68	1757.23
579	568.991	21.9767	26847.1	27647.7	27095	27813.6	27005.3	27162.3	18346.4	18083.5	17952.4	17807.6	17546.1	19467.9	28879.4	26277.1	21985.8	17035.6
580	699.001	22.0567	4740.11	4861.15	4709.08	4915.19	4796.47	4819.21	3274.71	3247.24	3169.94	3144.97	3104.26	3477.06	5118.66	4684.79	3967.77	3014.96
581	626.996	21.9869	25998.7	26692.4	26175.1	26894.3	25950.7	26196.7	17612.5	17403.6	17169.8	17048.2	16805.7	18642.5	27676.6	25174.3	21167.7	16368
582	341.328	0.784333	371.137	455.818	345.921	350.859	444.928	359.194	171.698	167.769	140.232	150.013	142.259	123.58	237.799	215.359	160.765	119.407
583	303.062	0.7435	76.6683	74.8925	65.5727	118.081	86.4935	74.3845	137.947	178.433	113.425	96.2901	181.04	193.987	71.0355	74.264	65.6765	55.6311
584	426.984	21.7212	3074.26	3182.33	3122.56	3205.43	3137.54	3108.26	2135.77	2075.1	2070.06	2067.14	2032.42	2232.36	3307.24	3071.93	2522.77	1972
585	414.983	21.6701	5021.76	5230.23	5104.8	5208.96	5066.05	5112.09	3458.1	3356.76	3352.75	3338.89	3290.9	3579.98	5461.34	4902.45	3995.47	3188.9
586	1163.53	16.0422	79.067	176.312	22.5348	422.437	505.556	162.429	1070.7	464.863	821.398	258.063	94.3369	192.444	67.1382	183.332	365.631	365.492
587	523.173	1.31353	117.768	182.779	275.865	214.122	232.647	315.777	76.5726	116.696	113.272	94.9545	79.151	139.181	202.561	188.564	173.826	133.21
588	311.223	21.1287	1086.74	996.501	985.697	1153.94	1102.01	1233.1	1202.24	945.062	1348.45	857.872	1499.11	1247.88	1397.44	1371.32	1366.88	1288.57
589	332.98	21.2105	3812.21	3928.78	3846.51	4013.73	3870.34	3969.13	2740.64	2636.66	2653.8	2627.37	2592.65	2897.89	4043.44	3837.97	3196.51	2517.18
590	610.994	22.1894	10066.5	10487.2	10279	10676.2	10316.9	10418.3	6952.98	6827.64	6814.11	6744.56	6633.38	7384.5	10711.9	10034.7	8418.95	6468.42
591	377.085	0.81495	39769	61498.5	30952	101144	48825.1	51301.2	2989.15	5706.31	4470.32	5131.18	4581.77	3440.86	12510.7	11658.9	10543.4	9807.96
592	1246.51	12.526	1726.27	1822.99	1384.81	1878.56	1769.44	1635.64	1264.68	931.622	1078.84	1081.94	891.162	1003.62	1835.86	1532.18	1405.28	1047.46
593	584.99	21.8439	22362.9	22950.2	22547	23011.3	22461.2	22494.8	15344.4	15054.8	14939.3	14885.2	14644.7	16085.5	23913.1	21835.9	18268.5	14203
594	1279.6	14.1764	28660.8	27457.5	14997	25803.9	26109.8	15758.8	26528.4	18798.7	27250.4	13381	10433.2	15322.6	23998.3	21118.7	19209	16857
595	834.522	22.3118	15071.3	14429.2	13927	14231.4	15382.2	14576.1	16404.2	17527.6	20875.3	18829.3	17039.2	22062	18291.8	12362.8	18878.2	19191.7
596	628.996	21.9971	17449.5	17958.2	17661	18111.8	17443.1	17649.2	11899.2	11773.4	11626.4	11532.4	11395.8	12654.8	18556.6	17061.3	14354.6	11074.5
597	978.125	5.08427	0	15.6241	8.18795	75.5732	144.707	244.203	51.5828	0	68.4178	12.9351	0	0	318.368	270.226	199.911	123.561
598	509.225	3.3622	262.05	346.895	567.013	623.411	903.254	559.166	166.504	270.83	226.675	158.582	215.736	194.151	344.641	333.908	324.619	275.466
599	846.309	5.64583	191.002	147.095	140.779	378.105	143.84	309.792	94.8034	276.242	126.985	110.652	85.2024	101.35	487.524	434.49	355.793	233.858
600	450.988	21.4248	7470.29	7637.61	7516.43	7779.84	7545.6	7623.78	5411.2	5246.14	5237.49	5163.66	5132.2	5625.68	7867.91	7416.42	6199.21	4966.52
601	529.171	0.733283	754.79	879.755	744.27	360.559	596.585	794.59	622.464	364.801	584.966	552.689	403.787	348.389	994.42	980.937	840.196	720.838
602	448.985	21.8541	2640.8	2729.1	2708.85	2802.09	2664.97	2733.1	1879.96	1832.44	1862.12	1845.21	1799.69	1986.15	2818.03	2673.69	2217.11	1751.73
603	967.505	5.08427	396.784	2812.77	2442.29	3664.92	4054.13	4854.65	2232.69	636.937	2383.13	1680.74	316.584	417.544	5617.19	4587.03	3749.14	2878.59
604	676.998	22.2098	17996	18462.8	18093	18500.7	17847	18025.1	12221.7	12119.5	12000.2	11891	11709.4	13034	19287.3	17424.1	14745.1	11406
605	611.145	1.07865	140.772	140.94	129.157	79.6109	110.891	122.705	161.428	171.248	122.06	139.873	148.832	176.391	169.059	174.284	157.516	133.439
606	763.001	22.2098	6444.4	6632.35	6508.07	6517.64	6353.92	6366.02	4366.66	4383.39	4325.99	4339.7	4262.74	4732.82	6899.3	6277.18	5305	4181.58
607	461.238	1.72195	605.696	715.215	577.223	977.162	879.006	615.168	450.244	533.085	458.615	366.176	639.589	674.803	653.295	659.284	620.494	547.945
608	333.029	0.927317	55.8745	59.2	47.0165	49.1812	38.1997	51.8097	84.4737	68.4779	71.0386	73.9989	92.6792	79.6891	96.7927	104.856	93.9863	84.3854
609	662.995	22.1996	24567.6	25360.5	24845.2	25372.6	24557.1	24736.5	16790.1	16563.1	16397	16236.8	16005.7	17741.3	26301.1	23946.3	20188	15564.6
610	885.482	10.4873	1349.95	1437.7	1127.81	1578.32	1176.22	1359.26	1534.97	3721.1	2426.53	1736.01	1752.4	2917.36	1898.16	2070.15	1873.14	1606.64
611	887.499	6.90007	40940.7	46856.5	27203.3	49297.5	44592.4	43376.9	26588.8	41057.5	28823	22258.9	25898.9	32199.9	36878.4	32847.4	30890.3	28566.9
612	696.999	22.1894	11380.2	11529.3	11210.1	11512.9	11202.4	11421.9	8756.81	8590.05	8489.74	8378.73	8352.71	9287.38	12508.6	11716.8	10048.3	8053.54
613	576.99	21.9767	2128.63	2132.8	2103.17	2061.42	2034.41	2074.96	1420.79	1400.92	1385.65	1381.32	1346.07	1478.8	2212.24	2017.87	1664.71	1321.45
614	586.989	21.9869	7658.04	7708.55	7678.88	7769.59	7580.87	7596.58	5224.88	5171.08	5093.32	5081.7	4963.32	5461.69	8117.55	7368.03	6164.67	4870.04
615	608.991	21.9665	17061.7	17585.2	17221.6	17628.3	17184.6	17222.8	11693.6	11534.3	11407.5	11366.8	11132.8	12289	18237	16673.7	13993.2	10890.8
616	733.001	21.9971	28147.5	29070.2	28397.9	29142.5	28231.3	28437.8	19182.6	19034	18885.7	18749.6	18421.7	20545.7	29871.1	27462.6	23268.3	17918.3
617	1279.6	16.563	4358.32	3951.24	2259.55	3699.01	3825.75	2458.58	3657.98	2830.29	4406.02	1887.77	1496.86	2399.08	3344.2	2985.66	2699.42	2196.68
618	643.152	0.733283	108.144	138.617	115.533	51.1874	88.9303	134.914	61.4457	37.7751	66.9888	61.2861	40.4157	26.9691	140.79	136.938	112.975	92.1474
619	713.388	21.1492	949.439	1544.1	2593.77	2011.64	2433.18	3242.34	765.032	748.032	1728.23	1225.89	1571.22	1383.44	1717.71	2152.98	1467.12	1199.18
620	699.433	4.83085	413.065	148.993	130.334	580.757	217.604	152.914	28.9064	267.343	167.358	65.3365	267.136	414.61	633.101	640.205	583.76	515.008
621	356.987	20.4057	9343.72	9721.9	9667.79	10097.4	9796.07	9937.35	6786.77	6555.54	6591	6491.46	6487.23	7183.26	9836.32	9598.79	7968.48	6212.76
622	627.258	0.7435	94.8816	115.705	64.512	36.753	55.6681	91.0985	134.416	69.7995	134.713	142.731	100.093	72.8297	189.441	197.237	194.912	165.983
623	650.995	22.1996	22222.3	22817.7	22272.6	22745.1	22077.3	22191.3	15004.7	14872.2	14733.3	14625.7	14393.4	15881.3	23504.9	21326.6	18072.8	14029.2
624	730.88	0.702667	232.611	249.191	262.686	96.283	179.795	280.621	95.7965	65.2287	122.104	124.021	67.1169	49.0478	284.351	273.208	247.132	215.112
625	578.987	22.1996	4564.8	4654.23	4559.17	4596.36	4448.6	4455.16	3065.34	3013.17	3015.3	2994.22	2915.53	3219.74	4773.43	4332.75	3641.35	2854.28
626	773.006	22.2098	3914.21	4037.32	3961.83	4031.52	3902.57	3922.83	2654.03	2658.47	2588.57	2578.25	2564.31	2867.31	4254.72	3792.23	3239.46	2490.03
627	668.997	22.077	25436.2	26131.7	25633.8	26055.5	25308.7	25427.4	17354.9	17205.3	17026.9	16965	16619	18367.8	27081.9	24524.2	20841.3	16209.1
628	652.993	22.1996	7336.78	7529.27	7403.98	7510.14	7293.64	7321.44	4939.64	4887.84	4844.48	4799.62	4741.7	5220.17	7745.42	7039.08	5937.77	4620.91
629	1031.49	18.6527	2.64103	83.3356	94.7719	192.801	61.4246	294.585	708.173	941.198	911.144	718.425	469.738	489.33	163.279	157.28	563.49	629.023
630	358.986	21.5783	3902.89	4133.5	4082.63	4311.99	4172.74	4250.62	2857.11	2808.32	2799.5	2769.36	2737.36	3057.67	4148.71	4116.34	3445.2	2646.88
631	452.278	22.22	2513.32	2479.3	2439.02	2262.26	2460.59	2518.92	2971.3	2122.72	1441.48	2109.53	1388.8	2237.46	2667.72	2407.52	2238.71	1984.87
632	728.881	0.702667	79.0484	84.4569	91.3837	31.4604	62.7822	98.4933	29.2081	19.7352	38.612	41.1936	19.6725	12.3154	99.3518	96.8722	89.3536	74.3734
633	425.167	1.60958	286.935	308.237	237.83	531.462	536.956	266.36	191.214	205.034	248.703	180.827	258.067	288.41	283.534	289.541	277.424	237.741
634	580.987	22.0873	8213.21	8365.3	8233.75	8324	8114.07	8138.24	5542.31	5478.63	5451.17	5412.81	5315.85	5822.22	8592.56	7877.48	6592.86	5184.77
635	381.338	23.0453	570.659	170.848	377.713	554.546	214.33	240.672	76.5775	167.944	176.069	305.079	240.906	141.436	116.033	218	97.6047	223.86
636	386.939	0.702667	2446.76	2461.09	2657.58	1655.63	2186.03	2728.72	1658.72	1425.69	1783.27	1729.58	1467.53	1231.96	2637.51	2565.8	2360.36	2227.72
637	688.997	22.2098	11375.6	11507.9	11203.1	11515.4	10995.6	11206.1	7589.93	7565.19	7641.58	7543.25	7392.17	7997.32	11683.1	10690	8697.98	6990.51
638	901.426	11.5066	560.477	646.688	299.958	684.019	671.245	410.162	583.028	416.119	1162.16	706.76	719.575	902.567	1006.65	853.269	930.789	817.477
639	373.187	4.95335	76.6846	87.1666	128.828	204.653	201.728	236.904	69.612	82.4053	128.645	65.8396	98.81	124.523	133.696	131.528	121.903	104.562
640	708.999	22.2098	8079.7	8087.22	7873.46	8027	7797.03	7746.76	5914.36	6145.76	5853.76	5927.56	6005.48	6929.79	8177.93	7858.09	6780.18	5827.38
641	678.999	22.026	16822.5	17328.2	17056	17424.3	16846.8	16925.3	11522.6	11440.1	11305.3	11272.7	11046.8	12285.2	17891.6	16395.9	13913.6	10777.5
642	682.996	22.1996	25373.1	26151.9	25610.5	26155.6	25241.8	25536.1	17423.9	17254.1	17124.8	16959.2	16660.1	18448.4	26957.6	24638.8	20961.7	16282.1
643	719.001	21.9971	27692.2	28731.3	28186.2	28887.3	28015.4	28197.9	19103.6	18941	18760.9	18611.8	18329.8	20408.9	29448.1	27289.3	23104.5	17926.3
644	674.996	22.1996	7955.48	8066.75	7896.59	8057.89	7724.28	7799.82	5400.36	5311.74	5229.54	5218.97	5121.84	5706.41	8411.34	7548.09	6441.64	5000.32
645	336.985	20.518	5461.95	5626.09	5560.48	5831.53	5606.61	5705.19	3987.69	3876.15	3908.03	3860.31	3827.8	4239.59	5748.7	5524.45	4634.13	3677.42
646	352.157	0.7435	61.6668	57.5878	48.9221	22.3343	40.419	52.0077	66.0724	26.436	66.8724	66.3554	36.9862	47.6637	82.0502	88.5205	80.9376	68.128
647	605.349	22.6386	573.137	947.507	1177.4	952.831	706.713	1209.46	475.894	476.388	779.348	904.377	1100.18	1005.23	1340.75	917.837	816.311	913.572
648	614.9	0.702667	858.959	892.48	965.203	461.62	719.915	1013.92	435.794	333.195	511.802	510.805	351.903	278.696	988.89	954.742	868.586	751.837
649	700.999	21.9971	22247.2	22895	22469.8	23038.1	22366.8	22479.6	15334.9	15195.2	15018	14922.9	14681.3	16231.3	23748	21757.2	18420.4	14306.8
650	506.326	22.414	326.129	655.537	410.173	366.336	506.911	373.316	325.41	302.555	280.371	247.499	142.139	331.019	344.422	332.682	300.561	266.314
651	991.548	5.69688	102091	123063	105681	111547	143150	120724	95121.6	61695.6	109058	90805	97650.4	115407	105740	93560.1	83079	74213.5
652	677.273	0.774117	435.09	279.501	478.317	411.754	548.936	437.34	421.295	370.489	497.486	707.815	306.628	339.493	390.456	375.163	321.281	265.476
653	471.188	5.5539	507.357	227.439	357.372	994.826	1297.04	478.572	184.744	389.421	285.921	165.219	224.7	282.801	762.457	763.746	721.466	663.838
654	932.027	5.07407	0	345.178	259.645	791.816	1253.6	1822.2	881.611	22.0552	1047.63	431.673	2.38397	4.6803	2079.83	1999.16	1842	1678
655	1044.53	15.5233	474.521	888.315	188.979	1030.34	820.658	852.053	421.032	442.853	677.047	1825.49	446.031	1088.42	1854.18	1718.69	1754.06	1633.03
656	672.995	22.22	13339	13824.9	13590.1	13879	13230	13431.7	10164.9	9948.08	9892	9759.06	9669.02	10716.5	12985.1	13079.4	11771.7	9273.72
657	734.999	22.1996	7300.87	7581.83	7435.2	7646.93	7405.42	7463.59	5059.54	5047.24	4961.21	4943.44	4831.79	5431.41	7715.48	7196.49	6153.67	4756.87
658	1024.53	4.81043	470.286	478.026	409.685	730.917	542.486	760.699	475.562	663.914	521.612	422.767	415.717	469.362	600.286	549.912	488.208	382.662
659	680.326	8.87728	905.431	779.728	502.41	1150.03	1274.52	968.644	413.488	913.449	564.919	370.869	349.547	424.601	618.15	613.643	607.579	542.563
660	1135.59	14.4827	8325.39	12669.6	2729.85	17444.7	14406.4	12257	14454.1	8581.18	12929.4	8502.23	4725.6	5577.53	11001.9	10728.5	9986.27	9269.82
661	1220.05	12.4954	2415.24	2590.25	1807.83	2763.82	2605.05	2369.39	2007.59	1340.64	1658.79	1633.47	1258.72	1378.95	2680.26	2345.72	2178.68	1695.24
662	339.2	21.6906	4863.26	9492.19	5257.96	5905.21	6168.75	7605.94	3553.2	1913.56	2787.66	2152.5	2773.08	7211.56	6636.4	4181.69	3610.81	3035.98
663	664.996	22.1996	25330.3	26111	25579.6	26356.1	25490.3	25686.4	17607.9	17487	17320.7	17160.7	16911.8	18747.2	26916.3	24945.5	21135.7	16432.4
664	719.451	22.4855	3522.09	3514.48	3457.95	3792.85	3242.14	2508.25	1491.19	1594.71	1977.49	2967.75	2832.45	3721.02	4620.86	3202.76	1744.24	2873.32
665	415.191	0.7435	1417.73	1435.01	1208.17	509.776	934.25	1210.09	1663.89	737.256	1479.64	1542.9	985.219	959.442	1969.2	1957.08	1822.82	1641.92
666	1015.55	20.1504	1192.28	1770.47	1066.62	2613.49	1516.61	2771.87	2387.93	3028.3	5053.56	1891.48	2419.33	2532.52	2419.21	2197.66	2041.07	1739.78
667	658.993	22.0668	6832.54	7059.78	6907.92	7011.14	6794.3	6831.35	4723.71	4654.62	4615.63	4588.43	4495.36	4965.39	7215.94	6605.16	5629.46	4390.18
668	517.193	4.64692	543.641	596.554	425.181	962.139	817.48	1063.69	409.356	323.344	1104.65	615.761	467.66	638.5	1023.17	1048.11	988.082	894.26
669	748.998	22.2098	4853.2	4920.74	4906.21	5003.51	4813.12	4830.95	3381.02	3357.5	3351.82	3366.55	3294.56	3690.04	5152.36	4719.55	4014.82	3258.61
670	383.161	7.91923	837.923	861.873	853.51	891.394	855.519	872.432	677.299	674.613	654.968	704.009	673.316	771.426	817.88	856.641	745.289	674.993
671	779.003	22.1996	15407.4	16018.3	15684.4	16143.4	15589.4	15739.3	10717.1	10623.3	10541.3	10448.6	10308	11477.3	16317.7	15222.7	12984.6	10048.4
672	761.003	22.1996	14626.5	15183.4	14911.5	15356.2	15011.2	14983.7	10261.2	10259.3	10174.6	10017.8	9933.39	11198.2	15470.3	14414.7	12260.8	9660.85
673	729.882	0.702667	87.012	93.7334	101.778	31.5661	67.9108	111.139	30.1517	18.452	42.3061	44.4132	19.9756	12.4754	106.527	105.403	96.3277	82.7217
674	501.162	2.02648	250.033	561.571	323.357	417.915	475.687	371.004	243.342	230.28	254.287	188.449	318.002	201.114	1033.62	1046.66	990.821	912.324
675	521.328	0.7435	339.063	318.984	238.893	100.75	205.098	203.571	625.913	186.36	571.034	730.746	296.213	418.015	594.004	628.159	624.572	538.962
676	1059.53	5.7275	969.174	1320.34	1231.43	1240.28	1612.22	1469.66	1019.79	642.295	1128.92	1064.38	1117.69	1380.21	805.384	1142.41	855.716	776.17
677	459.138	1.19093	228.608	360.821	216.141	451.603	421.687	380.144	228.78	343.129	374.876	256.166	167.355	230.263	224.617	245.515	231.241	220.417
678	848.5	9.53962	2465.37	2166.81	2104.23	2940.89	2331.91	2697.39	2201.89	2911.52	2682.94	2182.74	2304.8	2641.39	3041.09	2852.67	2604.75	2325.07
679	832.47	10.3852	178.388	1197.67	1134.92	1691.93	1970.1	2408.47	1348.13	665.339	2137.98	1114.95	246.793	320.79	2335.97	1936.6	1832.76	1469.47
680	500.919	0.702667	2851.06	2851.9	3116.26	1670.34	2452.07	3227.85	1691.96	1352.28	1887.27	1858.45	1410.74	1101.56	3166.17	3018.92	2763.09	2539.97
681	579.334	22.4957	3343.38	3880.83	4079.85	3653.26	3559.79	3927.65	4174.18	3897.39	3866.52	3981.82	5354.98	5576.07	7849.12	6415.14	4877.92	4968.41
682	538.99	21.7416	516.616	564.067	554.044	554.616	555.598	548.429	342.56	338.911	330.245	323.743	322.744	351.599	597.173	526.086	396.877	317.068
683	648.759	11.7314	1133.04	1242.38	724.045	1409.1	1280.25	935.16	1035.88	646.601	770.268	744.002	570.601	601.184	1283.2	1152.81	1085.45	875.539
684	818.49	10.3852	181.865	1240.19	1194.85	1790.64	2287.88	2806.9	1663.33	559.376	2621.83	1262.2	244.061	299.657	2105.69	2016.05	1849.89	1621.32
685	706.999	22.2098	11824.6	12335	12035.2	12387.3	12058.2	12136.3	8356.91	8301.6	8255.14	8167.6	8040.06	8965.48	12565.1	11794.2	10031	7811.66
686	1299.65	13.923	662.224	23.3916	3000.19	39.0827	32.3655	3740.22	22.6067	3255.11	3210.19	2848.02	3156.3	3503.13	2842.83	2525.71	2189.84	1829.49
687	476.278	21.8541	1837.61	1747.84	1640.31	1511.11	1648.82	1928.45	2672.38	2080.71	2006.29	1859.9	1443.3	2778.71	1942.81	1817.54	1792.35	1651.01
688	791.006	22.1996	1729.79	1685.27	1713.95	1714.82	1663.93	1649.75	1254.1	1253.56	1237.03	1244.22	1217.41	1338.93	1779.31	1650.45	1456.89	1185.83
689	604.172	0.825167	2378.05	1705.67	1984.4	1463.62	1965.59	1459.14	857.464	2216.46	1562.43	1952.27	2358.29	2841.78	2301.23	2246.38	1955.97	1701.46
690	603.336	22.1179	2558.32	2360.41	2626.05	2380.21	2024.98	2470.45	4099.67	2456.93	2882.93	3137.22	3722.66	6409.12	4958.25	4476.11	4179.08	4137.75
691	325.185	20.7324	948.688	1846.21	1014.96	1125.08	1240.22	1550.51	638.971	440.919	573.889	469.301	560.147	1476.57	1119.11	783.404	660.994	563.006
692	344.117	0.784333	314.841	358.388	304.312	313.672	349.229	319.384	192.771	194.193	168.293	183.493	167.498	166.865	246.024	229.866	193.167	150.552
693	757.003	22.1996	2056.58	2120.6	2101.66	2115.29	2070.43	2066.61	1482.75	1479.72	1456.8	1466.19	1425.04	1587.83	2138.9	2033.13	1734.91	1405.1
694	609.189	0.81495	307.62	336.85	339.191	359.222	484.247	257.143	187.104	260.35	247.853	151.227	267.061	412.716	274.088	274.83	236.645	188.161
695	656.993	22.2098	8900.41	9149.19	9121.28	9232.67	8953.07	8932.08	6192.78	6100.05	6050.26	6002.57	5925.2	6496.2	9436.74	8775.28	7327.6	5741.32
696	564.331	21.8745	3942.26	3657.03	4065.29	4622.2	3110.13	4394.08	4822.8	3085.18	2815.71	2735.9	2190.66	3844.96	3632.52	3240.5	3227.93	3144.13
697	315.072	1.10927	536.057	371.676	617.938	737.632	465.067	213.072	66.6018	55.8608	105.013	198.124	137.163	163.068	266.308	257.597	225.955	175.241
698	731.003	21.9971	2232.7	2362.37	2207.46	2340.23	2345.3	2284.2	1551.12	1552.94	1509.88	1513.83	1483.62	1645.38	2382.85	2202.59	1885.65	1449.51
699	353.088	1.83423	41.4087	119.705	76.2238	1528.01	88.7272	122.308	3.26709	86.9839	12.7158	14.1009	43.5871	22.0747	348.632	382.83	351.057	308.066
700	632.989	22.1996	5110.45	5194.97	5184.9	5225.25	5034.94	5109.25	3568.82	3518.83	3476.68	3497.88	3418.58	3723.35	5301.04	4959.87	4218.42	3330.48
701	729	22.2098	7704.94	7960.49	7826.25	7956.75	7774.71	7749.73	5532.98	5469.85	5383.14	5296.58	5214.47	5807.82	7847.29	7539.42	6429.8	5098.17
702	503.176	1.967	3098.45	2602.23	4103.42	6134.87	6484.24	3646.08	1761.6	2593.48	2463.7	1889.93	2416.5	1842.15	6506.63	6328.94	5966.93	5599.02
703	737	22.1894	24070.1	24771.7	24384.1	24976	24199.5	24412.1	16817.5	16731.2	16616.7	16450.7	16200.2	18021	25446.1	23671.5	20318.6	15781.2
704	599.182	0.763917	332.267	455.035	236.544	304.21	288.341	297.372	302.686	283.316	292.454	282.395	331.363	235.804	400.07	367.039	303.564	246.2
705	1033.56	8.40763	182.47	256.65	162.883	262.825	249.999	298.637	279.065	282.147	515.935	302.761	223.445	423.979	417.998	400.794	357.319	308.693
706	426.92	0.702667	289.603	317.361	320.982	171.452	262.434	363.698	200.319	149.257	226.351	227.779	154.231	131.413	322.859	349.507	352.738	326.385
707	769.002	22.1996	16929.5	17521.7	17182.4	17656.4	17040.8	17187.2	11886.3	11857.4	11702.7	11679.8	11485	12797.7	17906.7	16695.5	14264.8	11175.9
708	461.232	2.08773	296.452	481.519	421.768	737.229	777.385	458.296	206.806	272.347	251.773	189.178	337.127	346.016	372.907	375.411	347.385	300.656
709	1328.73	6.2874	2001.29	3001.99	895.904	2075.97	1532.37	1499.65	1444.15	2736.55	1697.1	1000.52	1193.62	1984.89	1760.08	1729.6	1642.32	1583.41
710	739.001	22.22	2085.93	2173.89	2158.34	2196.86	2170.17	2161.12	1509.5	1511.97	1481.29	1493.13	1451.13	1626.93	2191.88	2093.57	1805.45	1447.38
711	439.079	0.9069	34517.7	39018.6	38702.9	33121.5	32512	33949.2	24202.7	17781.2	20220.7	26503.3	15981.2	21310.9	36789	34401.7	30780.3	27912.2
712	785.001	22.22	6463.51	6707.95	6559.02	6778.82	6557.91	6644.56	4666.02	4629.07	4591.96	4566.38	4480.1	5029.18	6862.99	6458.63	5600	4364.33
713	1154.11	11.6804	3836.72	4456.98	1756.88	5446.92	4785.22	3003.3	3867.33	1680.31	2245.57	2219.92	1238.14	1345.81	4843.26	4729.58	4156.55	3625.95
714	461.172	2.55733	1490	1083.49	1242.79	1412.1	1941.72	1280.13	531.765	907.997	956.771	588.98	1179.35	966.993	866.851	860.776	797.417	715.763
715	545.198	1.41562	1456.55	855.711	943.265	1436.05	1464.38	931.611	344.881	143.547	974.015	251.873	397.845	2626.1	543.651	553.359	562.059	554.364
716	646.993	22.026	6364.88	6641.43	6506.26	6662.39	6403.04	6489.27	4395.08	4348.45	4278.66	4251.56	4202.73	4608.89	6659.21	6227.41	5226.04	4096.9
717	1150.61	14.4827	834.893	1063.33	472.495	1771.34	1329.86	1477.64	1600.75	1621.53	2360.26	977.225	442.497	561.428	1007.25	877.024	841.089	709.243
718	588.905	0.702667	98.786	105.808	111.358	51.3208	85.4494	121.644	49.4183	37.7454	62.5299	64.2149	38.7667	31.8063	112.886	114.489	108.919	94.033
719	623.292	3.3622	586.244	1278.56	641.382	969.763	1534.67	638.449	274.717	380.477	972.876	343.805	391.784	984.986	599.829	592.24	569.492	496.013
720	1118.04	19.0287	65.3246	143.822	85.489	93.7434	44.649	194.482	3689.34	3005.75	5696.25	2226.18	728.59	965.608	1708.01	1484.39	1445.39	1385.8
721	483.237	7.38835	349.791	305.858	269.75	123.74	301.083	203.057	284.421	439.242	408.786	407.825	544.55	268.897	493.063	471.759	423.683	375.992
722	640.988	22.1996	8166.41	8367.17	8462.34	8427.43	8168.67	8218.95	5772.32	5688.5	5716.1	5646.16	5535.94	6093.7	8683.92	8101.19	6806.39	5407.1
723	712.999	22.2098	7690.16	8051.59	7929.75	8151	7943.69	7943.31	5746.02	5677.35	5666.69	5565.76	5485.71	5927.4	8026.44	7654.35	6694.95	5223.91
724	1285.58	9.3967	25.0531	13.6674	314.326	19.4245	16.7137	476.598	4.40155	746.448	506.934	268.631	486.243	527.332	144.173	364.975	246.186	274.641
725	586.905	0.702667	115.043	118.777	128.027	58.9494	96.0567	137.497	58.4467	45.8441	75.2625	75.0388	44.8629	36.8532	127.48	137.246	126.21	112.128
726	770.997	22.2098	3110.77	3197.92	3226.3	3230.42	3136.85	3181.22	2306.95	2299.08	2292.65	2279.04	2234.56	2485.41	3269.69	3142.53	2714.09	2200.89
727	576.514	11.66	936.284	1231.16	448.937	1758.13	1354.7	1096.73	948.539	486.985	702.099	577.371	269.426	329.179	1836.06	1731.13	1472.7	1099.04
728	758.998	22.2098	2961.42	3048.43	3040.04	3072.62	2963.45	2985.16	2141.42	2141.08	2120.7	2117.19	2084.96	2288.02	3032.13	2962.87	2528.66	2043.27
729	373.116	1.10927	179.156	351.18	270.393	315.682	718.055	272.21	114.392	128.819	88.1428	89.183	66.8536	86.5052	180.768	190.549	185.218	159.603
730	722.993	22.1996	3229.5	3355.89	3339.82	3396.52	3274.51	3302.4	2320.51	2295.99	2289.99	2305.63	2243.44	2512.02	3365.04	3249.54	2763.67	2201.38
731	751.002	22.1996	17527.9	18198.6	17792.8	18355.6	17789.2	17997.7	12374.6	12335.3	12221.8	12123.8	11968.5	13309.8	18495.1	17495.1	14971.2	11660.6
732	532.875	0.712867	86.4239	72.0951	87.3668	305.683	139.018	92.5794	285.682	409.097	189.496	123.195	432.594	567.966	68.4967	69.1575	60.7353	48.3554
733	711.22	0.763917	854.1	775.429	867.177	2209.13	1776.74	1600.82	503.43	918.756	354.379	685.627	247.816	448.101	755.842	771.91	643.286	513.826
734	1295.63	11.9969	1387.88	34.2394	21642.5	17.3071	2.48914	28921.4	1.98651	62945.9	70986.1	35631.5	40904.7	55158.3	26919.8	24230.7	21604.8	19288.7
735	638.989	22.2098	4637.79	4733.55	4781.49	4794.08	4620	4679.87	3287.58	3234	3217	3224.86	3158.29	3438.04	4895.78	4649.76	3858.63	3078.25
736	341.108	1.35437	79139.3	87521.1	79477.7	82480.5	86144.9	83675.7	63796.7	58541.8	53847.7	58817.5	50750.5	56171.1	64312.8	60797.6	54305	50458.6
737	592.292	7.2862	375.226	532.691	252.296	1079.95	737.894	562.017	792.751	737.94	564.084	642.232	347.03	441.06	638.371	625.182	608.646	577.775
738	807.006	22.1996	3448.07	3567.65	3505.42	3803.12	3669.27	3609.78	2566.83	2654.26	2631.16	2581.48	2505.69	2791.25	3633.97	3548.79	3095.08	2469.75
739	913.479	5.6152	582.904	634.864	659.842	645.971	599.897	668.359	393.68	392.36	351.841	382.716	371.409	431.785	485.28	578.473	436.579	333.327
740	704.994	22.1996	3869.91	3928.72	3963.05	4051.68	3936.63	3943.21	2749.87	2693.59	2683.54	2681.04	2623.95	2910.34	4127.63	3844.61	3209.91	2571.69
741	1113.57	14.4827	2031.51	3388.65	587.473	5257.05	3535.48	2928.52	4407.17	2051.63	3601.24	1929.57	1030.92	1186.55	3344.29	2933.41	2699.27	2344.79
742	754.999	22.2098	23822.6	24675.5	24256.2	25018.7	24154.4	24550.2	17080.3	17034.1	16914.7	16802.1	16533.5	18448.7	25146.7	23801.6	20592.9	16105.7
743	745.002	22.2098	10976.6	11161.6	10660.2	10940.7	10236	10292.9	8039.32	8044.87	9124.96	8110.62	7290.21	8351.52	11129.2	9891.47	8826.41	7267.88
744	799.002	22.414	6679.86	6934.03	6826.47	7043.66	6814.18	6905.1	4796.72	4790.2	4761.45	4720.37	4642.81	5196.84	7090.57	6691.49	5839.24	4528.03
745	327.218	19.7027	103.465	102.492	74.7288	61.5776	95.0259	78.6595	47.2086	62.5286	98.9146	66.8929	98.1609	67.6938	96.6279	91.2623	88.6359	72.4055
746	845.658	5.64583	31.9033	8.53525	8.21202	99.8732	5.3847	58.5611	1.7379	33.2014	4.83555	1.02476	0	1.38139	411.5	167.322	92.6011	28.4334
747	955.443	13.3411	68.0776	229.301	179.814	132.759	98.1335	215.124	454.566	542.204	457.11	420.336	167.485	449.193	104.472	201.117	174.279	506.589
748	788.999	22.1996	2644.01	2672.12	2713.96	2710.03	2630.83	2698.77	2003.99	1994.98	1991.49	1978.01	1948.06	2160.55	2781.87	2700.26	2314.89	1906.72
749	491.214	3.33157	131.372	97.1469	147.434	235.14	290.816	188.018	124.116	170.398	132.388	69.5517	119.578	127.076	231.727	232.116	218.177	187.947
750	418.894	0.712867	57.9327	50.5977	60.0538	238.386	102.152	61.4043	215.768	341.48	141.28	89.6808	353.174	496.9	42.0425	44.291	41.1196	31.3288
751	1005.55	19.6823	188.788	298.303	202.26	479.147	327.878	524.911	409.579	581.861	691.27	307.688	312.484	318.26	407.755	367.509	334.07	278.4
752	742.997	22.2098	3740.25	3843.84	3784.78	3832.88	3648.47	3716.93	2741.3	2770.1	2763.77	2767.51	2723.7	2937.57	3852.64	3677.67	3310.76	2666.54
753	1318.76	5.67645	3933.81	3749.85	3442.06	4751.04	3967.63	4347.91	2599.39	3073.65	2765.63	2422.11	2371.66	2649.71	4561.78	4183.47	3573.46	3108.16
754	813.004	22.2098	7697.42	7975.82	7874.31	8160.38	7861.49	7990.2	5502.02	5466.05	5438.38	5407.17	5305.87	5963.58	8050.39	7742.49	6703.26	5178.72
755	323.135	1.2624	227.172	384.945	144.012	579.073	551.4	287.165	180.272	318.351	279.063	183.405	328.173	362.755	268.374	270.742	243.569	220.261
756	339.137	13.9128	46.3629	160.445	238.358	384.83	80.6838	261.044	958.404	38.0775	26.5686	86.8599	83.2782	628.996	620.553	602.327	532.684	450.501
757	781.198	0.9069	1601.29	2215.11	1797.55	1366.25	1644.61	1702.87	1178.8	889.342	896.178	1408.11	826.741	1058.8	2130.71	2060.71	1927.94	1597.32
758	385.171	0.7537	170.519	146.041	106.346	77.9349	90.3532	101.689	266.6	159.016	260.398	366.203	213.714	253.337	303.219	330.476	357.857	328.952
759	825.007	22.1996	6544.02	6754.04	6668.69	6868.47	6617.14	6721.2	4615.53	4625.8	4556.83	4535.48	4479.92	4989.38	6838.59	6519.67	5652.73	4345.47
760	819.006	22.4242	6901.7	6350.65	6188.99	6658.45	6596.91	6384.38	4923.38	4856.79	4706.66	4657.34	4413.16	5125.22	6377.19	6380.9	5791.62	4084.14
761	417.153	1.9568	250.09	424.405	481.824	424.017	504.227	598.231	180.566	320.171	312.881	227.312	262.185	253.403	320.156	325.696	263.974	213.882
762	439.269	0.9069	89.181	132.175	131.193	70.8672	87.5428	98.4996	28.7145	9.28745	21.3976	48.4991	6.86796	25.0452	134.722	130.519	98.2734	56.7964
763	827.006	22.2098	6834.63	7132.44	7032.25	7233.37	7046.35	7043.4	4911.06	4887.89	4836.71	4823.31	4722.01	5259.17	7116.56	6876.12	5982.64	4634.99
764	957.616	11.5372	162.588	289.457	111.308	304.869	254.262	192.641	144.592	136.186	384.29	204.61	251.353	259.492	446.47	379.035	417.249	356.54
765	620.987	22.1996	2807.05	2841.82	2895.15	2900.48	2842.05	2867.54	2065.05	2017.33	2013.79	2021.68	1974.41	2145.7	2889.34	2800.3	2355.62	1924.41
766	720.994	22.1996	6846.36	7093.39	7003.12	7155.88	6917.92	6965.64	4954.07	4990.07	4987.44	5050.93	4841.06	5349.05	7086.63	6867.99	5931.05	4733.85
767	811.006	22.2098	7245.12	7527.44	7399.08	7641.28	7428.55	7489.97	5230.85	5205.63	5177.12	5191.09	5058.45	5629.41	7623.54	7331.58	6343.43	4937.44
768	633.129	0.774117	55.5095	62.1276	43.142	378.114	91.5382	78.7425	70.2075	284.737	101.437	125.902	136.367	96.7131	105.641	111.617	98.1324	79.4152
769	657.323	11.8641	110.986	4.67261	1326.48	4.24727	4.40323	1995.72	3.09426	1949.98	1838.35	1043.75	2072.09	2264.35	591.312	565.972	537.572	477.25
770	694.993	22.1996	6325.96	6671.32	6535.59	6893.65	6732.33	7669.08	6553.02	6313.55	6624.86	6676.52	6639.42	8213.06	7623.1	11197.3	6446.44	6700.31
771	1123.54	14.5133	66.0003	386.876	38.7732	848.62	681.224	261.24	1305.83	529.906	907.383	416.651	413.184	248.764	274.954	758.989	781.925	1052.51
772	787	22.4344	5281.37	5442.7	5317.51	5482.27	5309.72	5384.36	3885.06	3861.27	3836.56	3822.43	3743.31	4163.57	5423.53	5267.24	4639.1	3661.14
773	327.218	14.1254	325.56	333.055	251.034	319.645	392.163	302.353	190.219	235.133	284.155	242.753	348.181	158.812	291.905	279.111	263.79	221.701
774	1109.58	4.7594	171.094	84.8276	1281.29	231.233	194.613	1397.72	66.7528	1914.37	712.785	528.779	2182.52	1902.75	1472.14	1433.85	1339.36	1175.84
775	795.006	22.2098	2993.31	3091.87	3047.71	3132.68	3071.14	3025.41	2170.76	2155	2139.99	2140.39	2091.23	2318.36	3143.66	3001.61	2581.87	2056.56
776	747.002	22.2098	10275.5	10634.3	10479.5	10846	10361	10281.3	6938.1	6852.35	7088.38	7119.8	7073.06	8810.37	10419.1	10107.5	8238.8	7280.42
777	829.005	22.2098	7237.12	7647.15	7546.06	7773.44	7515.68	7630.69	5317.91	5324.05	5293.86	5252.38	5166.76	5743.53	7565.12	7396.89	6485.88	5051.35
778	397.111	20.2116	1224.47	1260.34	1231.89	1265.71	1202.26	1220.6	1008.13	966.777	986.489	987.271	994.077	1116.92	1210.23	1142.52	1051.85	900.25
779	1153.91	11.6702	203.749	284.789	68.8641	399.4	308.68	188.653	137.045	40.0679	69.7241	70.7456	25.2521	27.0042	377.512	327.867	228.261	122.81
780	843.006	22.2098	6846.3	7138.74	7017.03	7239.39	7035.33	7064.52	4924.23	4921.34	4868.38	4858.33	4746.37	5365.44	7076.11	6868.29	5992.37	4644.95
781	781.003	22.1996	538.702	537.354	574.08	537.964	526.659	516.115	390.26	378.291	378.893	380.644	377.375	416.81	581.595	527.226	433.427	370.178
782	667.443	21.895	176.921	416.362	224.693	269.065	423.896	314.677	170.38	261.068	185.63	143.899	171.156	175.195	450.131	451.884	432.266	399.384
783	507.201	1.99763	830.605	1473.06	1443.94	2267.51	2454.49	1315.48	624.733	749.637	765.577	445.634	876.472	755.722	971.724	956.883	903.25	792.109
784	561.292	6.34865	320.18	406.79	319.609	704.536	590.875	363.299	187.121	309.262	279.268	187.012	239.973	351.883	400.891	396.447	367.085	341.831
785	449.231	20.4567	260.982	173.978	214.948	84.8361	137.743	183.373	596.865	462.16	455.122	383.532	596.919	562.379	544.811	518.419	488.092	456.901
786	433.236	22.7101	8360.5	8533.39	6667.42	5479.68	3978.33	5060.55	8102.78	9358.25	8271.91	7915.69	7887.6	11749.8	6817.9	7969.35	7426.74	7866.93
787	1008.84	4.81043	66.0155	77.6801	54.5935	231.332	109.808	224.6	103.82	215.885	134.343	87.0498	79.0799	107.022	147.307	133.787	114.222	84.5879
788	549.17	1.25218	1598.26	1268.77	1805.6	4743.77	2785.04	2156.96	1326.76	2391.15	1738.69	2365.46	1391.93	1686.92	1479.17	1488.77	1279.4	1084.85
789	827.48	6.90007	2998.94	3591.66	2049.23	4011.73	3605.02	3595.48	1972.18	3188.14	2219.06	1727.1	1975.35	2485.59	2856.87	2676.55	2416.67	2145.8
790	630.99	22.22	712.857	728.219	763.961	729.864	702.468	717.788	512.337	500.021	492.886	500.723	481.183	535.325	750.208	748.69	575.415	480.593
791	304.913	0.723083	42.1262	39.295	41.6311	176.682	71.7336	45.3552	146.362	256.299	96.0265	61.8409	256.041	371.189	31.1457	32.8449	28.6313	21.5709
792	723.381	21.7926	2154.55	1272.75	2040.36	1108.22	1620.35	1731.76	2870.71	1444.95	2300.76	2149.13	2525.64	5100.45	2467.59	2217.71	2136.35	1937.52
793	1047.54	5.46202	334.628	553.412	202.525	512.26	311.805	508.199	526.606	1005.36	629.2	382.1	266.129	571.884	525.193	523.738	477.523	425.078
794	595.29	21.9154	4320.73	3342.44	3792.5	2694.97	2980.53	3559.09	6905.65	3826.91	4316.68	3411.97	4321.92	9667.67	7403.01	6730.22	6487.39	6020.65
795	1123.9	14.4725	52.4279	232.516	0	534.093	194.154	94.1043	244.271	12.5474	77.7843	28.9275	7.48629	12.2925	247.678	207.297	160.786	105.835
796	604.31	14.3398	94.2424	6.61249	583.897	11.6122	8.01001	1252.28	12.8157	1347.71	1356.78	741.395	1232.27	1127	447.698	431.869	427.845	389.735
797	1019.54	6.23625	47.8946	1166.88	826.501	1350.8	2334.2	4421.65	2909.3	152.146	3022.85	1306.75	51.706	93.979	1886.17	1780.13	1644.46	1451.59
798	379.161	1.58917	351.527	394.803	292.839	642	659.442	293.038	293.806	363.496	357.301	265.062	353.151	512.461	403.557	400.344	379.779	341.216
799	1049.55	9.03888	414.11	811.482	276.814	985.074	420.639	537.154	1172.76	497.332	415.912	477.561	597.296	422.432	1005.88	919.972	862.586	728.55
800	616.989	22.2098	1211.12	1218.81	1322.23	1242.92	1218.63	1218.23	868.036	856.98	836.371	840.574	818.872	911.785	1317.39	1289.78	991.086	807.159
801	719.277	1.94658	118.574	182.713	75.5091	224.112	183.954	414.998	130.101	420.339	268.527	124.059	253.051	244.966	180.792	213.372	200.507	185.646
802	831.476	6.09333	46.9499	312.064	289.387	401.633	657.099	596.835	400.408	99.3609	882.59	329.176	55.0349	33.6444	344.462	336.606	305.482	268.485
803	449.232	20.6915	144.412	106.937	119.968	46.8739	78.9726	99.083	297.05	245.787	251.727	216.995	321.882	281.151	278.102	277.286	261.063	230.548
804	449.231	20.2627	312.054	215.835	285.942	119.485	180.818	352.3	1071.32	1100.69	596.316	544.062	980.658	741.126	736.794	706.35	647.972	599.317
805	805.004	22.2098	552.469	572.702	625.763	582.469	570.005	578.709	437.535	440.432	431.803	432.36	416.331	474.964	636.495	617.304	486.824	421.338
806	961.539	7.29642	143.529	173.583	55.2178	254.732	244.34	123.132	143.607	70.3	357.651	164.064	179.142	283.637	302.57	292.445	263.635	220.864
807	447.134	19.1614	588.655	696.286	400.312	446.285	490.817	482.103	962.149	503.812	643.221	621.315	668.142	1096.38	1026.97	958.953	894.873	814.863
808	1197.62	16.4813	1416.59	1618.46	771.661	2397.15	1978.1	1841.74	1244.51	1295.75	1562.71	916.59	665.391	650.317	1613.31	1499.94	1324.38	1108.97
809	1232.63	11.2514	360.603	0.469849	8968.04	1.94781	0	15556.3	0.299927	15930.2	14746.5	9123.93	14440	14767.2	6058.02	5666.86	5490.13	5136.92
810	499.151	0.7435	104.407	132.892	75.2971	103.278	78.191	111.281	160.117	157.693	163.723	147.03	175.522	126.429	206.656	231.453	213.684	187.699
811	809.004	22.1996	1245.76	1317.42	1301.1	1310.22	1354.53	1291.11	931.599	945.274	939.804	930.737	904.084	980.501	1274.21	1341.58	1089.79	896.52
812	636.992	22.2098	1452.93	1523.72	1522.37	1477.64	1502.75	1441.93	1017.96	1008.47	991.344	992.48	961.309	1069.51	1587	1510.22	1180.1	955.183
813	805.451	10.3852	557.03	3262.9	3091.64	4407.83	4938.05	5727.26	3129.69	1521.82	4491.01	2586.69	616.995	747.221	5119.26	4257.33	3683.18	2915.51
814	1032.84	18.6629	0.747742	42.9203	12.8979	72.8429	30.1415	151.817	273.575	273.453	431.025	204.132	65.281	106.139	264.702	241.037	192.784	132.788
815	983.452	6.2874	942.379	982.992	768.671	982.159	657.494	731.652	633.493	622.47	610.115	528.587	456.115	671.169	933.324	741.012	698.481	547.608
816	309.207	21.527	247.042	246.664	221.702	285.732	260.408	296.994	256.358	220.6	341.551	205.248	352.126	254.949	273.882	277.355	275.506	255.773
817	849.513	22.3323	1177.67	1367.1	1617.74	1601.95	1860.22	1757.88	1520.06	1483.36	1173.28	1014.56	1070.62	1455.47	1131	1457.35	1150.47	1235.23
818	707.183	1.45645	2.91917	3.99946	1.36364	245.953	30.8242	2.70488	0.703689	30.257	5.0958	0.940741	3.72098	13.9436	23.7257	29.9788	22.7869	18.226
819	683.225	0.794533	14677.3	16249.3	14315.7	12040.1	17065.3	13140.3	8526.44	9506.68	7445.66	9817.6	7029.28	6682.51	9394.36	8569.03	7944.03	7138.7
820	959.523	8.22385	38.2055	720.43	515.787	1366.25	2061.04	1836.93	378.405	63.5553	486.58	233.584	25.2931	19.0573	468.007	446.464	412.504	352.756
821	630.878	0.712867	273.132	245.941	298.794	352.267	315.643	306.588	342.163	324.092	301.814	242.458	353.325	330.287	243.672	246.058	215.577	173.12
822	447.216	20.5997	110.462	84.6008	89.1027	34.5145	64.1709	79.6473	181.19	172.073	161.314	155.607	216.79	177.131	168.556	162.473	154.757	141.622
823	431.192	1.81382	1694.21	1524.58	2015.73	1887.76	1968.99	1607.14	819.552	953.272	1307.54	916.872	1518.2	1883.9	1233.33	1220.3	1145.77	1065.57
824	337.093	2.46547	323.067	346.23	463.081	1461.6	528.788	772.992	59.9614	150.37	92.1719	77.0889	93.8509	152.193	325.566	325.588	319.689	280.2
825	387.114	0.81495	23864.6	31506.1	20511.7	42601.3	27099.2	26997.3	8067.31	9352.66	8063.2	8784.54	8095.99	7488.7	13696.6	12440.7	10725.9	9459.96
826	401.065	0.733283	886.93	972.548	851.094	529.34	748.412	968.149	698.41	553.123	679.665	599.4	603.395	453.786	1015.61	1044.65	926.224	805.326
827	727.369	20.6507	1424.32	1622.5	2351.28	2077.42	2585.35	3376.6	861.739	750.769	1762.24	1244.86	1657.03	1352.69	1675.5	1920.11	1506.03	1164.66
828	799.485	21.2411	98.0258	239.183	94.3584	191.343	267.339	186.389	167.905	93.5056	134.981	90.6093	85.7235	75.656	196.13	185.298	181.359	150.607
829	819.467	11.5066	2017.49	2263.36	1077.83	2368.58	2366.29	1461.14	1522.28	1046.34	2397.35	1704.94	1665.6	1983.5	3400.02	2660.71	2402.8	1837.77
830	353.088	1.45645	43.1084	134.662	59.0778	1250.95	80.2781	107.114	28.3419	475.896	67.597	68.073	167.405	85.098	470.864	485.063	444.001	383.068
831	493.229	3.31115	1079.35	898.273	1310.8	1862.89	2428.44	1350.37	709.117	845.202	743.799	556.449	883.841	773.21	1654.44	1616.94	1521.37	1388.97
832	401.182	3.17845	56.3911	78.686	47.7259	172.615	115.927	21.1829	175.831	277.326	388.859	191.726	501.963	234.41	190.182	190.638	184.613	163.503
833	415.161	1.76278	103.536	136.687	101.644	369.754	256.611	158.373	19.8276	31.609	24.0849	22.2116	80.4778	38.964	167.647	179.351	163.09	142.62
834	845.49	9.53962	118163	99400	98803.7	133965	106070	122471	103558	177161	136075	102661	114486	130440	144111	129700	119331	109896
835	1123.59	4.98398	806.873	1343.02	452.442	1874.05	1491.61	1025.18	2066.66	951.494	2474.53	1530.25	1272.4	2227.31	1893.24	1839.51	1677.13	1483.53
836	815.741	10.3852	1.13489	433.149	404.683	756.302	1026.2	1358.41	600.914	81.7902	1082.33	400.632	7.27306	13.1922	972.687	883.318	749.837	567.868
837	1293.52	12.4342	2188.97	2496.44	1697.44	3047.21	2582.64	2750.16	2627.44	2519.19	2894.3	2253.11	1623.61	2078.22	2574.96	2284.12	2271.7	1916.94
838	845.279	0.794533	790.641	570.107	944.54	2204.89	1518.32	1017	585.644	1406.36	801.832	1452.73	625.858	591.439	626.938	611.792	562.559	468.803
839	1256.14	11.2514	231.019	0.0198735	5502.94	0	0	9190.64	0	8731.82	8228.75	5434.37	8123.18	8404.03	3797.09	3677.83	3515.6	3208.27
840	1084.46	18.6731	471.242	707.919	636.081	775.462	617.339	961.185	1045.04	1019.41	1132.25	953.873	716.52	821.316	1640.6	1401.69	1308.19	972.723
841	447.217	20.4567	91.3013	82.1419	68.2809	26.1516	51.4135	76.8692	184.794	184.279	148.281	130.843	212.963	163.025	149.648	151.766	137.197	128.417
842	829.759	11.5066	197.977	297.914	41.1314	365.206	342.255	110.18	166.688	56.2089	630.866	261.625	279.806	414.392	786.41	683.598	592.1	454.327
843	829.934	11.5066	5.92067	17.4212	0	27.7927	25.1577	1.35814	6.22785	0	92.5517	16.246	18.0344	38.5657	133.138	110.985	83.6241	45.9451
844	371.04	0.733283	186.813	198.016	168.399	286.539	220.865	203.285	293.307	391.749	254.863	198.136	381.934	353.067	199.436	205.198	188.642	158.587
845	337.093	1.94658	789.854	809.791	260.769	1065.89	644.695	1189.73	664.496	1415.25	892.321	641.827	959.247	1047.79	930.908	960.369	886.085	799.535
846	547.168	2.01628	85.2537	183.491	189.685	164.508	297.044	202.798	65.9099	126.928	111.386	73.2113	142.324	99.8034	217.105	228.193	209.141	178.942
847	1033.56	19.1716	2957.49	5204.05	4398.78	6307.63	4514.52	9235.44	17370.4	18687.8	29618.7	14621.1	7557.21	8783.3	17748.6	15534.2	14252.3	12892.7
848	650.816	14.3295	1773.2	119.091	7768.26	154.683	132.185	12530.2	81.5122	10804	10228.1	7473.51	11418	10573.7	5612.58	5403.58	5194.19	4783.43
849	1296.14	13.9128	99.4874	0	1230.4	0	0	1895.53	0	2267.46	2306.52	1783.07	2202.33	2541.07	907.264	927.51	902.676	764.152
850	1239.64	9.3967	573.884	115.193	8293.1	269.573	162.93	11837	44.4241	18742.9	10172.1	4514.82	9957.13	9086.07	8055.92	7596.34	7278.79	6663.1
851	1299.65	11.9969	25.0939	0	585.482	0	0	875.298	0	1913.77	2208.97	1024.21	1178.94	1654.61	769.475	701.197	613.736	483.373
852	1427.67	10.1605	23.5851	0	3324.09	0	0	2747.2	0	15326.2	12677.3	4839.45	7765.63	12761.2	3020.78	2735.7	2471.6	2135.96
853	329.233	11.088	823.559	679.421	613.362	535.333	815.256	630.369	442.029	559.389	792.287	523.99	784.48	456.96	779.437	744.919	711.826	654.186
854	402.916	0.712867	919.359	822.386	981.127	1500.51	1132.45	1000.93	1492.93	1679.45	1252.6	972.166	1764.11	1910.52	780.408	783.597	725.394	645.829
855	333.028	1.06843	80.1301	84.363	95.3347	44.8356	54.0463	93.1717	117.179	100.356	82.2053	95.2531	108.97	88.8961	84.4622	121.868	96.5396	76.2758
856	831.476	9.30482	60.7351	442.487	382.634	546.647	928.104	802.16	598.632	128.309	1170.78	433.357	68.523	54.4953	423.292	418.502	397.357	338.392
857	637.186	0.866	438.072	235.827	534.979	586.395	695.17	653.422	730.588	2006.24	1248.97	1401.89	1055.62	795.205	796.716	791.43	680.676	543.984
858	672.31	4.73892	95.3668	1.23829	239.848	3.06428	0.525635	276.652	0	379.389	202.676	125.504	265.689	258.077	277.895	279.13	285.868	272.336
859	516.897	0.712867	1016.78	910.388	1095.46	1450.36	1202.39	1109.24	1472.95	1535.44	1276.63	996.222	1634.49	1648.28	889.08	890.027	817.873	704.374
860	1007.54	2.23065	663.426	959.191	984.188	1585.95	1607.73	1650.44	961.67	802.902	1451.81	940.681	815.076	942.929	1876.27	1852.95	1804.67	1532.54
861	739.34	5.53348	2534.91	2540.99	2904.59	3497.05	3209.1	1516.68	741.23	930.284	891.196	764.371	1133.3	1467.48	1493.77	1425.95	1327.26	1199.17
862	651.364	22.6386	144.311	284.631	222.325	299.842	226.115	221.067	239.403	227.981	233.453	228.706	372.936	394.49	406.351	349.165	295.775	240.396
863	431.221	22.0873	304.206	271.29	269.773	195.687	242.75	324.851	422.708	462.935	364.229	278.832	389.158	506.343	446.151	455.325	378.994	345.971
864	539.139	0.81495	2496.4	2626.56	2137.35	17964.1	4295.03	4187.53	211.817	849.003	487.206	663.322	464.7	317.333	936.34	910.918	788.562	679.872
865	1256.64	11.7621	69.3433	0.20436	1158.48	0.341247	0.206351	1674.54	0.0214955	1290.58	1190.66	1109.11	1855.59	1989.85	274.687	260.043	216.032	164.743
866	576.662	11.66	91.6766	158.221	21.3924	276.515	179.347	128.012	93.2009	26.5092	53.5173	39.8701	9.20786	13.1746	264.972	237.93	172.297	98.5374
867	815.915	10.3852	0	39.6492	36.2411	119.168	193.41	296.942	79.1283	1.1903	196.715	37.9635	0	0	180.069	162.802	122.567	71.7435
868	1075.57	19.3351	542.971	876.341	722.77	646.429	402.821	1229.33	7979.59	6890.58	12172.5	5458.67	2376.14	3041.92	4997.39	4516.37	4102.84	3600
869	561.292	6.86945	117.812	278.47	178.912	314.859	387.589	224.288	90.9102	228.507	347.343	117.986	153.502	284.166	267.52	258.13	235.864	215.624
870	815.003	22.4038	521.281	580.501	533.23	552.834	576.988	540.685	411.305	404.895	402.669	408.645	389.486	429.933	501.238	569.48	476.908	385.664
871	473.283	22.1281	2402.24	2409.33	2429.16	2410.04	2328.79	2336.67	1567.94	1599.31	1592.46	1581.71	1539.13	1700.67	2528.22	2234.97	1928.3	1488.36
872	1073.55	19.2941	243.148	392.287	327.088	299.245	190.902	541.414	3593.66	3079.62	5525.51	2441.97	1043.17	1374.09	2187.19	1996.14	1817.13	1604.54
873	1229.61	13.8618	670.014	3.87549	925.575	0	0	2978.9	0	2417.89	3873.88	2558.77	1788.1	2208.67	2397.51	2374.58	2322.28	1911.58
874	1255.63	11.2514	33737.5	1821.75	184710	2473.18	2048.85	261532	648.764	248274	231596	167154	225695	234781	153384	139471	129278	119594
875	620.304	14.8401	6756.03	7208.49	4393.47	8893.97	8869.9	9230.66	7542.77	6712.74	7919.62	6051.48	3538.97	4462.26	5745.62	5682.27	5681.17	5432.8
876	1295.62	12.526	243.232	270.429	886.941	311.621	273.614	1110.04	286.133	1730.53	1570.54	1112.38	1611.82	2092.48	829.757	790.402	730.664	591.31
877	665.32	9.3967	19953	4017.44	91750.5	6315.92	5150.82	111390	1637.6	119273	88029.3	57452.1	88915.5	85227.3	92593	83754.2	77861.1	72194.8
878	513.092	0.794533	131.815	114.717	108.123	42.4352	106.571	127.788	197.538	337.678	236.871	156.699	292.773	189.851	263.553	249.052	189.323	141.713
879	1073.55	19.0287	947.295	1387.71	1181.59	954.695	649.247	1739.4	7991.19	7154.45	10417.8	6077.92	3226.24	3826.88	6106.96	5342.3	4945.47	4515.54
880	1195.61	18.8875	1012.29	1124.24	671.634	2023.41	1496.33	1744.11	621.547	804.615	856.27	575.748	383.128	401.829	924.97	864.973	796.225	687.201
881	1117.54	19.0287	1912.19	2861.74	2347.2	2099.76	1436.11	3598.48	19120.8	16683.9	26346	13773.6	6786.53	8211.93	13707.4	11691.1	10909.9	10052
882	664.313	8.91812	103.518	12.9614	324.387	29.716	14.9443	585.195	0.571198	790.088	381.236	224.635	399.687	365.248	373.627	371.331	361.258	336.684
883	337.206	22.0157	541.896	825.358	645.89	564.255	457.39	689.497	303.839	233.192	382.479	303.759	395.916	789.521	604.164	644.723	277.603	301.155
884	721.365	21.3126	129.15	69.6469	130.51	106.513	115.932	189.994	284.3	218.961	247.98	175.139	261.755	434.094	221.998	219.875	218.902	184.48
885	571.094	0.8558	439.14	401.115	324.034	36.9804	195.664	335.62	979.837	748.737	722.972	374.804	1080.99	821.839	736.537	687.248	580.965	498.274
886	409.236	21.4044	10037.4	11047.9	8742	8638.74	6480.33	7403.76	7706.33	9634.52	9123.98	8392.64	9156.89	10741.6	8228.59	9713.85	7677.18	9061.67
887	476.279	21.7007	832.675	980.061	851.849	1176.65	954.572	1182.94	953.202	899.151	907.371	794.365	660.191	1143.41	1096.47	1043.14	1000.43	908.861
888	1297.64	16.3077	3863.45	40.2522	22206	53.0978	26.9643	38848.8	28.2872	50492.4	57822.5	33524.9	42077.2	49684.8	21136.8	19697	18777.3	17173.8
889	928.413	11.4964	958.508	1085.92	476.667	1109.54	1087.77	552.615	814.373	333.543	789.698	725.48	640.025	742.255	1134.28	951.982	910.571	698.329
890	687.462	22.5467	9419.59	10772.6	9748.21	9634.12	9134.06	8605.89	9866.03	9713.38	9547.51	8998.39	8640.81	8719.42	7293.75	6898.91	7017.58	7133.1
891	914.397	10.3852	418.906	1938.58	1853.78	2366.85	2724.73	3021.54	2009.12	841.325	2332.78	1661.82	445.196	544.592	2345.43	2079.57	1945.9	1518.55
892	325.185	19.9172	1279.47	3102.01	1412.56	1645.02	1815.44	2635.34	983.952	573.145	881.971	658.201	906.79	3073.96	1481.16	1025.6	957.981	862.696
893	913.21	0.8558	167.065	172.8	140.113	14.3204	92.1774	143.654	410.005	340.046	294.013	155.865	464.071	347.983	306.454	294.616	238.338	186.876
894	857.491	11.711	178.001	1659.16	1210.32	1124.45	2034.17	1657.22	1637.89	181.552	2341.91	1082.71	173.321	280.579	1149.87	1167.03	988.779	791.179
895	394.237	20.6915	366.692	347.439	318.994	286.563	297.364	273.754	303.12	241.604	283.309	262.495	229.189	323.838	231.164	248.874	223.605	198.74
896	309.207	21.2717	159.123	148.72	144.144	194.784	151.644	194.267	201.478	144.441	200.591	113.058	209.976	257.154	207.78	206.924	209.662	179.64
897	1124.09	15.022	203.668	536.948	43.0223	1428.2	656.707	558.63	1138.11	323.161	804.673	316.11	202.98	207.637	519.839	497.365	488.692	448.741
898	985.611	23.9949	888.808	248.182	217.281	435.85	539.793	291.99	208.327	406.46	71.5487	139.752	108.269	221.95	122.169	303.23	307.501	116.574
899	541.133	0.825167	931.279	988.772	811.747	6675.09	1570.76	1562.69	133.258	323.195	202.996	281.71	201.049	174.093	402.197	399.449	333.786	275.837
900	1105.56	13.2492	966.497	18.7691	4892.96	123.501	35.6159	11477.1	20.8823	12095.9	10638.1	7580.21	9007.82	10597.7	4216.91	3845.62	4211.69	4135.75
901	421.002	1.06843	88.0814	88.4261	78.7296	0	27.0563	85.6676	378.987	260.523	235.184	128.039	384.098	309.429	233.744	234.686	195.428	161.507
902	473.161	0.794533	707.096	222.156	979.561	222.812	998.164	911.089	535.666	372.599	823.359	550.482	587.667	1454.49	896.778	880.975	775.973	671.01
903	716.336	9.62128	465.199	6.17459	14951.6	0.530334	6.43591	18008.7	0	30081.1	20746.3	12185.3	24620.4	28829.3	8109.03	7531.95	7237.87	6541.02
904	586.048	1.04802	1291.15	1373.35	1276.87	119.982	874.201	1195.03	1467.06	1272.32	1072.54	1088.62	1301.18	1075.65	1345.47	1193.93	1119.97	936.698
905	607.297	4.50395	807.723	1045.06	1116.65	1786.21	1580.05	1174.9	506.797	789.717	617.33	516.846	886.606	883.673	1066.12	1073.31	1011.12	892.831
906	1117.54	19.3351	467.797	782.76	651.925	621.209	370.947	1125.47	7678.12	6429.56	12368.1	5210.16	2127.38	2831.42	4642.72	4200.34	3837.79	3369.21
907	1255.57	11.2718	53.7171	10.2905	511.956	4.09262	8.20699	1075.18	0.0454787	1713.83	1721.65	1002.61	1360.32	1606.09	495.779	739.587	842.36	708.721
908	341.108	0.784333	103964	111069	97775.3	97332.8	110494	95469.5	64715.7	65535.2	57491.3	62048.3	57562.7	55690.6	81205.2	72141.5	61338.6	54410.7
909	329.233	12.0155	887.73	712.665	581.048	505.439	813.357	535.016	466.867	394.751	581.773	506.68	705.434	418.828	727.583	702.036	664.447	584.142
910	1100.59	15.022	496.887	1370.46	107.312	3749.73	1662.48	1412.6	3102.71	819.886	2157.75	786.82	491.709	489.672	1342.42	1255.41	1229.4	1139.16
911	831.475	4.60607	1101.81	5332.45	5149.95	8235.21	13532.6	9550.78	4241.16	1422.95	10393	4209.96	934.227	906.488	4145.23	3993.53	3773.8	3468.81
912	595.29	21.6191	4468.66	3732.96	3529.81	2781.91	3626.88	4180.02	3229.57	4038.55	3302.06	2790.12	2545.74	4271.07	4218.82	3880.83	3626.36	3329.57
913	1295.63	16.7366	358.897	1.40588	4112.15	11.5456	1.28278	7061.77	5.04669	11274.1	13112.3	6624.92	7601.48	9857.22	4120.61	3757.09	3486.4	3035.31
914	1124.09	14.4827	1590.2	4165.45	193.287	8344.15	3874.75	2271.44	7132.52	1150.05	2856.89	1556	888.353	977.026	4204.21	3977.77	3722.33	3485.18
915	816.02	10.3852	0	17.8709	14.5127	75.7639	144.399	259.439	40.2205	0	144.138	14.6338	0	0	126.843	119.135	80.5239	34.2008
916	1075.57	19.0287	936.435	1448.06	1168.83	1076.63	703.303	1800	8470.17	7442.05	11160.5	6320.35	3325.94	3846.92	6651.48	5914.33	5420.24	4909.56
917	391.033	1.06843	39.9191	54.5373	66.4126	0	8.15718	30.7216	100.146	35.0201	24.188	30.1486	55.9171	36.754	34.4359	52.1149	42.1119	27.0056
918	435.959	1.07865	150.869	151.087	156.242	0.339417	47.6254	118.887	265.894	191.041	175.717	156.718	234.092	148.214	212.542	197.245	181.618	147.165
919	1131.47	18.6629	345.275	602.453	436.169	694.407	509.943	899.596	1359.3	1368.4	1792.91	1128.65	686.158	834.32	1319.43	1113.52	1095.18	928.203
920	1093.58	19.2737	179.814	0.614197	815.03	6.67328	2.50848	1752.87	0	538.148	643.661	261.008	356.999	320.107	392.639	366.99	346.956	287.556
921	393.177	1.967	778.209	768.086	1037.77	1311.45	1326.75	1085.42	548.92	661.807	598.803	504.961	656.134	654.531	1222.13	1178.73	1102.59	991.546
922	671.32	18.2749	720.042	1.00604	3914.31	0	0	6697.62	0	7387.57	8041.07	4633.06	7313.59	7280.19	2479.93	2444.74	2346.92	2147.63
923	1048.54	9.03888	136.624	293.395	91.6277	310.997	129.312	150.393	361.074	136.631	90.7946	129.528	172.108	138.227	267.119	246.424	238.849	199.214
924	355.067	1.41562	3523.53	2507.99	1978.13	4819.1	2977.29	2974.54	1565.07	1913.93	2299.69	1783.46	1839.65	2252.39	1957.01	2011.79	1860.58	1606.88
925	509.225	3.6073	179.661	541.682	2080.41	1798.19	4978.41	1757.29	273.719	1586.81	199.75	138.13	251.611	349.583	843.589	849.728	815.67	725.858
926	309.207	19.7435	236.618	197.608	177.13	210.365	224.975	281.355	179.974	162.383	305.923	159.312	283.684	197.451	243.568	233.815	227.698	197.507
927	1113.73	11.476	372.701	310.794	132.235	215.648	371.436	159.555	179.517	137.304	669.218	343.84	484.753	392.77	519.826	529.399	492.748	450.076
928	1139.59	7.25558	641.4	1057.65	263.925	1893.33	1138.96	742.375	1306	675.955	546.324	734.495	468.372	584.427	909.848	893.583	795.823	678.73
929	355.322	23.1372	1489.77	494.918	524.941	561.385	258.644	364.369	291.551	494.51	327.462	333.536	325.558	368.209	540.383	428.978	596.228	309.095
930	1131.47	19.1716	80.3748	149.122	116.46	181.45	124.105	260.506	403.219	417.851	637.462	347.632	181.448	227.47	391.206	334.405	313.733	245.824
931	329.233	11.4453	4108.41	3000.03	2707.14	1723.77	3118.7	1963.98	1770.63	1665.59	2517.14	2434.38	3089.55	2080.72	2605.32	2442.26	2268.08	2062.69
932	686.326	9.90712	1076.67	397.155	4919.87	442.999	361.265	6326.62	271.178	12223.8	9511.77	5208.09	7350.18	7965.97	4743.81	4463.31	4595.19	4439.17
933	1328.73	6.90007	987.636	1440.24	395.612	1820.79	1484.39	1473.47	592.211	1732.49	721.068	424.771	621.809	874.864	926.56	868.063	827.228	755.365
934	628.302	6.86945	246.74	289.684	235.426	334.976	289.305	298.481	377.922	359.607	446.901	415.445	181.228	218.898	319.309	318.105	306.693	295.295
935	899.503	4.69795	514.253	475.935	504.85	466.661	533.32	510.311	169.546	146.942	247.351	184.696	111.772	148.494	593.583	473.027	242.004	158.098
936	1286.15	9.3967	48.8846	0	1267.34	0	0	1765.79	0	1820.2	1350.53	676.046	1304.41	1293.54	1199.61	1196.78	1110.2	909.113
937	660.306	9.3967	236.884	52.2996	654.829	64.2064	65.6596	754.738	79.0615	580.16	565.112	467.86	494.114	529.899	714.476	605.414	534.028	432.958
938	1262.64	11.5984	39.9953	0.738422	7623.71	0	0.775146	4711.96	0	7868.95	3045.37	2698.23	7733.17	7894	522.301	460.273	419.817	332.52
939	1195.61	17.9397	807.458	935.389	421.171	1505.75	1264.63	1156.38	503.576	703.942	785.07	487.512	310.014	324.696	753.548	680.656	595.11	471.865
940	1058	18.6527	171.609	390.386	258.905	473.891	331.332	636.547	851.783	827.083	931.656	736.27	475.823	566.334	901.916	801.08	760.521	625.587
941	309.207	20.0279	143.162	120.442	106.954	117.397	131.223	173.632	106.69	105.685	185.063	96.7827	177.586	112.149	138.366	136.074	130.402	115.391
942	1100.59	14.4827	3117	8164.48	350.941	16791.8	7660.77	4444.21	14693.7	2347.93	5878.21	3083.76	1694.2	1878.78	8374.42	7709.15	7358.42	6956.92
943	631.385	21.2411	99.7757	121.686	186.489	79.2155	76.7335	131.195	136.85	153	147.064	595.479	69.8929	174.841	250.066	235.595	238.746	214.011
944	997.515	4.81043	1780.47	1801.84	1592.53	2463.89	1939.47	2332.61	1192.56	1418.06	1232.59	1082.92	1043.6	1161.62	2019.98	1636.21	1345.22	1008.76
945	1195.61	14.4827	74518.7	74583.2	54429.2	78230.7	85793.7	92852.6	64608.4	80569.5	83871.9	67871.8	44948.5	53627.5	69213.2	62307.7	57601.8	52230.2
946	899.507	4.80023	1004.6	968.059	1020	857.158	857.299	810.352	436.276	401.203	398.429	469.518	419.793	443.796	1061.34	806.526	569.043	420.259
947	446.152	0.784333	131.019	121.296	194.066	66.8536	169.722	139.534	87.7129	69.4166	171.606	104.817	90.1721	749.063	209.799	215.572	195.631	177.938
948	1209.59	6.86945	538.54	806.658	533.662	882.206	666.998	589.096	644.03	574.309	695.562	667.057	275.407	342.284	613.918	595.804	529.328	448
949	763.187	0.896633	846.194	802.627	1026.6	1750.46	1283.91	1366	440.572	559.782	322.041	665.893	242.536	379.377	776.697	786.531	710.929	571.262
950	795.394	21.333	1137.54	1555.29	2706.14	1953.48	2959.15	3106.38	1028.54	1134.13	2195.75	1268.05	1820.82	1359.01	1739.85	1791.06	1744.01	1573.3
951	887.773	6.2874	289.437	391.42	139.094	311.155	224.685	208.807	147.157	257.675	176.933	117.075	119.339	230.856	284.743	244.806	206.291	154.623
952	664.314	10.6916	163.755	13.0847	1219.73	44.6689	20.9069	1819.58	30.4899	3329.03	1490.06	985.917	1662.81	1825.6	887.089	873.337	864.823	772.717
953	1023.54	2.69003	1212.62	612.842	1023.74	1200.83	1466.23	990.627	623.462	1070.32	1064.91	971.714	910.166	955.986	1314.62	1305.08	1227.43	1060.41
954	1257.64	14.3295	225.013	0	1665.05	0	0	3273.83	0	2761.19	2736.42	1623.03	2753.21	2503.19	1156.1	1049.27	967.526	830.79
955	470.152	0.80475	1241.41	840.353	2253.63	860.165	1808.37	2301.83	1752.04	798.241	1317.08	1478.71	1168.67	2920.33	1990.8	1960.2	1743.43	1545.92
956	650.315	15.7479	1718.04	492.01	13909	635.325	504.78	27254.9	666.879	30757.7	26919.6	17269.9	25452.3	25672.5	11099.8	10693.1	10505.5	9897.68
957	409.208	4.95335	491.077	1484.26	1645.55	307.306	898.802	1768.98	1287.18	2217.96	1362.64	824.024	682.896	2172.08	2789.81	2735.49	2528.58	2333.64
958	1123.59	15.022	29699.4	49144.7	13608.4	82158.4	53436.8	48415.5	67447.8	33746.1	54842.4	32460	25860.4	26497.6	50223.6	45460.2	42977.8	40086.4
959	333.058	0.886433	762.779	1047.58	705.727	976.449	847.993	767.218	523.452	502.602	394.603	518.347	454.161	469.452	680.317	691.104	582.86	480.511
960	1295.63	13.923	22477.9	297.916	89675.1	76.6846	72.8212	116209	10.8611	119879	122331	93783.3	109073	121166	84875.1	73959.3	65868.5	59036.9
961	1295.56	13.9332	139.633	8.82578	1138.66	1.43772	1.26927	2083.43	0.0924739	3504.26	3516.66	2392.92	2931.34	3143.35	726.517	1190.38	1590.95	1453.52
962	571.094	0.97835	359.566	399.994	263.366	72.498	219.615	331.472	499.447	535.21	374.553	258.472	616.43	498.33	461.225	446.326	374.226	303.15
963	503.162	0.784333	7391.55	5392.53	8003.33	19631.5	12084.9	8924.74	5789.93	11258.7	7608.54	10916.6	6294.35	6402.24	7143	6751.14	5806.33	4931.65
964	1255.57	13.1369	36.7816	11.7677	233.219	1.86187	4.37501	709.661	0.0020401	642.993	688.498	634.165	587.371	983.276	320.907	564.828	442.686	666.685
965	1196.12	12.4342	746.416	862.71	509.83	1017.83	962.49	928.631	830.3	620.805	792.308	642.921	430.956	510.595	781.238	734.427	704.552	583.698
966	1001.53	19.6517	5608.14	8224.83	5768.21	12427.2	9097.02	13250.9	11087.7	15973.8	17659.4	8716.52	8937.36	9191.32	11263.3	10205.2	9461.09	8495.06
967	369.337	23.9439	437.979	191.216	170.648	160.238	80.2708	135.482	135.603	253.469	141.741	133.016	124.124	177.49	203.428	207.926	277.622	129.78
968	885.758	6.2874	205.635	282.273	101.025	229.32	167.18	167.382	103.992	161.469	120.249	78.5987	81.7318	146.57	200.156	179.805	145.17	100.729
969	405.027	1.08885	111.669	105.582	137.926	0	52.9651	122.729	208.961	156.644	144.517	117.597	208.423	162.575	138.609	200.393	158.411	139.178
970	601.132	0.9069	6470.15	4784.6	8540.73	17407.4	8685.68	8223.93	5656.46	7308.4	7029.63	10771.6	4639.38	6031.4	7484.26	7311.91	6627.58	5861.53
971	663.323	12.3525	191.569	171.757	1573.43	435.062	252.172	1197.56	297.463	4418.74	2602.63	1576.49	2466.91	3050.72	1283.23	1284.88	1270.36	1212.61
972	793.438	17.1533	1613.38	2141.75	3239.99	1445.11	1315.48	3388.55	3765.68	6369.59	3404.36	14697.9	1153.73	3091.24	5984.99	5431.63	5111.63	4622.81
973	621.437	23.5558	1087.24	473.054	705.275	650.809	744.305	605.374	538.233	506.282	413.095	429.388	405.763	358.192	438.7	683.058	538.044	392.226
974	861.486	5.3293	1510.16	1046.52	874.663	1585.05	1139.41	989.846	754.193	2745.14	1401.73	1006.83	1482.53	1081.97	1460.51	1447.16	1338.06	1167.92
975	671.32	13.923	3401.72	100.642	15167.3	119.546	89.7631	23223.8	66.3189	31185.2	34266.5	21550.1	26430.4	29828.7	14463.3	13337.9	12774.5	12273.9
976	987.554	19.1716	59.1719	100.497	77.4241	111.842	85.884	166.577	344.39	367.338	750.056	270.29	131.123	170.767	263.918	243.356	228.403	208.205
977	460.168	0.794533	205.146	135.366	340.225	159.571	281.81	280.907	197.457	116.38	262.612	183.442	184.895	871.018	311.392	315.687	280.003	247.314
978	776.553	23.1168	5792.1	3733.5	3010.37	2749.83	3764.01	2974.98	3670.95	3524.93	2470.57	2627.8	1726.57	2665.62	4225.96	3903.3	3174.86	2368.41
979	441.198	3.78092	121.406	209.133	138.81	1235.83	204.648	637.381	224.106	474.812	140.782	108.643	187.416	185.605	380.804	375.746	359.542	319.23
980	855.481	4.53458	998.343	1025.14	1043.83	965.002	889.603	943.589	807.803	785.358	734.68	857.623	823.462	908.434	1091.68	978.328	908.122	780.49
981	373.059	0.733283	195.705	82.5642	172.251	97.2972	138.389	97.259	112.796	75.8781	80.6883	152.398	119.616	214.554	141.978	148.843	137.894	110.818
982	1419.69	9.07972	3.33051	0	1000.07	0	0	765.035	0	2013.86	788.542	402.274	1111.4	1432.13	369.048	345.349	302.854	251.342
983	533.172	0.80475	319.73	638.839	265.793	599.874	488.696	535.262	345.63	971.91	347.516	453.706	337.728	532.357	656.063	626.027	581.066	476.082
984	758.543	23.9336	674.079	289.196	354.454	426.243	515.218	198.3	299.792	324.361	302.282	137.893	268.544	204.374	410.58	353.958	401.766	321.607
985	731.341	8.82623	255.169	0.927582	7255.02	0	0	6007.78	0	13092.5	5953.91	2993.19	7846.19	9505.74	3146.98	3046.13	2908.96	2635.3
986	1325.64	9.90712	4058.72	1051.19	23183.7	1153.66	986.266	27669.5	601.935	51651.1	37948.3	18808.8	27891	29718.1	21534.5	18872.6	17257.7	15326.7
987	1059.51	4.81043	681.448	660.44	697.709	953.25	641.704	805.407	613.967	504.083	588.971	557.121	441.822	502.539	758.254	654.278	568.532	497.449
988	1240.14	11.5984	51.8722	44.2114	3823.57	39.4142	36.9582	2904.38	10.8532	6257.51	2324.15	1572.76	4837.89	4981.67	453.863	420.985	379.628	318.638
989	401.145	1.81382	1685.4	1677.86	1988.8	4308.29	4498.87	2141.07	1125.41	1251.6	2588.93	838.627	1597.22	1580.8	1683.2	1662.58	1555.93	1411.09
990	658.313	6.99195	177.485	0.00253637	676.982	0.600035	1.2623	808.75	0	1618.68	615.043	527.929	919.966	717.256	449.033	451.917	432.951	405.078
991	1031.54	18.6629	7800.95	13484.7	10080.4	15482.3	11800.2	20231.4	29416.2	30787.4	41380.4	24732.7	15390.5	18171.4	29926.2	26014.7	23640.1	21316
992	723.381	21.6293	1401.76	1069.25	1286.36	1329.19	1593.65	1572.78	860.164	1085.44	1349.62	1288.82	1071.62	1624.6	1358.22	1269.47	1221.42	1071.04
993	404.105	0.835367	208.422	165.147	653.719	112.477	416.973	259.974	1822.1	589.815	2570.79	1310.68	2629.23	5894.33	1359.71	1327	1151.58	1025.68
994	671.32	11.9969	310.006	31.2587	3703.26	64.9963	32.3595	5188.52	57.0204	11855	13245.9	6942.62	8439.43	11128.8	4303.98	4316.83	4147.72	3943.53
995	973.538	8.72417	1563.82	2047.9	1219.74	2366.53	2873.67	1869.2	860.946	879.123	1804	952.05	1338.82	1600.65	1613.97	1531.34	1446.82	1263.06
996	1031.54	6.4099	3742.74	4883.13	2297.7	7159.62	7521.61	5719.06	4889.75	3765.16	8704.42	5117.16	4342.17	6769.64	6438.82	5859.46	5349.32	4869.19
997	763.428	20.9672	262.557	352.447	338.185	248.778	289.519	433.669	212.675	191.659	291.2	721.165	249.057	412.808	530.445	512.081	481.826	448.53
998	985.412	6.90007	1179.36	1397.72	797.399	1530.75	1333.82	1377	926.814	1434.63	1044.28	797.332	853.495	1190.02	1219.91	978.422	1058.51	963.793
999	741.444	5.91137	1422.18	603.258	471.064	1135.26	431.153	335.062	137.303	904.546	364.274	161.836	775.806	997.053	1131.38	1052.43	963.019	858.194
1000	731.341	9.07972	158.144	1.09134	10332.8	2.12567	0.476349	7941.87	0	21974.9	9553.97	5394.25	13128.4	16342.6	4372.34	4144.81	4090.55	3725.82
1001	1259.62	12.3729	118.184	2.29034	2646.04	7.42883	2.13177	2382.31	0	7248.24	4466.2	2432.93	3445.81	4458.7	2385.81	2178.38	2052.64	1788.81
1002	767.193	0.774117	181.864	235.338	133.122	299.055	196.266	170.023	129.981	289.784	160.52	168.437	230.998	172.998	217.71	200.492	173.302	129.523
1003	1173.61	11.6291	3729.27	287.887	30205.6	313.344	320.636	37368.8	121.162	46232	31180.8	23119.7	30860.7	32314.9	20149.2	18442.9	17140.2	15277.6
1004	1327.65	14.401	54.6143	0	2094.36	0	0	1508.71	0.609924	7953.02	3309.61	1665.84	2715.79	3679.46	1352.7	1268.69	1201.3	1051.37
1005	871.506	20.8039	328.978	480.516	274.56	935.592	617.803	729.985	885.195	1220.49	1526.07	676.999	519.574	638.647	855.369	799.129	763.997	662.095
1006	1256.14	13.1165	592.019	0	6200.72	0.19316	0.0603468	11829.8	0	11020.2	10659.4	6446.81	9979.11	9849.17	4834.06	4717.43	4468.14	4106.63
1007	1232.63	13.1267	811.479	3.34383	8838.5	2.55005	4.92884	17912.6	1.61027	17544.4	16900.4	9558.78	15442	15087.6	7056.47	6573.19	6369.21	5948.41
1008	1123.59	14.4827	82519.6	134308	28929	200481	131703	101131	166439	66072.4	104501	73143.7	51645.8	56037.3	141632	127774	117626	108517
1009	645.301	13.1165	367.895	2.7635	875.015	1.73277	1.28109	973.653	0.876946	639.425	665.882	597.748	694.657	704.013	852.968	718.161	616.256	505.342
1010	1239.64	11.6087	528.209	93.3194	13826.9	140.05	106.137	15009.9	31.4286	27107.5	12818.5	7484.26	17617.9	18203.6	5685.5	5036.5	4564.48	3873.36
1011	439.219	4.03435	165.722	287.049	368.667	256.43	695.881	598.207	203.416	378.696	241.106	152.349	179.546	352.201	411.111	407.514	388.475	370.464
1012	329.233	11.2922	5744.53	3619.87	2523.25	1711.52	3416.85	1198.69	1779.4	838.98	1638.63	1965.62	1741.62	1698.7	2714.9	2596.59	2387.82	2222.78
1013	650.315	13.1267	45963.3	1025.3	160251	412.649	578.586	234068	95.4775	213195	208275	146740	199238	197852	148796	133364	123746	113200
1014	1047.54	7.98048	338.426	260.491	282.272	559.043	332.342	384.353	443.788	613.159	832.219	492.199	310.364	531.744	538.885	522.668	481.157	410.075
1015	1325.64	12.3525	2600.61	1980.26	22185.8	4361.57	2584.4	17073.3	2448.75	55597.6	30162.6	17206.7	26817.9	33651.5	18900.1	16881	15064.1	12961.3
1016	776.553	22.8122	5854.89	3033.15	3027.43	3402.27	3641.32	2449.86	3176.25	3353.49	2033.31	2697.25	1786.78	2302.53	3016.77	2863.67	3002.23	2284.65
1017	730.547	22.7918	6596.15	3763.37	3537.18	4227.74	4305.19	2991.77	4010.47	4346.46	3071.46	3447.72	2445.3	3204.88	3871.19	3873.46	4038.7	3493.24
1018	483.273	19.9989	3296.39	2486.74	3641.01	2983.12	2687.85	2911.86	2491.71	2258.41	2554.07	1660.4	2042.52	2291.96	1558.67	3225.54	2698.32	1433.36
1019	415.226	21.3126	1646.29	1180.77	557.299	786.028	342.485	586.419	740.521	1943.11	801.66	1056.4	1051.92	1115.61	583.701	1028.27	836.867	1051.26
1020	653.302	21.568	924.496	1505.84	894.921	539.175	558.691	681.947	1197.97	1277.17	715.191	931.663	803.145	1397.54	725.444	683.85	1713.87	817.532
1021	1285.64	11.5883	9807.65	2080.6	104615	3089.9	2463.53	85901	1266.41	110685	65159.6	56604.4	99525.4	103246	32079.9	29493.1	26804.3	23928.9
1022	653.303	20.7937	885.16	1665.96	839.486	497.148	514.42	630.449	1481.94	1512.98	759.495	1157.11	905.364	1515.64	661.48	641.732	2147.72	858.216
1023	327.218	9.31503	380.632	176.641	290.418	98.8793	184.464	122.717	99.752	125.518	226.297	204.913	289.095	234.456	253.854	245.214	227.29	195.047
