# Supplementary material for: Characterization of the Components and Pharmacological Effects of Mountain-Cultivated Ginseng and Garden Ginseng Based on the Integrative Pharmacology Strategy
Source: Front Pharmacol. 2021 Apr 26;12:659954. doi: 10.3389/fphar.2021.659954 (PMC8108004; doi:10.3389/fphar.2021.659954)
Supplement: Supplementary file 2 [file Table3.XLSX]

## Sheet: Sheet1
Val	m/z	Retention time (min)	GG15_1	GG15_2	GG15_3	GG15_4	GG15_5	GG15_6			MCG15_1	MCG15_2	MCG15_3	MCG15_4	MCG15_5	MCG15_6	QC_10	QC_12	QC_15	QC_16
Val 1	369.337	23.9439	0.888162	0.348457	0.328276	0.24734	0.139588	0.19482			0.288975	0.438836	0.233225	0.274837	0.273198	0.344851	0.272388	0.305832	0.455538	0.241782
Val 10	409.085	0.7537	0.393568	0.431098	0.458059	0.398219	0.463531	0.355311			0.121703	0.150162	0.0892871	0.0939323	0.169066	0.0979928	0.146329	0.135214	0.101799	0.0815891
Val 100	597.302	12.9651	2.01881	2.15622	1.19636	2.31309	2.40816	1.8698			3.17468	2.602	3.36998	2.31035	1.5461	1.7209	15.4077	16.8449	17.9696	20.4458
Val 101	620.304	14.8401	13.7003	13.1362	8.45177	13.7285	15.4244	13.2735			16.0739	11.6219	13.0311	12.5035	7.78927	8.66986	7.69332	8.35786	9.32197	10.1214
Val 102	797.465	19.8762	0.0262197	0.0550341	0.0649506	0.134756	0.161752	0.133113			0.0708874	0.0483783	0.112853	0.0913607	0.136236	0.0882813	0.326064	0.347728	0.394872	0.423966
Val 103	1143.57	11.6906	6.40345	6.48835	3.83008	6.79317	6.41944	4.51134			5.21671	3.20133	3.42329	3.62614	2.63708	2.53745	7.38395	6.57265	6.32779	5.52985
Val 104	663.323	12.3525	0.388476	0.312996	3.02682	0.67155	0.438519	1.72206			0.633903	7.65026	4.28243	3.25731	5.42966	5.92734	1.71823	1.88989	2.08448	2.2591
Val 105	846.138	5.64583	0.544967	0.387652	0.396257	0.658433	0.370926	0.51038			0.290604	0.574079	0.286028	0.321522	0.272505	0.28969	0.688456	0.684418	0.638128	0.527663
Val 106	846.04	5.64583	1.45241	1.04873	1.06355	1.74537	0.996	1.37225			0.803613	1.60671	0.742408	0.855207	0.772798	0.764695	1.99296	1.97976	1.80579	1.53159
Val 107	582.297	18.469	4.62601	7.40441	1.40108	8.39548	7.1046	4.22202			12.3647	3.68449	7.48543	5.50429	3.55329	3.59959	3.90212	4.13289	4.58391	5.07744
Val 108	887.773	6.2874	0.586939	0.713293	0.267577	0.480291	0.390719	0.300259			0.313596	0.446117	0.29113	0.241899	0.262665	0.448537	0.381268	0.360078	0.338493	0.288064
Val 109	1170.59	11.66	0.912187	1.07988	0.713405	1.62957	1.21013	1.34246			1.02631	1.21801	1.12568	0.739448	0.573915	0.563119	2.56939	2.19609	2.21384	1.93551
Val 11	537.188	0.7537	0.332293	0.352506	0.396395	0.155489	0.328286	0.274914			0.12432	0.0740094	0.0861531	0.101607	0.10448	0.0820991	0.1344	0.11413	0.0952978	0.0743727
Val 110	819.467	11.5066	4.0912	4.12456	2.07344	3.65608	4.1149	2.10108			3.24404	1.81155	3.94467	3.52272	3.66599	3.8538	4.5526	3.91355	3.94264	3.42379
Val 111	605.299	18.3465	7.41975	11.5064	2.33771	12.8844	11.0718	6.56499			17.0617	5.52935	9.98123	8.16279	5.3716	5.44012	5.59922	6.18969	6.68806	7.37341
Val 112	396.99	20.8855	34.3456	31.5185	32.3309	26.5555	28.4924	23.6905			22.799	18.0255	17.141	21.2105	22.4389	22.0678	24.0807	22.7583	21.0014	18.2826
Val 113	776.553	23.1168	11.7456	6.80363	5.79107	4.24456	6.54548	4.27795			7.82291	6.10278	4.06514	5.42953	3.80019	5.1791	5.65852	5.74124	5.20948	4.41236
Val 114	398.989	21.3738	22.7053	20.6932	21.2774	17.467	18.8257	15.5648			15.2397	12.0194	11.4776	14.1443	14.9409	14.6239	16.0883	15.1566	13.9546	12.253
Val 115	408.989	21.333	17.0526	15.5365	15.9119	13.0882	14.1772	11.8394			11.5203	9.06406	8.62256	10.7019	11.3482	11.1445	12.0745	11.5034	10.5554	9.22023
Val 116	341.569	0.784333	0.411178	0.440682	0.363554	0.293175	0.383386	0.277923			0.285267	0.214284	0.167979	0.204619	0.239887	0.165667	0.198576	0.202916	0.186177	0.155628
Val 117	566.337	22.414	2.47108	4.11154	3.48887	2.44931	2.9507	2.5881			2.23443	1.75673	1.97999	2.24032	1.91465	2.50159	2.42647	2.23705	1.87468	2.00608
Val 118	306.99	19.815	11.1088	10.0447	10.3456	8.59367	9.24353	7.73108			7.45383	5.89001	5.57326	6.98049	7.44181	7.28205	7.86214	7.41224	6.85814	5.99483
Val 119	730.547	22.7918	13.3761	6.85806	6.80451	6.52583	7.48657	4.3021			8.54644	7.52511	5.05386	7.12362	5.38211	6.22686	5.18349	5.69734	6.62692	6.50794
Val 12	355.322	23.1372	3.02105	0.901897	1.00984	0.86654	0.449773	0.523953			0.621304	0.856155	0.538814	0.689147	0.716553	0.715405	0.723568	0.63097	0.978324	0.575848
Val 120	603.302	15.7479	1.33043	2.13939	0.316954	2.51522	2.02901	0.909895			3.80068	0.931668	2.17537	1.12924	0.909874	1.14368	1.35331	1.46533	1.6659	1.73825
Val 121	392.984	20.7324	23.5793	21.5044	22.0355	17.9954	19.4255	16.0215			15.8048	12.4681	11.8579	14.6296	15.5002	15.1307	16.6012	15.4658	14.3182	12.6584
Val 122	309.207	21.527	0.500967	0.4495	0.426491	0.441049	0.452841	0.42707			0.546307	0.381929	0.561997	0.424081	0.775028	0.495347	0.366725	0.407953	0.452066	0.476507
Val 123	540.989	21.9767	5.83289	5.46448	5.5156	4.53276	5.04045	4.10891			4.03099	3.19727	3.02307	3.82144	3.9642	3.83369	4.24317	4.08434	3.68738	3.28333
Val 124	636.301	7.4598	1.42742	1.30066	1.49229	2.24623	2.31804	1.84799			3.41869	2.97093	2.55187	3.32274	1.53661	1.88186	1.21646	1.28396	1.46151	1.55058
Val 125	605.299	16.0524	17.6517	24.4769	7.35991	25.8291	24.1755	16.2242			38.2431	15.8405	24.5496	21.7884	15.6966	16.9004	15.7849	17.1596	18.8645	20.4376
Val 126	521.328	0.7435	0.687574	0.58129	0.45956	0.155515	0.356659	0.29273			1.33384	0.322649	0.939594	1.50986	0.651965	0.812173	0.795366	0.923938	1.02483	1.00409
Val 127	390.985	21.7824	7.73753	7.07158	7.20596	5.84055	6.35825	5.30767			5.17023	4.11527	3.886	4.87017	5.04014	4.94026	5.42689	5.11864	4.7645	4.16843
Val 128	917.422	9.53962	2.6161	2.13342	2.06669	2.30296	2.03944	1.87506			2.79782	3.36841	2.61055	2.69725	2.91938	3.0752	2.12379	2.06546	2.4988	2.56891
Val 129	579.334	22.4957	6.77991	7.07211	7.84845	5.63907	6.19035	5.64786			8.89533	6.74763	6.36206	8.22718	11.7863	10.8339	10.5099	9.43581	8.00395	9.2562
Val 13	391.033	1.06843	0.0809504	0.0993844	0.127759	0.0732911	0.014185	0.0441769			0.213415	0.0606311	0.0397995	0.0622926	0.123073	0.0714104	0.0461093	0.076654	0.0690995	0.0503117
Val 130	311.223	21.1287	2.20375	1.81594	1.8962	1.78119	1.91636	1.77317			2.56201	1.63621	2.21877	1.77252	3.29954	2.42453	1.87116	2.01703	2.24285	2.40062
Val 131	596.294	11.5678	0.984108	0.99693	0.362642	1.01035	1.03912	0.599393			1.178	0.53014	0.625085	0.705148	0.353514	0.446996	0.299707	0.302778	0.340746	0.376511
Val 132	985.41	6.2874	4.68765	4.76526	2.99717	3.42066	3.31153	2.57346			3.86529	4.17304	3.15274	3.18881	3.4828	4.61828	2.78006	2.51172	2.97396	3.26094
Val 133	510.991	22.1996	42.3594	38.771	40.0721	32.9934	35.8253	29.7966			28.9944	23.1182	21.8484	27.1725	28.5454	27.9764	30.1805	29.2045	26.9153	23.4312
Val 134	1130.5	12.8222	2.31703	2.6094	1.52084	2.42415	2.3885	1.77648			2.20861	1.30503	1.28626	1.71698	1.63206	1.5485	1.31594	1.22061	1.22386	1.01004
Val 135	835.462	5.65603	9.41187	7.29979	7.27544	10.1891	6.91734	8.07593			5.78432	8.46283	5.35311	5.95975	5.57356	5.37736	11.4354	10.5003	9.96641	8.81319
Val 136	499.151	0.7435	0.211723	0.242171	0.14485	0.159417	0.135971	0.160019			0.341215	0.273016	0.269395	0.303792	0.386323	0.245642	0.27671	0.340436	0.350625	0.349684
Val 137	636.262	21.8745	0.291313	0.252577	0.287028	0.273858	0.185737	0.230151			0.30993	0.140849	0.108978	0.13286	0.100517	0.21234	0.184643	0.163935	0.167994	0.141757
Val 138	945.542	5.68667	14.7613	16.189	12.3986	23.2451	23.6891	22.8294			21.9573	19.2805	30.3303	23.914	24.5681	31.5835	23.1649	24.3621	25.6765	29.5107
Val 139	628.302	6.86945	0.500355	0.527897	0.452891	0.517061	0.503092	0.429208			0.805365	0.622594	0.735341	0.858387	0.398883	0.425303	0.427552	0.46789	0.503239	0.550138
Val 14	439.269	0.9069	0.180847	0.240865	0.252378	0.109389	0.152234	0.14164			0.0611916	0.0160796	0.0352082	0.100208	0.0151164	0.0486611	0.180392	0.191977	0.161252	0.105812
Val 140	607.297	7.06162	1.45767	1.19986	0.958874	1.77708	1.80368	1.47085			1.21747	2.09264	1.67486	1.41254	1.14297	0.859432	1.1103	1.17516	1.28604	1.41019
Val 141	318.987	20.3546	18.7539	17.1552	17.6502	14.7213	15.9175	13.2759			12.9647	10.1447	9.72878	12.0377	12.8804	12.5804	13.1873	12.7597	11.8094	10.3213
Val 142	605.3	18.9079	4.45627	7.60551	0.914455	9.16846	6.74638	3.11239			10.5037	2.30394	4.51711	3.70785	2.39216	2.42461	3.26047	3.54369	3.87692	4.15845
Val 143	520.994	21.7007	11.8833	11.0053	11.3275	9.40669	10.1434	8.45269			8.20528	6.519	6.14839	7.63075	8.07322	7.95158	8.41617	8.2134	7.61966	6.61112
Val 144	518.99	21.7824	55.3849	51.3103	52.9992	43.9278	47.5661	39.6043			38.4983	30.5915	29.0312	35.863	37.8339	37.0948	39.3356	38.6688	35.5493	31.0226
Val 145	536.988	21.9869	5.19062	4.89667	4.92363	4.06543	4.54272	3.72055			3.62831	2.90989	2.74639	3.41212	3.57103	3.47621	3.74726	3.66683	3.33641	2.95994
Val 146	322.992	20.3546	10.5637	9.56956	9.88919	8.25878	8.90809	7.48837			7.27808	5.69104	5.47119	6.81616	7.22655	7.08205	7.45463	7.19579	6.66681	5.84542
Val 147	376.986	20.2831	34.1854	32.0378	32.956	27.52	29.6437	24.7346			23.6273	18.6593	17.7233	21.9592	23.3064	22.8089	23.8045	23.8686	21.9442	18.94
Val 148	758.543	23.9336	1.36694	0.527007	0.681866	0.657938	0.895945	0.285151			0.638868	0.561572	0.497382	0.284912	0.591066	0.397083	0.549763	0.520626	0.65924	0.599158
Val 149	653.373	22.1689	1.66056	1.34101	2.12331	1.02509	2.50331	1.45422			1.37915	0.943428	1.28655	1.17942	1.7604	1.43121	1.18299	1.2835	1.37231	1.07572
Val 15	694.993	22.1996	12.8282	12.1573	12.5726	10.6409	11.7073	11.028			13.9647	10.9308	10.9007	13.7949	14.6134	15.9574	10.2073	16.4697	10.5777	12.4827
Val 150	1216.5	16.0524	2.1655	2.99004	0.850186	2.93867	2.73942	1.89379			3.0378	1.33601	1.87515	1.88096	1.35559	1.43966	2.02913	1.84002	1.95639	1.58911
Val 151	619.298	13.3308	1.89748	1.45062	1.07335	1.62962	1.66527	0.869106			2.09432	1.26972	1.83844	0.736341	1.23766	1.18519	2.07658	2.37837	2.5515	2.64825
Val 152	835.461	9.53962	9.71434	7.86276	7.85484	8.33365	7.59419	6.73809			6.97873	7.48843	6.12641	6.70405	6.88772	6.94204	7.96338	7.14801	6.90603	6.19694
Val 153	561.506	12.863	0.0611625	0.216387	0.00347357	0.445915	0.225233	0.222152			0.352259	0.129638	0.225211	0.107624	0.0579803	0.0628365	0.125925	0.145323	0.143402	0.117037
Val 154	382.988	21.6497	21.9902	20.3357	20.9217	17.5257	18.7758	15.6985			15.2005	11.9153	11.4481	14.0737	14.9056	14.7569	15.3655	15.1907	14.0489	12.1846
Val 155	994.524	5.08427	0.310938	1.9767	1.72593	2.34835	3.19751	3.61911			2.6894	0.495608	2.17528	1.66673	0.29575	0.281948	4.49689	4.13783	3.89381	3.51455
Val 156	512.993	21.7722	33.3165	30.4592	31.5623	25.9597	28.2733	23.6781			23.135	18.4999	17.4196	21.6707	22.8164	22.2872	23.7571	23.0979	21.4544	18.744
Val 157	671.32	11.9969	0.62865	0.0569633	7.12399	0.100327	0.0562719	7.46097			0.121513	20.5248	21.7951	14.3447	18.5752	21.6224	5.76298	6.34948	6.80581	7.34683
Val 158	484.99	21.8848	20.5719	19.1676	19.911	16.4302	17.7631	14.791			14.3752	11.3792	10.8161	13.4448	14.1319	13.849	14.4418	14.3842	13.2478	11.5084
Val 159	516.991	21.8848	33.2695	30.7631	31.7524	26.1908	28.455	23.6735			23.2436	18.5185	17.4919	21.8305	22.8391	22.3734	23.6621	23.2865	21.4782	18.7689
Val 16	1123.9	12.863	0.333419	0.760444	0.0513189	1.21414	0.785927	0.728982			0.785152	0.333925	0.496452	0.333656	0.210161	0.215286	0.499798	0.488468	0.405035	0.290342
Val 160	608.303	7.031	1.87268	1.8086	1.12482	2.46079	2.64177	1.38654			0.891655	1.36804	0.981151	0.849843	0.92243	0.746401	1.17611	1.18902	1.33471	1.45421
Val 161	561.327	22.3732	0.282038	0.264052	0.431892	0.46955	0.216157	0.30936			0.369977	0.236214	0.311004	0.285481	0.418843	0.821429	0.726631	0.705104	0.600205	0.600558
Val 162	304.984	19.9887	30.406	27.5879	28.496	23.6481	25.6217	21.4038			21.0964	16.6586	15.9384	19.6946	20.8276	20.3111	21.5498	20.7887	19.1951	17.0115
Val 163	532.993	21.5066	40.3562	37.4195	38.488	31.8595	34.417	28.6638			28.1806	22.3558	21.2113	26.382	27.7562	27.1905	28.6564	28.0771	26.0395	22.6946
Val 164	823.358	12.9651	0.120564	0.110554	0.0597516	0.107706	0.051189	0.036821			0.027308	0.150649	0.0771068	0.047108	0.110858	0.169759	0.945069	0.910918	1.05902	1.13489
Val 165	344.986	19.8456	2.85539	2.65784	2.7659	2.33876	2.53619	2.14461			2.09059	1.6063	1.55948	1.93176	2.06379	1.99601	2.0111	2.08093	1.91431	1.6374
Val 166	366.984	20.4772	56.7808	52.2507	53.8469	44.8031	48.5708	40.6816			39.7344	31.3841	29.9535	37.0224	39.1353	38.3316	40.1252	39.5242	36.4251	31.9326
Val 167	493.148	4.47333	0.879705	1.02692	0.983506	1.37897	1.02639	1.36063			0.870267	0.824089	1.33887	0.866804	1.24913	1.08626	0.719471	0.877957	0.88006	0.908011
Val 168	1008.84	4.81043	0.13387	0.141558	0.105022	0.357078	0.190952	0.322969			0.221245	0.373765	0.221051	0.179861	0.174055	0.207936	0.197243	0.196782	0.187421	0.157588
Val 169	324.99	19.9887	16.528	15.2221	15.8053	13.2099	14.2818	11.9753			11.5983	8.99462	8.63268	10.7194	11.4827	11.1943	11.4071	11.6149	10.5145	9.24016
Val 17	887.455	6.2976	0.285021	0.276301	0.143915	0.264884	0.224221	0.15708			0.426005	0.503082	0.180859	0.210301	0.480571	0.3923	0.158478	0.133121	0.226173	0.175353
Val 170	673.41	11.5474	0.0903881	0.0901063	0.0456676	0.124991	0.0512936	0.0507027			0.0259713	0.0921888	0.0283973	0.0431523	0.0417228	0.0465722	0.938573	0.802763	0.854937	0.739785
Val 171	795.394	21.333	2.30678	2.83424	5.20584	3.01535	5.14586	4.4669			2.19185	1.96353	3.61294	2.62003	4.00762	2.64045	2.32964	2.63441	2.86166	2.93107
Val 172	506.991	21.3942	50.3671	46.1778	47.735	39.2221	42.7864	35.603			35.1831	27.8885	26.4404	32.8003	34.645	33.7862	35.731	34.8817	32.3322	28.3626
Val 173	1216.5	13.7291	2.95285	3.39086	1.58648	3.06005	3.04249	1.58405			2.89054	1.16457	1.0854	1.58067	1.50537	1.46342	1.81858	1.69436	1.70216	1.42449
Val 174	819.006	22.4242	13.9957	11.5729	11.9058	10.2778	11.4718	9.18058			10.4919	8.40866	7.74445	9.62294	9.71336	9.95793	8.53899	9.38545	9.50321	7.60879
Val 175	552.993	21.8337	12.0106	11.0611	11.268	9.42491	10.2365	8.52003			8.37078	6.67289	6.27421	7.792	8.23742	8.11936	8.52002	8.22345	7.72498	6.73541
Val 176	616.989	22.2098	2.45599	2.22106	2.54359	1.91854	2.11915	1.75179			1.84981	1.48371	1.37619	1.73678	1.80234	1.77153	1.76397	1.8971	1.62623	1.50375
Val 177	861.485	2.09793	2.23681	1.78935	2.38926	4.08117	2.34137	2.91135			2.55768	6.06132	4.07435	4.9428	2.83519	3.30892	5.12008	5.68603	6.08476	6.49457
Val 178	350.144	0.7435	0.144286	0.0553053	0.113359	0.0446202	0.100064	0.0757526			0.13097	0.0434124	0.161841	0.125505	0.0934003	0.251098	0.0896282	0.106477	0.113068	0.110165
Val 179	592.292	7.2862	0.760908	0.970734	0.485344	1.66699	1.28317	0.808166			1.68938	1.27761	0.928158	1.32697	0.763812	0.856948	0.854772	0.919559	0.9987	1.0764
Val 18	621.437	23.5558	2.20478	0.862055	1.35674	1.00457	1.29432	0.870514			1.14699	0.876537	0.679716	0.887195	0.893084	0.695942	0.587415	1.00469	0.882852	0.73072
Val 180	363.179	3.14783	0.0731416	0.1433	0.0893655	0.0725141	0.112356	0.0744384			0.227589	0.117603	0.304256	0.271055	0.208637	0.198173	0.769465	0.89887	0.940161	0.973419
Val 181	1044.53	15.5233	0.962264	1.61879	0.363541	1.5904	1.42709	1.22523			0.897234	0.76672	1.11403	3.7718	0.981715	2.11473	2.48274	2.52796	2.87816	3.04235
Val 182	402.984	21.5168	7.29955	6.63973	6.79789	5.62113	6.13202	5.13549			5.09463	4.05658	3.8648	4.7849	5.02052	4.89699	5.16857	5.06496	4.68894	4.12268
Val 183	627.258	0.7435	0.192407	0.210852	0.124102	0.0567311	0.0968047	0.130997			0.286444	0.120845	0.221659	0.294908	0.220305	0.141503	0.25366	0.290109	0.319822	0.309227
Val 184	604.307	13.9026	0.617784	0.400419	1.56063	0.43444	0.367547	2.19169			0.56465	2.47601	2.22699	2.0386	2.99292	2.5687	1.03342	1.10068	1.21628	1.28976
Val 185	373.116	1.10927	0.363304	0.639962	0.520158	0.487279	1.24867	0.391431			0.243774	0.223026	0.145032	0.184269	0.147145	0.168073	0.242047	0.280273	0.303917	0.297343
Val 186	657.323	9.94795	0.480318	0.507507	0.196612	0.646809	0.529408	0.311635			0.316546	0.250181	0.205639	0.213808	0.10112	0.116776	0.744946	0.808585	0.886637	0.932619
Val 187	592.292	7.74568	0.541984	0.642755	0.59114	1.54391	1.40792	0.951034			1.37834	1.77702	1.24197	1.49573	0.62446	0.723579	0.967555	1.03797	1.1561	1.20232
Val 188	524.989	21.8337	38.8719	35.7755	37.0301	30.4294	33.1383	27.632			27.3229	21.7851	20.6033	25.5539	26.8447	26.2731	27.6976	27.1597	25.188	22.138
Val 189	530.99	22.1383	31.5877	29.1364	30.1578	24.7509	26.9523	22.3424			22.1926	17.7373	16.7394	20.857	21.8829	21.2491	22.4603	22.014	20.279	17.9959
Val 19	1194.92	12.4444	1.38772	1.57147	0.847053	1.61467	1.59256	1.30167			1.17864	0.642761	0.820285	0.871545	0.550568	0.634424	1.07839	1.03308	0.87633	0.626147
Val 190	483.045	1.55853	0.681659	0.644792	0.9091	0.943946	0.641938	0.778023			0.590268	0.344325	0.516558	0.463333	0.430748	0.410203	0.432245	0.435213	0.492773	0.388506
Val 191	636.992	22.2098	2.94635	2.7767	2.92861	2.28084	2.61322	2.07345			2.16932	1.74599	1.63118	2.05065	2.11584	2.07797	2.12498	2.22134	1.93638	1.77952
Val 192	386.987	20.712	54.1474	50.0743	51.688	43.0842	46.6809	38.9785			38.1177	30.0094	28.6214	35.45	37.5716	36.7663	37.7725	37.8599	34.9565	30.5234
Val 193	664.313	8.91812	0.20992	0.0236198	0.624026	0.0458688	0.0259875	0.841496			0.00121724	1.3679	0.627296	0.464137	0.879711	0.709651	0.500283	0.546178	0.592772	0.627245
Val 194	307.192	20.9876	0.301714	0.245788	0.193424	0.223034	0.242254	0.23673			0.179773	0.157293	0.28753	0.176379	0.302737	0.147243	0.135832	0.145998	0.165823	0.165779
Val 195	328.986	20.2729	1.08989	0.994859	1.02244	0.868051	0.936869	0.782306			0.777204	0.595456	0.577156	0.725005	0.775321	0.741714	0.76552	0.765161	0.701659	0.619322
Val 196	464.983	21.9665	5.64236	5.34307	5.47663	4.54873	4.98593	4.06766			4.0148	3.20269	3.04633	3.83073	3.97455	3.83597	4.01811	4.0508	3.65858	3.27375
Val 197	370.983	21.5578	23.3022	22.0832	22.9312	19.1896	20.6899	17.3993			16.6229	13.2075	12.5598	15.588	16.4555	16.0814	16.2116	16.8772	15.5361	13.4041
Val 198	432.991	21.1287	19.8356	18.3415	18.9491	15.7711	17.0873	14.1953			14.0375	11.0191	10.4961	13.0126	13.7645	13.4949	13.9766	13.8518	12.8078	11.2577
Val 199	542.988	21.8337	22.6428	20.8525	21.5453	17.543	19.477	15.9853			15.9772	12.7887	12.1107	15.0964	15.6864	15.2893	16.2257	15.9242	14.6642	13.0394
Val 2	719.451	22.4855	7.14232	6.40449	6.6521	5.85454	5.63797	3.6068			3.17777	2.76095	3.25381	6.13192	6.23422	7.22967	6.18729	4.71084	2.86204	5.35303
Val 20	339.2	21.6906	9.86203	17.2978	10.1148	9.11512	10.7272	10.9372			7.57199	3.31298	4.58689	4.44747	6.10355	14.0115	8.88607	6.1507	5.92482	5.65606
Val 200	815.003	22.4038	1.05709	1.05786	1.02578	0.85334	1.00336	0.777492			0.876506	0.701002	0.662562	0.844336	0.857258	0.835329	0.671152	0.83763	0.782537	0.718496
Val 201	898.414	5.6152	0.783497	0.719848	0.800451	0.5754	0.579654	0.506717			0.508953	0.308015	0.328929	0.467453	0.443592	0.445582	0.406621	0.384392	0.37393	0.321823
Val 202	394.985	21.2207	15.4819	14.2667	14.6358	12.1175	13.1425	10.9637			10.9393	8.66912	8.23097	10.2269	10.7613	10.5879	10.9816	10.7515	9.99988	8.80823
Val 203	471.188	5.05363	0.54906	0.569481	0.347585	0.65153	0.635073	0.617954			0.353622	0.411895	0.605106	0.663616	0.32413	0.846526	0.283555	0.3372	0.34072	0.356422
Val 204	564.332	21.7314	4.74396	4.89652	5.27224	4.92971	3.98959	5.12725			4.33161	3.25004	3.19258	3.8574	3.70125	4.55811	3.91213	3.71143	3.16148	3.90724
Val 205	353.088	1.83423	0.0839712	0.21814	0.146632	2.3586	0.154293	0.175876			0.00696228	0.150597	0.0209229	0.029135	0.0959351	0.0428896	0.466815	0.563091	0.576033	0.57393
Val 206	326.988	20.3546	9.93088	9.21393	9.49084	8.02103	8.66287	7.28635			7.09289	5.5861	5.35336	6.63297	7.07221	6.85348	7.00116	7.06675	6.49073	5.7006
Val 207	658.313	6.99195	0.359915	4.62208e-06	1.30232	0.000926199	0.0021951	1.16296			1.66474	2.80246	1.01201	1.0908	2.02485	1.39358	0.601251	0.664709	0.71041	0.754664
Val 208	430.988	21.527	36.8774	34.1738	35.2516	29.2905	31.8362	26.5479			26.1686	20.6247	19.6916	24.3508	25.6589	25.1783	26.0441	25.9271	23.9705	21.0701
Val 209	650.315	15.7479	3.48396	0.8966	26.7569	0.980671	0.877794	39.1919			1.42114	53.2513	44.2942	35.6829	56.0205	49.8798	14.8625	15.7281	17.2379	18.4395
Val 21	845.934	9.53962	0.397531	0.292968	0.29885	0.434712	0.315078	0.363223			0.271535	0.246027	0.292192	0.283283	0.303802	0.352765	0.377333	0.369657	0.308623	0.225189
Val 210	577.287	4.52437	0.540009	0.733489	1.18573	0.812252	0.514105	1.23213			1.81182	1.24229	1.05931	1.49293	2.24713	0.995529	0.731164	0.800547	0.835757	0.920591
Val 211	564.331	21.8745	7.99437	6.66428	7.82043	7.13471	5.40841	6.31858			10.2776	5.34143	4.63304	5.65289	4.82165	7.47048	4.86391	4.76634	5.29656	5.85754
Val 212	368.986	20.4874	36.1426	33.7778	34.9432	29.2517	31.5529	26.4794			25.6949	20.2232	19.3437	23.8978	25.3998	24.8871	25.1034	25.6375	23.4999	20.5871
Val 213	665.23	1.87507	0.56641	0.57832	0.615545	0.8353	0.933485	0.539213			0.607938	0.402062	0.32442	0.373591	0.608249	0.55829	0.481801	0.571258	0.600058	0.587928
Val 214	805.451	10.3852	1.12958	5.94605	5.94741	6.80381	8.58709	8.23566			6.66948	2.63475	7.38962	5.34458	1.35801	1.4518	6.85463	6.26197	6.04357	5.43163
Val 215	372.99	21.3942	32.5151	30.8082	31.8794	26.8936	29.158	24.4858			23.5955	18.5753	17.75	21.9492	23.2581	22.8142	22.6217	23.7528	21.8189	18.8851
Val 216	308.985	20.4567	0.866969	0.742616	0.805064	0.664842	0.683874	0.590091			0.590774	0.459358	0.444212	0.54344	0.589234	0.569959	0.591316	0.557022	0.512303	0.474766
Val 217	439.219	4.03435	0.336061	0.523095	0.709209	0.395819	1.21011	0.860207			0.433487	0.655644	0.396722	0.314782	0.395182	0.684302	0.550474	0.599398	0.637431	0.690178
Val 218	354.984	20.3546	45.4053	42.0651	43.484	36.2753	39.4537	32.9517			32.2924	25.4851	24.2757	29.9965	31.8891	31.1938	31.8505	31.9945	29.5018	25.9129
Val 219	901.426	11.5066	1.13657	1.17847	0.577032	1.05583	1.16727	0.589804			1.24245	0.720435	1.91225	1.4603	1.58378	1.75362	1.34789	1.25504	1.52729	1.52297
Val 22	635.357	21.7722	2.4033	4.07237	4.45797	3.62534	2.76012	3.55931			1.63139	1.8412	3.13591	3.62137	4.67991	3.70961	4.63647	3.90656	2.65711	3.79512
Val 220	577.287	5.02302	1.13485	1.68753	1.51391	1.54339	2.17563	1.36718			1.38473	1.49868	2.26286	1.45502	2.32131	2.41662	1.33346	1.4837	1.5675	1.67479
Val 221	1328.73	6.2874	4.05834	5.47057	1.72346	3.20442	2.66473	2.15646			3.07753	4.73784	2.79246	2.06726	2.62715	3.85651	2.35674	2.54401	2.69482	2.94991
Val 222	309.207	21.2717	0.322679	0.271016	0.277291	0.300664	0.263704	0.279351			0.429356	0.250074	0.330058	0.233599	0.462157	0.499631	0.278215	0.304358	0.344024	0.334671
Val 223	618.308	16.563	4.55618	3.79745	2.53581	3.10174	3.50797	2.10838			5.02337	3.49946	4.85535	2.96894	2.76284	3.59786	2.34556	2.49662	2.7868	2.88275
Val 224	486.989	21.711	49.9412	46.611	48.211	39.9829	43.4384	36.216			35.7472	28.2893	26.8564	33.3631	35.0531	34.3206	35.2181	35.4997	32.7393	28.7257
Val 225	985.412	6.90007	2.39158	2.54708	1.53397	2.36283	2.31946	1.98009			1.97507	2.4838	1.71829	1.64744	1.87854	2.31213	1.63345	1.43913	1.73685	1.79556
Val 226	1246.51	12.526	3.50064	3.32207	2.66398	2.89969	3.07699	2.35201			2.69507	1.61294	1.77515	2.23549	1.96145	1.94996	2.4582	2.25364	2.30586	1.95142
Val 227	406.985	21.1696	4.80861	4.44964	4.4953	3.70303	4.07661	3.33707			3.38203	2.66678	2.51287	3.17551	3.30427	3.22187	3.43242	3.23703	3.07545	2.73428
Val 228	414.983	21.6701	10.1834	9.53114	9.82016	8.04042	8.80968	7.35106			7.36932	5.81163	5.5167	6.89876	7.24326	6.95565	7.31268	7.21086	6.55599	5.94096
Val 229	311.222	20.906	3.45504	2.85648	2.62836	2.31785	2.68949	2.1284			2.93318	2.31451	3.18934	2.31805	3.74562	3.01826	4.88569	5.11563	5.56785	6.03562
Val 23	1075.53	4.81043	2.16844	2.26228	2.19429	2.89673	2.73889	2.91045			2.6509	2.63404	2.20628	2.49518	2.59803	2.66768	1.37175	2.3484	1.9924	2.16276
Val 230	797.401	20.0687	0.144803	0.180985	0.272103	0.277847	0.361618	0.303901			0.179389	0.141221	0.288174	0.243197	0.378275	0.255036	0.926362	0.980405	1.08361	1.14101
Val 231	612.995	22.1996	23.7996	22.1467	22.8419	18.9761	20.5903	17.1914			16.9157	13.4995	12.8242	15.9302	16.6797	16.4272	16.8264	16.9342	15.7858	13.7262
Val 232	957.616	11.5372	0.329706	0.527483	0.214124	0.470588	0.442152	0.277013			0.308131	0.235781	0.632321	0.422763	0.553228	0.504174	0.597819	0.557509	0.684645	0.664237
Val 233	500.99	21.568	60.3665	55.8793	57.8926	47.9082	52.1436	43.5798			43.1242	34.2877	32.4298	40.207	42.5844	41.5811	42.6361	42.8383	39.4826	34.8026
Val 234	496.991	21.6803	26.588	24.7826	25.7902	21.2791	23.2406	19.4141			19.0634	15.1924	14.4125	17.8401	18.8211	18.3502	18.6848	18.9831	17.6234	15.3282
Val 235	641.31	18.4996	2.20771	1.80136	1.02854	1.41951	1.62404	0.8147			1.56956	1.12731	1.55012	0.905703	0.860668	0.947485	1.0272	1.11432	1.21423	1.27295
Val 236	815.741	10.3852	0.0023014	0.789335	0.778494	1.16741	1.78453	1.95336			1.28057	0.141605	1.78089	0.82778	0.016008	0.0256316	1.30242	1.29924	1.23037	1.05794
Val 237	508.989	21.4453	33.9584	31.4524	32.545	27.0067	29.3043	24.5326			24.2151	19.1921	18.2069	22.6773	23.7493	23.2965	23.9048	23.9971	22.2092	19.5067
Val 238	490.99	21.3534	50.1274	46.654	48.0519	39.9364	43.3232	36.0854			35.5431	28.1152	26.7064	33.154	34.9641	34.0925	35.0944	35.1467	32.7194	28.6043
Val 239	424.987	20.8651	5.73515	5.21554	5.35801	4.50218	4.8615	4.02036			4.03186	3.21112	3.02061	3.73964	3.97505	3.88481	3.9953	3.94734	3.62097	3.24838
Val 24	913.479	5.76833	1.60694	1.24507	1.41106	2.07166	1.41272	1.82717			1.54722	2.56667	1.46105	1.75886	1.61626	1.52253	1.67378	2.83318	2.43495	2.68484
Val 240	574.99	21.9971	29.9402	27.5256	28.5712	23.3003	25.3844	21.1133			21.1265	16.9512	15.9618	19.987	20.8283	20.3091	21.1851	20.8653	19.4123	17.1744
Val 241	576.514	11.66	1.89866	2.24356	0.863625	2.71381	2.35577	1.57708			2.02137	0.843128	1.15525	1.19296	0.593008	0.639572	2.45847	2.54627	2.41649	2.04753
Val 242	474.989	21.9563	34.1282	31.5889	32.7619	27.1903	29.5697	24.6171			24.4427	19.3777	18.3277	22.7755	23.9208	23.4416	24.0816	24.1365	22.2911	19.6859
Val 243	1256.64	11.7621	0.140619	0.000372409	2.22858	0.000526741	0.000358838	2.40795			4.58076e-05	2.23441	1.95914	2.29163	4.08415	3.86613	0.367803	0.382489	0.354477	0.306918
Val 244	580.331	19.8048	1.19556	1.37081	1.35687	1.22075	1.15079	1.22614			1.43342	1.16212	0.678199	0.907289	0.822957	0.904896	1.02261	0.923114	0.816969	0.897341
Val 245	489.198	1.88527	5.17492	3.85256	4.82272	6.72978	8.08505	4.19566			4.77913	4.54117	3.83744	4.09562	5.35853	5.59981	4.89256	5.37493	5.75813	6.0777
Val 246	615.295	7.2862	0.296903	0.240745	0.500196	0.929722	0.904293	0.642761			0.730916	1.30641	0.705422	1.10133	0.33094	0.504832	0.645998	0.703289	0.756775	0.801182
Val 247	418.988	20.4772	49.535	45.895	47.4459	39.4844	42.7515	35.6455			35.2682	27.7515	26.4811	32.7668	34.666	33.8944	34.668	34.7888	32.0493	28.4009
Val 248	466.985	21.6599	9.56012	9.11928	9.47924	7.76807	8.49671	7.01798			6.88836	5.4821	5.19511	6.52979	6.80863	6.56127	6.79619	6.85296	6.28872	5.58527
Val 249	487.179	2.01628	1.17317	0.941586	1.04479	1.62833	2.17044	0.946975			1.03501	0.984539	0.922944	0.909507	1.43171	1.22309	1.19421	1.37034	1.44136	1.47866
Val 25	1123.9	14.4725	0.106317	0.423719	0.365479	0.824412	0.337626	0.13532			0.520549	0.0217235	0.127988	0.0597695	0.0164773	0.0238834	0.331639	0.304906	0.263826	0.197171
Val 250	620.304	16.4813	31.704	31.4756	17.3899	37.3595	35.6321	27.2356			34.3214	29.4193	32.8853	25.5365	20.752	18.1557	22.6078	23.444	25.7309	27.6632
Val 251	468.988	21.4964	43.4552	40.5197	42.0434	34.8802	37.9427	31.7565			31.0853	24.7084	23.4195	29.034	30.6685	30.0784	30.5961	31.0013	28.5777	25.1938
Val 252	680.326	8.87728	1.83609	1.42091	0.966492	1.77516	2.21634	1.39289			0.881156	1.58147	0.929532	0.766284	0.769353	0.824969	0.827697	0.902587	0.996948	1.0108
Val 253	699.001	22.0567	9.6123	8.85857	9.05891	7.58696	8.34088	6.92991			6.97852	5.62201	5.2159	6.4981	6.83248	6.75568	6.85383	6.8907	6.51054	5.6169
Val 254	342.983	19.9069	13.6067	12.3642	12.8922	10.7877	11.7588	9.81323			9.81731	7.6427	7.33364	9.06902	9.66803	9.36947	9.48886	9.58352	8.81128	7.81153
Val 255	525.22	1.6709	0.41363	0.46134	0.767788	0.637779	0.850639	0.496653			0.317812	0.414467	0.247567	0.246047	0.388664	0.320807	0.329928	0.36976	0.40237	0.402161
Val 256	436.988	21.2105	19.1592	17.5165	18.1438	14.9737	16.3144	13.5764			13.6074	10.7984	10.2377	12.6962	13.3421	13.035	13.4951	13.3347	12.3229	11.0087
Val 257	680.326	9.0491	1.16456	1.03624	0.595182	1.52663	1.61626	1.15795			0.686154	1.1582	0.836993	0.541797	0.584386	0.57392	6.06094	6.33431	7.04035	7.38223
Val 258	913.21	0.8558	0.338785	0.314896	0.269537	0.0221045	0.160293	0.20657			0.873735	0.588728	0.483777	0.322046	1.02142	0.676106	0.410338	0.433341	0.391078	0.348151
Val 259	829.759	11.5066	0.401471	0.542895	0.0791249	0.563722	0.59517	0.158436			0.355218	0.0973155	1.03804	0.540566	0.615853	0.805133	1.053	1.00548	0.971549	0.846416
Val 26	992.031	5.69688	0.312601	0.469815	0.400847	0.248438	0.528227	0.296731			0.336611	0.061352	0.269748	0.31677	0.387398	0.439927	0.147586	0.138055	0.116205	0.0901819
Val 260	633.313	16.6242	0.148525	0.168897	0.0284872	0.290748	0.212315	0.0771119			0.307521	0.0697131	0.0851055	0.0916483	0.0401716	0.0494835	0.732867	0.809687	0.870462	0.904657
Val 261	602.993	21.9665	44.2818	40.6615	42.0697	34.4049	37.6211	31.1897			31.3746	25.1133	23.6066	29.4303	30.8004	30.0853	31.1991	30.8156	28.7687	25.436
Val 262	426.984	21.7212	6.23418	5.79921	6.0069	4.94781	5.45606	4.4696			4.55141	3.59266	3.40613	4.27109	4.47336	4.33733	4.42837	4.5184	4.13949	3.67385
Val 263	586.905	0.702667	0.233291	0.216449	0.246286	0.0909928	0.167039	0.197717			0.124552	0.0793708	0.123839	0.155044	0.0987433	0.0716032	0.170695	0.201871	0.207092	0.208896
Val 264	582.992	21.8131	58.5246	54.0487	55.9949	46.1813	50.3716	41.8883			41.8854	33.4467	31.4978	39.187	41.2791	40.3172	41.2843	41.3766	38.5442	33.8791
Val 265	374.988	20.324	27.2135	25.4329	26.3837	21.9449	23.7865	19.8541			19.5023	15.359	14.6321	18.1803	19.2638	18.7722	18.8571	19.2575	17.7818	15.6384
Val 266	598.993	21.9971	38.7717	35.9106	37.077	30.5161	33.2438	27.7156			27.6376	22.0482	20.793	25.9246	27.191	26.5904	27.29	27.263	25.5134	22.3563
Val 267	998.454	18.0299	0.603043	0.83988	1.12665	0.879076	0.733265	1.30149			1.38657	1.99136	1.73026	1.56213	1.36667	1.2678	3.64489	3.52016	3.51162	2.95493
Val 268	572.992	21.8745	31.8248	29.459	30.2927	25.0241	27.251	22.7338			22.673	18.0689	16.9466	21.2399	22.3435	21.8011	22.4421	22.3098	20.8587	18.3609
Val 269	568.991	21.9767	54.4422	50.3829	52.1229	42.9323	46.9612	39.0587			39.0968	31.3084	29.5392	36.7937	38.6189	37.8248	38.6692	38.6502	36.0755	31.7375
Val 27	593.346	22.0157	2.03747	2.48584	2.53435	2.01944	2.11127	1.95505			0.884762	1.20208	1.4216	2.08291	2.38929	1.95227	2.66896	2.01603	1.68692	1.87077
Val 270	352.985	21.0573	49.1418	45.8174	47.6297	40.0732	43.5213	36.6704			36.0508	28.4555	27.1347	33.5904	35.5892	35.0973	34.4106	35.791	33.0732	28.9105
Val 271	630.99	22.22	1.44558	1.32705	1.46964	1.1266	1.22157	1.03216			1.09181	0.865696	0.811007	1.03459	1.05908	1.0401	1.00452	1.10122	0.944172	0.89535
Val 272	667.443	21.895	0.358771	0.758745	0.432245	0.415322	0.73714	0.452498			0.363085	0.451993	0.305441	0.297323	0.376714	0.340392	0.602722	0.664661	0.709285	0.744056
Val 273	472.992	21.6599	24.8661	23.4262	24.2752	20.2336	22.0815	18.4086			18.1686	14.345	13.6305	16.9732	17.8826	17.4602	17.4855	18.0298	16.6128	14.6207
Val 274	776.553	22.8122	11.8729	5.52737	5.82389	5.25166	6.33212	3.52284			6.76869	5.80596	3.34566	5.57302	3.93271	4.47365	4.03942	4.21208	4.92622	4.25633
Val 275	767.193	0.774117	0.368795	0.428861	0.256088	0.461613	0.341299	0.244489			0.276993	0.501709	0.264123	0.348021	0.508426	0.336124	0.291511	0.294896	0.284363	0.241303
Val 276	304.913	0.723083	0.0854262	0.0716081	0.0800862	0.272722	0.124742	0.0652197			0.311902	0.443735	0.158004	0.127775	0.563546	0.721193	0.0417038	0.0483105	0.0469797	0.0401868
Val 277	773.006	22.2098	7.93749	7.35729	7.62141	6.22295	6.78643	5.64093			5.65583	4.60266	4.25929	5.32713	5.64405	5.57097	5.69703	5.57786	5.31548	4.63895
Val 278	945.542	18.1218	0.301319	0.561758	0.614215	0.674475	0.485874	1.0016			2.60062	3.55759	4.51299	1.95728	1.28172	1.28524	18.8755	18.3442	20.3568	22.3192
Val 279	664.314	10.6916	0.332074	0.0238445	2.3464	0.0689498	0.0363564	2.61651			0.0649751	5.76361	2.45178	2.03709	3.65984	3.54702	1.1878	1.28456	1.41905	1.43958
Val 28	845.836	5.64583	0.259285	0.191338	0.192388	0.300618	0.176796	0.242892			0.135485	0.221596	0.12176	0.135461	0.132103	0.123332	0.326793	0.299899	0.263013	0.198717
Val 280	725.398	22.3323	0.566173	0.543642	0.415224	0.332988	0.467944	0.343444			0.639757	0.350998	0.536097	0.572107	0.944181	0.765211	0.339227	0.396433	0.420152	0.378629
Val 281	626.996	21.9869	52.7218	48.6421	50.3534	41.5133	45.1274	37.6702			37.5328	30.1312	28.2516	35.2248	36.9893	36.2211	37.0588	37.028	34.7331	30.4937
Val 282	662.995	22.1996	49.8198	46.2149	47.795	39.1646	42.7039	35.5705			35.7803	28.6761	26.98	33.5483	35.2285	34.4701	35.2169	35.2218	33.1256	28.997
Val 283	575.289	10.712	2.5216	2.68567	1.27779	5.20426	3.39477	3.43305			2.94099	3.67485	3.28741	2.34625	1.78144	1.85289	6.60388	6.90952	7.41749	8.06912
Val 284	316.985	20.7528	8.6543	7.94499	8.23358	6.82775	7.39834	6.21791			6.22163	4.96947	4.71994	5.86765	6.12228	6.02	6.14249	6.08465	5.69219	5.04228
Val 285	604.31	14.3398	0.191111	0.0120501	1.12325	0.0179242	0.0139291	1.80075			0.0273106	2.33333	2.23247	1.53186	2.71224	2.18969	0.599463	0.635222	0.702031	0.726081
Val 286	385.078	1.90568	1.95396	1.69069	2.08959	2.41028	2.41683	2.18104			0.522886	0.55394	0.684053	0.557805	1.07174	0.690508	0.851039	0.974621	1.02994	1.03435
Val 287	584.99	21.8439	45.3489	41.8226	43.3739	35.5196	39.0592	32.347			32.6995	26.0646	24.5815	30.7557	32.2331	31.2529	32.0194	32.1176	29.9759	26.4602
Val 288	863.5	2.24085	2.56875	2.22747	1.54327	3.94894	2.78364	1.77946			0.776087	2.53552	0.947885	0.866813	1.5549	1.14983	1.67212	1.83267	1.98949	2.03668
Val 289	643.225	2.3021	0.440515	0.469241	0.372796	0.538705	0.695442	0.540623			0.443957	0.45067	0.62218	0.37867	0.627591	0.814	0.383311	0.42052	0.460556	0.463353
Val 29	953.473	6.91028	1.85622	2.10024	1.5512	2.10244	2.25417	1.88781			1.5128	1.70189	1.16401	1.35135	1.66522	1.73603	0.92268	1.5063	1.28488	1.41515
Val 290	488.99	21.4248	36.9896	34.4199	35.5903	29.5654	32.1279	26.8118			26.6997	21.2594	20.1448	25.0071	26.4096	25.7307	26.0446	26.2516	24.3949	21.5929
Val 291	859.47	2.72067	0.424827	0.260079	0.212356	0.36597	0.341473	0.362779			0.333742	1.48402	0.693309	0.708277	0.598802	0.268307	0.607329	0.688372	0.747157	0.719389
Val 292	606.292	7.55167	0.319939	0.287862	0.228288	0.480068	0.500489	0.431629			0.372746	0.605938	0.575788	0.599148	0.211534	0.210951	0.46271	0.495998	0.540685	0.563491
Val 293	688.997	22.2098	23.0682	20.971	21.5515	17.7748	19.121	16.1141			16.1744	13.0978	12.5736	15.5858	16.2702	15.5382	15.6436	15.7236	14.2721	13.0234
Val 294	667.245	1.76278	1.38877	1.46958	1.49147	1.78229	1.53671	1.34079			1.66541	1.11991	0.868451	1.01993	1.67057	1.60587	1.24166	1.38778	1.49102	1.50997
Val 295	676.998	22.2098	36.4933	33.6451	34.8057	28.5572	31.0353	25.9196			26.0449	20.9827	19.7454	24.5689	25.7723	25.3242	25.8255	25.6285	24.1945	21.2496
Val 296	628.996	21.9971	35.3851	32.7255	33.9746	27.957	30.333	25.3791			25.3577	20.3835	19.1304	23.828	25.0822	24.5874	24.8471	25.0949	23.5537	20.6318
Val 297	591.302	10.4873	1.09552	1.57856	1.04217	1.93088	1.85116	1.92273			2.17321	3.35704	2.23124	1.65979	1.93967	1.94856	8.13505	8.23112	9.22545	9.70841
Val 298	631.385	21.2411	0.202331	0.22175	0.358751	0.122275	0.133437	0.188656			0.291632	0.264892	0.241983	1.23037	0.153834	0.339703	0.334836	0.346528	0.391747	0.398705
Val 299	501.162	2.02648	0.507032	1.02336	0.622046	0.645083	0.827203	0.533494			0.518571	0.398689	0.41841	0.38937	0.699923	0.390751	1.384	1.53949	1.62579	1.69967
Val 3	1255.57	11.2718	0.108931	0.0187526	0.984854	0.00631726	0.0142717	1.54609			9.69168e-05	2.96718	2.83285	2.07157	2.99405	3.12051	0.663844	1.08783	1.38219	1.32035
Val 30	1045.52	5.10468	0.235883	2.65569	2.55977	3.15583	4.37715	4.37119			3.65786	0.686477	2.95453	2.80203	0.417995	0.463219	2.62054	4.2911	3.58459	3.93197
Val 300	610.994	22.1894	20.4134	19.111	19.7737	16.4795	17.9408	14.9812			14.817	11.8208	11.2121	13.9355	14.6001	14.3476	14.3431	14.7598	13.8143	12.0507
Val 301	385.112	1.35437	0.672911	0.613129	0.523545	0.702729	0.972302	0.45003			0.269681	0.4307	0.316219	0.336696	0.396241	0.385392	0.31412	0.372775	0.368251	0.384124
Val 302	333.029	0.927317	0.113306	0.107881	0.0904461	0.0759149	0.0664279	0.0745011			0.180016	0.118557	0.116889	0.152895	0.203987	0.15483	0.129604	0.15423	0.154218	0.157211
Val 303	418.894	0.712867	0.11748	0.0922051	0.115526	0.367966	0.177639	0.088298			0.459808	0.591212	0.232465	0.185297	0.777335	0.965442	0.0562945	0.0651461	0.0674713	0.0583659
Val 304	456.99	21.4248	33.7279	31.0426	32.0516	26.7764	29.1685	24.461			24.5473	19.3999	18.4988	22.8707	24.2026	23.7679	23.5922	24.022	22.267	19.7285
Val 305	741.383	21.2615	26.2792	30.085	48.2259	32.0311	43.7391	45.0596			21.6918	16.5018	30.1805	28.02	38.8573	28.4536	24.0997	29.5862	26.9495	25.8705
Val 306	576.99	21.9767	4.31656	3.88664	4.04588	3.18196	3.53777	2.98375			3.02774	2.42545	2.27999	2.85405	2.96269	2.87321	2.96217	2.96802	2.73154	2.46188
Val 307	983.452	6.2874	1.91102	1.79132	1.4787	1.51604	1.14336	1.0521			1.34999	1.0777	1.0039	1.09216	1.00391	1.30403	1.24971	1.08993	1.1461	1.0202
Val 308	862.48	5.64583	7.52346	5.82045	5.82321	7.24096	5.6448	6.0563			4.88901	6.32305	4.3813	4.99213	4.78244	4.70521	7.95908	7.44476	7.14394	6.46588
Val 309	461.24	1.45645	0.291461	0.335509	0.247944	0.35529	0.289949	0.2393			0.232006	0.249506	0.195831	0.199186	0.361152	0.331137	0.196326	0.218216	0.238574	0.233775
Val 31	883.468	10.3954	0.531961	2.85731	3.07715	3.40624	4.86868	4.88883			4.54475	1.40732	4.61381	3.64555	0.917841	1.02515	2.39664	3.87832	3.39108	3.72082
Val 310	885.482	10.4873	2.73752	2.61996	2.16958	2.43626	2.0454	1.95458			3.27108	6.44242	3.99268	3.58691	3.85704	5.66823	2.54162	3.04492	3.07356	2.99319
Val 311	462.99	21.1594	29.6299	27.3796	28.4864	23.6346	25.8764	21.5768			21.6449	17.1642	16.3094	20.3	21.3389	20.773	20.8757	21.2897	19.7015	17.4942
Val 312	608.991	21.9665	34.5987	32.0458	33.1294	27.2106	29.8834	24.7659			24.9195	19.9696	18.7702	23.486	24.5034	23.8766	24.4192	24.5248	22.9608	20.2896
Val 313	452.987	21.8848	20.1908	18.7149	19.5706	16.3163	17.8026	14.8942			14.9712	11.8721	11.285	14.0322	14.7555	14.4007	14.155	14.7377	13.6034	12.0251
Val 314	337.093	2.46547	0.655136	0.630942	0.890834	2.25609	0.919543	1.11154			0.12778	0.260338	0.151662	0.15928	0.206566	0.295701	0.43593	0.478896	0.524564	0.522015
Val 315	320.98	21.1492	12.1865	11.299	11.659	9.73679	10.5381	8.79074			8.8699	6.9782	6.68023	8.24466	8.74312	8.55207	8.53111	8.65217	7.97042	7.13984
Val 316	473.167	2.25107	0.220709	0.237456	0.336454	0.270046	0.268984	0.314242			0.42978	0.305781	0.35541	0.224529	0.573609	0.325079	0.317287	0.358674	0.387309	0.375894
Val 317	596.81	10.8243	0.985176	0.538139	0.414804	1.06859	1.15185	0.642134			0.606852	0.565662	0.507083	0.537377	0.226077	0.222587	0.624796	0.66978	0.719297	0.76093
Val 318	473.283	22.1281	4.87141	4.39057	4.67301	3.72007	4.04968	3.36008			3.34134	2.76891	2.62027	3.26812	3.38762	3.30429	3.38526	3.28735	3.16406	2.77284
Val 319	680.326	10.6814	1.23227	0.838407	0.554545	1.34318	1.31272	0.7435			0.36321	0.557374	0.369361	0.312203	0.323935	0.373284	1.07433	1.17418	1.26529	1.30432
Val 32	953.473	6.26698	3.22451	3.4539	2.91721	2.89725	3.20259	2.63873			2.64718	2.50519	2.08225	2.48052	2.72734	3.07879	1.53376	2.51966	2.08612	2.24746
Val 320	596.994	22.1996	39.8841	36.9977	38.4185	31.7267	34.5584	28.8713			28.9958	23.136	21.824	27.1103	28.6559	28.0016	28.0921	28.5175	26.6462	23.5166
Val 321	733.001	21.9971	57.0794	52.9752	54.6294	44.9836	49.0931	40.8929			40.8787	32.954	31.075	38.7402	40.5462	39.9189	39.9971	40.3939	38.1799	33.382
Val 322	652.993	22.1996	14.878	13.7207	14.2431	11.5925	12.6834	10.5281			10.5265	8.46242	7.97123	9.9169	10.4365	10.1424	10.371	10.3535	9.74301	8.6088
Val 323	523.219	2.43485	2.61162	1.79958	2.34966	1.7459	2.66955	1.96444			1.40506	0.868824	1.11028	1.68972	1.8172	2.18151	0.868016	0.975503	1.03413	1.05191
Val 324	551.178	1.64027	0.709139	0.494851	0.193828	0.337562	0.447865	0.415884			0.536423	0.452614	0.479153	0.500551	0.851659	0.839698	0.313837	0.347948	0.385803	0.354508
Val 325	517.193	4.64692	1.10243	1.08711	0.817925	1.48513	1.42157	1.52957			0.872352	0.559811	1.81763	1.27228	1.02932	1.24056	1.37002	1.54162	1.6213	1.66601
Val 326	650.995	22.1996	45.0637	41.5811	42.846	35.1087	38.3916	31.9105			31.9756	25.7485	24.2425	30.2194	31.6798	30.8562	31.4728	31.3686	29.6549	26.1364
Val 327	645.239	2.5165	0.717819	0.847665	0.762899	0.765303	1.32719	1.05796			0.883849	1.05697	1.13552	0.825525	1.02063	1.49933	0.66428	0.738087	0.800093	0.793193
Val 328	358.986	21.5783	7.91453	7.53256	7.8538	6.65587	7.25624	6.11228			6.0886	4.86211	4.60637	5.72201	6.02494	5.94084	5.55509	6.05459	5.65307	4.93115
Val 329	471.188	5.79895	0.402859	0.215013	0.243157	0.416817	0.633558	0.266093			0.241336	0.2223	0.198762	0.14199	0.259533	0.33219	0.344774	0.411528	0.412091	0.408256
Val 33	671.466	22.6795	16.0309	13.7415	14.271	11.3933	11.7195	9.78007			20.3374	15.5759	14.105	17.4887	19.7368	18.2535	11.9377	9.95565	14.1616	15.8188
Val 330	578.987	22.1996	9.2568	8.48148	8.77053	7.09482	7.73596	6.40641			6.53235	5.21675	4.96145	6.18663	6.41709	6.25572	6.39158	6.37289	5.97492	5.31755
Val 331	674.996	22.1996	16.1326	14.7002	15.1908	12.438	13.4322	11.216			11.5083	9.19633	8.60482	10.7834	11.2732	11.0871	11.2627	11.1022	10.5698	9.31564
Val 332	1124.09	15.022	0.41301	0.97849	0.0827625	2.20454	1.14199	0.803297			2.42535	0.559496	1.32403	0.653142	0.446759	0.403424	0.696059	0.731558	0.801872	0.83601
Val 333	1084.46	18.6731	0.955614	1.29005	1.22364	1.19698	1.07353	1.38216			2.22702	1.76493	1.86302	1.97088	1.57706	1.59576	2.19675	2.0617	2.14655	1.81219
Val 334	352.157	0.7435	0.125052	0.104943	0.0941119	0.0344747	0.0702872	0.0747859			0.140803	0.0457692	0.110034	0.137103	0.0814067	0.0926071	0.109864	0.130202	0.132807	0.126923
Val 335	616.302	5.42118	1.34943	1.18518	0.843961	2.22708	1.4892	1.13351			0.924847	1.35631	1.06534	0.827174	0.664452	0.538156	2.54873	2.69985	2.92638	3.07031
Val 336	394.237	20.6915	0.743602	0.633144	0.613652	0.442332	0.517105	0.393652			0.64596	0.418295	0.466163	0.542362	0.504444	0.629195	0.309527	0.366061	0.366903	0.370254
Val 337	446.988	21.7416	13.1752	12.2209	12.6474	10.5422	11.4786	9.61522			9.73836	7.71819	7.32356	9.10946	9.5842	9.35835	9.24968	9.52072	8.83018	7.85274
Val 338	893.364	20.4057	0.46356	0.398925	0.46173	0.335968	0.468907	0.617873			0.337167	0.365769	0.373137	0.8214	0.21065	0.383589	0.316369	0.271841	0.294572	0.264036
Val 339	586.989	21.9869	15.5295	14.0474	14.7719	11.9929	13.1829	10.9237			11.1344	8.9528	8.38067	10.4997	10.9243	10.6117	10.8693	10.8374	10.1153	9.07293
Val 34	1023.48	13.3921	1.28288	1.54324	1.46473	1.51157	1.6712	1.60901			1.34716	1.10805	0.921989	1.83592	1.19911	1.42544	0.728887	1.19175	0.979213	0.993423
Val 340	651.364	22.6386	0.292643	0.518688	0.427689	0.462829	0.393206	0.317889			0.510176	0.394709	0.384129	0.472549	0.820832	0.766467	0.544099	0.513575	0.485323	0.44786
Val 341	668.997	22.077	51.5812	47.6202	49.3121	40.2185	44.0109	36.564			36.9839	29.7878	28.0164	35.0529	36.5784	35.6873	36.2623	36.0718	34.1976	30.1978
Val 342	426.023	1.04802	1.01252	0.806029	0.947505	0.421748	0.956263	0.62732			0.925832	0.948008	0.561786	1.06628	1.0449	0.917916	0.71295	0.740473	0.669373	0.611601
Val 343	584.295	6.90007	0.285153	0.292496	0.269168	0.492324	0.429316	0.495461			0.315284	0.632097	0.510669	0.499132	0.289127	0.312529	0.538213	0.570803	0.624807	0.644727
Val 344	678.999	22.026	34.1138	31.5774	32.8108	26.8957	29.2959	24.3382			24.555	19.8066	18.602	23.2916	24.3139	23.8693	23.9566	24.1162	22.8303	20.0785
Val 345	700.999	21.9971	45.1142	41.7219	43.2253	35.561	38.895	32.3252			32.6791	26.3077	24.711	30.8335	32.3135	31.5363	31.7984	32.002	30.2252	26.6537
Val 346	401.182	3.17845	0.114353	0.143391	0.0918108	0.266444	0.201594	0.0304605			0.374703	0.480139	0.639839	0.396141	1.10482	0.455443	0.254652	0.280403	0.302923	0.304607
Val 347	580.987	22.0873	16.6553	15.2442	15.8394	12.8487	14.1101	11.7026			11.8109	9.48525	8.96949	11.1839	11.7002	11.3121	11.5053	11.5867	10.8179	9.65927
Val 348	405.177	3.62772	0.924717	0.543647	0.764842	0.734566	0.852724	0.552947			0.436075	0.269791	0.414566	0.38597	0.909023	0.677502	0.309379	0.340825	0.370237	0.367438
Val 349	656.993	22.2098	18.0488	16.6727	17.5467	14.2513	15.5691	12.8441			13.197	10.5611	9.95525	12.4024	13.0414	12.6217	12.6357	12.9073	12.0235	10.6961
Val 35	672.47	22.5978	7.99776	6.94063	7.05249	5.67645	5.79128	4.82897			9.7179	7.50342	6.80303	8.39388	9.37848	9.04187	5.80017	4.83389	7.15725	7.40711
Val 350	471.076	0.763917	0.769127	1.0637	0.488138	1.23504	0.669332	0.550771			0.825028	1.4125	0.70562	0.708015	1.48979	0.80354	0.845976	0.871204	0.814165	0.719926
Val 351	315.254	21.3942	0.183634	0.193377	0.160293	0.163963	0.203284	0.123019			0.119194	0.118835	0.113301	0.137667	0.145398	0.128434	0.126195	0.141969	0.153161	0.135733
Val 352	471.188	5.5539	1.02885	0.414466	0.68748	1.53559	2.2555	0.688175			0.393696	0.674212	0.470462	0.341373	0.494564	0.549463	1.02092	1.12337	1.18382	1.23674
Val 353	645.301	13.1165	0.74604	0.00503597	1.68328	0.00267466	0.00222778	1.40009			0.0018688	1.10705	1.09566	1.23506	1.52894	1.36785	1.14212	1.05632	1.01119	0.941458
Val 354	533.188	4.8921	1.28772	1.83447	1.12254	2.59766	3.04916	1.5297			0.509329	0.973807	1.27239	1.12965	0.970622	1.33814	0.797428	0.935735	0.947334	0.948885
Val 355	356.987	20.4057	18.9478	17.7164	18.598	15.5861	17.035	14.2897			14.4628	11.3497	10.845	13.4126	14.2784	13.9566	13.1707	14.1185	13.0751	11.5744
Val 357	721.365	21.3126	0.261899	0.126919	0.251063	0.164411	0.201601	0.273207			0.605853	0.379091	0.408032	0.36187	0.576124	0.843414	0.297253	0.323407	0.359187	0.343688
Val 358	415.161	1.76278	0.209956	0.249087	0.195534	0.570743	0.446237	0.227737			0.0422533	0.0547253	0.0396298	0.0458933	0.177132	0.0757043	0.224477	0.263802	0.267607	0.265702
Val 359	509.225	3.6073	0.364329	0.987117	4.00211	2.77564	8.65728	2.52694			0.583304	2.74728	0.328674	0.285402	0.553796	0.679214	1.12956	1.24984	1.3384	1.35228
Val 36	913.478	9.52942	5.68715	5.2304	5.21719	5.81725	5.74129	5.03743			6.27413	5.01891	4.83534	5.84595	5.86147	5.90383	3.67147	5.78863	5.09724	5.59818
Val 360	597.302	13.3308	35.3839	25.1309	20.904	28.2046	28.9441	15.652			36.7871	24.8536	35.8509	13.1705	22.4876	21.3126	33.4894	34.7292	37.4226	40.1017
Val 361	845.757	9.53962	1.89695	1.46169	1.48124	1.80508	1.50626	1.5034			1.53926	1.61996	1.51114	1.52165	1.6781	1.76911	1.62076	1.61741	1.52242	1.35763
Val 362	682.996	22.1996	51.4532	47.657	49.2672	40.3732	43.8946	36.7203			37.131	29.8724	28.1776	35.041	36.6689	35.8439	36.096	36.2403	34.3951	30.3337
Val 363	607.297	6.50177	2.73853	2.87758	2.61285	4.53541	3.98575	3.53968			3.28914	5.1416	4.733	4.39916	2.47861	2.88418	6.06097	6.33957	6.67506	7.29058
Val 364	308.985	21.0369	0.71703	0.645334	0.660456	0.573821	0.592318	0.525454			0.513161	0.41251	0.387921	0.484283	0.507978	0.512443	0.524793	0.478041	0.470541	0.43159
Val 365	719.001	21.9971	56.156	52.3576	54.2221	44.5898	48.7178	40.5479			40.7104	32.7929	30.8696	38.4554	40.3439	39.6531	39.4307	40.139	37.9112	33.3968
Val 366	344.117	0.784333	0.638455	0.653097	0.585408	0.484175	0.607297	0.459266			0.410802	0.33621	0.276913	0.379131	0.368664	0.324207	0.329423	0.338102	0.316959	0.280479
Val 367	731.003	21.9971	4.5276	4.305	4.24651	3.61232	4.07839	3.28463			3.30549	2.68864	2.4844	3.12786	3.26545	3.19686	3.19061	3.23972	3.09408	2.70045
Val 368	330.986	20.3444	4.04443	3.62988	3.83207	3.1987	3.41152	2.83181			2.93954	2.29159	2.238	2.71152	2.9137	2.8247	2.78836	2.79083	2.59543	2.34681
Val 369	731.341	9.07972	0.320694	0.00198877	19.8773	0.00328113	0.000828353	11.4202			25.1119	38.0455	15.7203	11.1455	28.8957	31.7524	5.85452	6.09646	6.71199	6.94124
Val 37	433.236	22.7101	16.9539	15.5506	12.8262	8.4583	6.91816	7.27695			17.2673	16.2021	13.6108	16.3553	17.3606	22.8289	9.1291	11.7219	12.1862	14.6562
Val 370	309.207	20.1606	0.177069	0.147206	0.169566	0.167864	0.183167	0.129151			0.152272	0.136512	0.170655	0.136782	0.219548	0.191156	0.374522	0.405295	0.439995	0.445509
Val 371	649.235	5.1149	0.400999	0.385494	0.348412	0.345344	0.245768	0.249194			0.514855	0.395549	0.203001	0.220451	0.617931	0.844405	0.246952	0.276582	0.289109	0.296853
Val 372	476.278	21.8541	3.72643	3.18513	3.15548	2.33251	2.86723	2.77306			5.69493	3.60237	3.30119	3.84291	3.17669	5.39884	2.60141	2.67336	2.94098	3.07584
Val 373	664.996	22.1996	51.3663	47.5826	49.2078	40.6826	44.3268	36.9364			37.523	30.2756	28.4999	35.4573	37.2228	36.4246	36.0406	36.6914	34.6806	30.6137
Val 374	846.215	5.64583	0.505738	0.367096	0.367529	0.65982	0.353689	0.517326			0.316133	0.615771	0.314783	0.354085	0.305483	0.311787	0.658609	0.684134	0.658394	0.568499
Val 375	1113.73	11.476	0.755786	0.566366	0.254382	0.332869	0.645914	0.229436			0.382557	0.237716	1.10115	0.710437	1.06694	0.763123	0.696042	0.778675	0.808528	0.838495
Val 376	427.183	2.14898	5.03235	1.35897	2.04199	1.70336	2.11161	1.11087			0.785468	0.735487	1.04596	1.82942	1.87508	2.73644	0.77731	0.857367	0.878354	0.941677
Val 377	958.514	6.81833	2.6339	3.89235	1.92298	2.80895	3.00598	3.17371			4.00014	4.05932	4.39412	3.31234	3.14006	5.48505	2.86012	3.03548	3.25799	3.42211
Val 378	448.985	21.8541	5.35519	4.97328	5.21105	4.32523	4.63429	3.93013			4.00626	3.17254	3.06398	3.81254	3.96112	3.85894	3.77332	3.93264	3.63795	3.2635
Val 379	646.993	22.026	12.9071	12.1028	12.5162	10.2839	11.1346	9.33141			9.36607	7.52856	7.04021	8.78451	9.25021	8.95473	8.91662	9.15969	8.57516	7.63256
Val 38	1163.9	15.462	0.665225	1.64062	0.00380327	1.9148	1.4189	0.605131			2.04478	0.350266	1.00683	0.695393	0.151312	0.291553	1.02644	0.922235	0.833864	0.644327
Val 380	763.001	22.2098	13.0684	12.0862	12.5196	10.0605	11.0492	9.15418			9.3055	7.58905	7.11809	8.96662	9.38228	9.19552	9.2381	9.2329	8.70474	7.79032
Val 381	803.41	13.6882	0.620049	1.04042	0.958997	0.786089	1.14263	1.25049			2.49227	1.6409	3.99534	1.49857	2.67354	3.23296	1.47495	1.53037	1.70877	1.72369
Val 382	651.251	5.48243	0.506745	0.538821	0.46834	0.524696	0.361247	0.416498			0.833188	0.445246	0.290265	0.282076	0.639468	0.962129	0.509132	0.567209	0.596885	0.608623
Val 383	425.167	1.60958	0.581866	0.561706	0.457516	0.820351	0.933747	0.383019			0.407484	0.354979	0.409222	0.373622	0.568006	0.56036	0.379649	0.425876	0.455213	0.442913
Val 384	332.98	21.2105	7.73064	7.15949	7.39956	6.19549	6.73038	5.70752			5.84039	4.5649	4.36662	5.42864	5.70643	5.6304	5.41413	5.64513	5.24501	4.68952
Val 385	658.993	22.0668	13.8555	12.8652	13.2888	10.8222	11.815	9.82332			10.0664	8.05863	7.59467	9.48056	9.89429	9.64739	9.66207	9.71532	9.23712	8.17895
Val 386	338.99	20.3649	1.00852	0.922293	0.964763	0.819953	0.871256	0.721721			0.741378	0.563749	0.550944	0.677008	0.73684	0.704839	0.654047	0.712023	0.64167	0.589537
Val 387	671.32	13.923	6.89822	0.183401	29.1774	0.184528	0.156095	33.3952			0.141328	53.9916	56.3829	44.5264	58.1733	57.9549	19.3662	19.6182	20.961	22.8664
Val 388	1100.59	15.022	1.00762	2.49741	0.206438	5.78798	2.89099	2.03129			6.61199	1.41949	3.55042	1.62572	1.08225	0.951398	1.79748	1.84654	2.01727	2.12227
Val 389	877.48	2.53692	2.46994	1.59538	2.9838	4.98296	3.54748	3.71437			3.89807	10.815	4.27597	7.18448	4.02541	4.66103	3.92458	4.33503	4.59401	4.68031
Val 39	333.028	1.06843	0.162493	0.153736	0.183396	0.0692071	0.0939845	0.133979			0.249713	0.173748	0.135263	0.196811	0.239843	0.172719	0.113094	0.179252	0.158407	0.142103
Val 390	1087.53	13.0552	0.77948	1.23241	0.379962	1.1507	1.24591	0.235186			0.64153	0.239935	0.294627	1.28912	0.332345	1.02082	5.82679	5.70525	6.4516	6.68999
Val 391	607.297	7.1637	2.63986	2.62312	1.69006	4.01751	3.53005	3.14609			3.03848	4.10569	3.68429	3.0765	1.83016	1.83784	3.72276	3.94605	4.16153	4.46065
Val 392	431.192	1.81382	3.43563	2.77827	3.87768	2.91389	3.424	2.31103			1.74649	1.65042	2.15145	1.89443	3.34156	3.66028	1.65141	1.7949	1.88004	1.98517
Val 393	779.003	22.1996	31.2441	29.1905	30.1722	24.9186	27.1094	22.6327			22.8385	18.3924	17.3449	21.5887	22.688	22.2996	21.8492	22.3905	21.3059	18.7203
Val 394	861.485	4.02413	29.6474	13.3366	14.6284	17.8286	17.0698	10.2631			10.1289	29.9321	16.2632	14.2447	24.8462	23.1355	12.7242	13.3935	14.0742	15.2284
Val 395	680.326	9.8867	0.0129617	0.0136808	0.00351543	0.0398154	0.0338924	0.0122962			0.00217675	0.00351997	0.00354049	0.00310685	0.00319982	0.00199208	0.675212	0.729476	0.786117	0.801698
Val 396	334.989	20.3546	1.82697	1.69002	1.75928	1.48723	1.54596	1.32457			1.35994	1.05185	1.01607	1.25273	1.34591	1.29968	1.24283	1.30261	1.17895	1.08616
Val 397	343.249	18.5711	0.898327	0.390979	0.379046	0.0994599	0.357689	0.145165			0.0623022	0.0736954	0.183627	0.311384	0.345341	0.388015	0.223546	0.249801	0.26509	0.263812
Val 398	635.222	1.82402	0.981385	1.01708	1.32981	1.15993	1.23781	1.18717			0.734076	0.684338	0.636166	0.705648	0.942623	0.700225	0.648321	0.72947	0.776974	0.752532
Val 399	337.093	1.94658	1.60172	1.4757	0.501643	1.64528	1.1211	1.71081			1.41606	2.45024	1.46825	1.32613	2.1113	2.03577	1.24648	1.41257	1.45394	1.48954
Val 4	635.357	22.6795	0.790165	1.50523	1.91296	1.33106	0.972592	1.40783			0.45921	0.548547	1.22902	1.35777	1.57697	1.36495	1.80076	1.55564	0.838566	1.4591
Val 40	309.174	22.8938	3.54006	3.29887	4.65898	2.31705	6.94203	2.50501			0.912201	1.78589	1.15457	1.67806	1.33922	1.13935	5.22257	4.67373	3.95649	3.38391
Val 400	734.999	22.1996	14.8052	13.8165	14.3032	11.8036	12.8778	10.7325			10.782	8.73839	8.16329	10.2141	10.6348	10.5528	10.3309	10.5851	10.0973	8.86209
Val 401	607.297	6.32823	2.88246	3.06818	2.81048	5.01297	3.51881	1.94063			1.67185	1.45704	0.854011	1.35967	1.82676	1.93707	2.25822	2.43871	2.62373	2.67998
Val 402	655.26	3.17845	0.799475	0.707968	0.916674	0.864618	0.9369	0.971834			0.655981	0.395993	0.759424	0.693983	0.679761	0.533107	0.416859	0.465955	0.497747	0.486112
Val 403	417.153	1.9568	0.507148	0.773402	0.92689	0.654502	0.876833	0.860242			0.384793	0.554318	0.514821	0.469668	0.577069	0.492344	0.428686	0.479056	0.433143	0.398465
Val 404	335.135	0.7435	0.0756985	0.0758803	0.0610733	0.0230191	0.0439653	0.0518638			0.0992144	0.055663	0.0985395	0.128558	0.0744907	0.0753743	0.0974962	0.112471	0.116575	0.106737
Val 405	503.176	1.967	6.28324	4.74209	7.89378	9.46962	11.2759	5.24297			3.75404	4.49014	4.05383	3.90494	5.31872	3.57916	8.71232	9.30903	9.79086	10.431
Val 406	323.098	4.12622	1.10304	1.00856	0.575803	1.93833	2.1278	0.48938			0.142263	0.243643	0.25455	0.358398	0.326799	0.414663	0.282435	0.302502	0.328367	0.333474
Val 407	1280.1	14.1764	1.88731	1.61814	0.659288	1.21426	1.39326	0.51161			2.38685	1.09841	1.85368	0.738683	0.524901	0.902421	0.765256	0.800222	0.880063	0.898254
Val 408	545.082	1.08885	1.39264	1.48271	1.5552	1.70999	1.56159	1.06243			0.361292	0.189805	0.475918	0.54896	0.483477	0.385256	0.44384	0.486459	0.493984	0.420359
Val 409	491.214	6.45073	0.416216	1.48258	0.812328	2.23965	1.69054	1.23508			0.462936	0.481905	0.582557	0.309028	1.16751	0.682461	0.949399	1.05337	1.08392	1.1402
Val 41	341.389	0.784333	1.43757	1.50167	1.25919	1.0206	1.42538	0.958285			0.661724	0.540603	0.420321	0.597393	0.571546	0.442671	0.618513	0.594209	0.492252	0.407047
Val 410	809.004	22.1996	2.52624	2.40076	2.50295	2.02242	2.35548	1.85658			1.98527	1.63657	1.54638	1.92308	1.98989	1.90504	1.70616	1.97329	1.78819	1.67023
Val 411	1232.63	11.2514	0.731254	0.000856214	17.2519	0.0030066	8.07133	22.3696			0.000639154	27.5802	24.2642	18.8517	31.7824	28.6916	8.11163	8.33519	9.0085	9.57013
Val 412	407.192	3.69918	0.460906	0.44759	1.30358	0.428373	0.872578	0.946122			0.708895	1.25079	0.837141	0.552277	0.862321	1.27289	0.598349	0.667044	0.708231	0.703006
Val 413	641.309	14.1764	70.27	59.2415	37.8424	48.3064	55.6534	29.6321			75.6129	46.1244	60.3661	41.9307	35.2219	44.3125	37.5349	38.3443	41.449	44.1777
Val 414	373.059	0.733283	0.396862	0.150458	0.331362	0.150185	0.240654	0.139856			0.240373	0.131369	0.132767	0.314883	0.263274	0.416863	0.190107	0.218929	0.226264	0.206456
Val 415	1153.6	4.16705	0.432122	0.389494	0.396628	0.463199	0.701413	0.588853			0.27969	0.186356	0.360442	0.29279	0.243282	0.398384	3.84562	4.1951	4.44542	4.57334
Val 416	653.246	3.17845	0.775803	0.447426	0.833125	0.738897	1.49115	1.34066			0.505884	0.442552	0.462245	0.34191	0.494483	0.452972	0.353802	0.394774	0.421112	0.411139
Val 417	603.336	22.1179	5.18792	4.30143	5.05176	3.67403	3.52136	3.55244			8.73654	4.25372	4.74365	6.48207	8.19357	12.4525	6.63905	6.58376	6.85725	7.70867
Val 418	650.816	14.3295	3.59581	0.217021	14.9439	0.238764	0.229865	18.0181			0.173705	18.7052	16.8295	15.4417	25.131	20.5439	7.51519	7.94794	8.5229	8.91157
Val 419	1245.74	5.62542	4.88588	3.09446	3.48058	4.31544	2.67958	3.57262			3.09929	4.50076	2.28547	3.00768	2.87205	2.52165	4.54862	4.67817	4.21693	3.95857
Val 42	405.027	1.08885	0.22645	0.192404	0.265329	0.190554	0.0921045	0.176481			0.445304	0.2712	0.237791	0.242977	0.458739	0.315871	0.185596	0.294752	0.25993	0.25929
Val 420	307.192	20.7733	0.327433	0.275448	0.160004	0.193838	0.2442	0.241755			0.192734	0.175836	0.311777	0.200992	0.346842	0.159352	0.139268	0.150432	0.164451	0.161698
Val 421	615.294	7.09225	1.7956	1.88719	2.15416	4.87325	3.7588	3.40344			3.87684	5.80508	4.0186	4.65715	2.23064	2.57107	3.17498	3.33926	3.59368	3.75674
Val 422	706.999	22.2098	23.9787	22.4782	23.1522	19.1208	20.9688	17.4518			17.8089	14.3727	13.5832	16.8758	17.6962	17.4193	16.8246	17.3478	16.4594	14.5532
Val 423	862.48	9.53962	4.2905	3.22589	3.85438	3.68812	3.15743	3.54152			3.28443	5.45057	3.87528	3.64772	4.24417	4.40976	3.87717	3.47982	3.53541	3.23697
Val 424	599.182	0.763917	0.673793	0.829219	0.455042	0.469571	0.501414	0.427614			0.645033	0.490511	0.481212	0.583481	0.729331	0.458151	0.535689	0.539865	0.498104	0.458672
Val 425	447.224	6.30782	0.0874945	0.383131	0.359437	0.553902	0.105376	0.469523			1.1459	0.617116	0.79974	1.08058	1.43768	0.64355	1.08615	1.17931	1.22125	1.29977
Val 426	721.202	0.81495	1.69571	2.62981	1.38067	2.25675	1.91969	1.84238			0.0746122	0.208738	0.122005	0.182064	0.206697	0.102546	0.343271	0.382163	0.399942	0.347902
Val 427	645.24	2.80242	0.585359	0.710346	0.740815	0.770256	1.21347	1.06166			0.711038	0.955091	1.14794	1.06943	0.857263	1.20512	0.544202	0.603592	0.640834	0.637779
Val 428	509.224	2.38377	0.370433	0.558881	0.699949	0.960378	0.899942	0.664598			0.672164	1.06289	0.533415	0.394069	0.781706	0.640256	0.418043	0.466169	0.498679	0.479728
Val 429	459.188	2.1694	0.212895	0.215265	0.253498	0.19165	0.154832	0.243653			0.675068	0.328586	0.267795	0.249732	0.477843	0.491929	0.306615	0.33726	0.363607	0.354915
Val 43	409.236	21.4044	20.3545	20.1327	16.8171	13.3345	11.2691	10.6464			16.4225	16.6804	15.0128	17.3408	20.1543	20.8701	11.018	14.2878	12.5971	16.882
Val 430	1232.63	13.1267	1.64557	0.00609352	17.0027	0.00393619	0.00857108	25.7578			0.00343155	30.3749	27.8084	19.7502	33.9879	29.3141	9.44854	9.66828	10.4509	11.0819
Val 431	563.198	4.12622	8.118	7.64802	4.54893	13.5175	14.9951	3.78948			1.28983	1.89819	2.14489	2.94422	2.73672	3.37504	2.20078	2.38271	2.50039	2.62021
Val 432	987.554	18.8161	0.0801922	0.0996237	0.139125	0.0936019	0.0818904	0.133904			0.567587	0.525077	0.976665	0.48539	0.285109	0.257247	0.42899	0.469635	0.494233	0.509167
Val 433	638.989	22.2098	9.40481	8.62603	9.1982	7.40002	8.03402	6.72953			7.00595	5.59909	5.29333	6.66316	6.9514	6.67986	6.5554	6.83918	6.33145	5.7348
Val 434	533.188	4.45292	1.40822	1.97586	2.06174	1.89013	3.18136	2.87293			0.802918	1.71447	2.88772	1.41828	1.71952	2.03264	1.53123	1.70053	1.78337	1.80832
Val 435	939.569	10.3852	1.62842	9.58774	6.35972	12.3338	15.1771	11.7816			8.14844	4.84691	10.312	7.57598	2.17028	0.946673	5.67099	6.29161	6.44069	6.77412
Val 436	737	22.1894	48.8109	45.1419	46.9079	38.5522	42.0821	35.1041			35.8386	28.967	27.3415	33.9903	35.6567	35.0135	34.0721	34.8176	33.3399	29.4006
Val 437	313.239	20.7835	0.380607	0.349404	0.378294	0.324107	0.377599	0.291446			0.283275	0.242468	0.321013	0.295933	0.422821	0.332946	0.324839	0.354268	0.37925	0.381174
Val 438	665.32	10.3036	7.78322	10.2621	3.14993	18.5843	12.9	7.33139			10.0765	8.01564	7.03547	5.84482	3.5969	4.63738	42.2665	44.0878	46.5686	50.0094
Val 439	323.098	3.7196	0.771873	0.830416	0.582096	1.20491	1.09809	0.424154			0.107874	0.200495	0.212986	0.260422	0.255128	0.30824	0.291693	0.307688	0.336694	0.340012
Val 44	385.171	0.7537	0.34579	0.266134	0.20458	0.120298	0.157121	0.146226			0.568134	0.275308	0.428465	0.756643	0.470386	0.492216	0.406008	0.486086	0.587192	0.612841
Val 440	367.103	2.23065	1.42272	1.38745	1.41225	1.99367	1.45827	1.66767			1.90528	3.55036	1.21684	1.79973	2.71567	2.6643	1.22617	1.36365	1.42907	1.44519
Val 441	547.168	2.01628	0.172883	0.33438	0.364899	0.25393	0.516549	0.291619			0.140456	0.219753	0.183278	0.151268	0.313255	0.193911	0.290702	0.335641	0.343171	0.33337
Val 442	588.905	0.702667	0.200324	0.192816	0.214221	0.0792174	0.148593	0.174921			0.105312	0.0653494	0.102888	0.13268	0.0853255	0.0617973	0.151153	0.168397	0.17872	0.175184
Val 443	509.224	1.53812	0.526934	0.688956	0.609824	0.93353	0.611856	0.506448			0.540588	0.415912	0.407146	0.598137	0.959596	0.630334	0.634491	0.714872	0.742299	0.744148
Val 444	447.217	20.4567	0.185147	0.149689	0.131353	0.040367	0.0894063	0.110536			0.393802	0.319047	0.243986	0.270346	0.468731	0.316745	0.200377	0.223228	0.22512	0.239243
Val 445	673.256	0.7435	0.18789	0.161775	0.149477	0.0667685	0.1223	0.115874			0.398967	0.145008	0.225221	0.246143	0.270057	0.261935	0.131719	0.151177	0.155502	0.142414
Val 446	1025.55	5.605	0.557652	0.302981	0.319365	0.443748	0.447883	0.34186			0.433857	0.510826	0.484606	0.324404	0.466604	0.482202	0.626587	0.706204	0.732469	0.734895
Val 447	711.22	0.763917	1.732	1.41308	1.6682	3.40995	3.08968	2.30194			1.07283	1.59066	0.583105	1.41663	0.545442	0.870628	1.01207	1.13538	1.05554	0.957263
Val 448	640.988	22.1996	16.5604	15.2477	16.2791	13.0084	14.205	11.8187			12.301	9.84862	9.40541	11.666	12.1846	11.8396	11.6277	11.9158	11.1683	10.0735
Val 449	704.994	22.1996	7.84764	7.15937	7.62376	6.25406	6.84566	5.67024			5.86007	4.66347	4.41556	5.53953	5.77532	5.65459	5.52685	5.65491	5.26699	4.79108
Val 45	500.245	13.3104	4.85993	5.26054	4.74551	5.03789	5.3409	4.82699			5.8881	4.8169	3.82758	7.65505	4.64499	5.88475	2.97281	3.49595	4.00817	4.56705
Val 450	825.007	22.1996	13.2704	12.308	12.8286	10.602	11.507	9.66492			9.83585	8.00874	7.49792	9.37115	9.86031	9.69402	9.1568	9.58957	9.2753	8.09565
Val 451	1118.04	19.0287	0.132469	0.26209	0.164456	0.1447	0.077643	0.279661			7.86211	5.20392	9.37275	4.5997	1.60363	1.87611	2.287	2.18334	2.37167	2.58175
Val 452	617.267	3.68897	1.19607	1.27739	2.68124	1.41478	2.87856	2.39183			0.848278	1.31291	0.878027	0.783961	0.81976	1.21026	1.01064	1.11237	1.17365	1.18724
Val 453	1255.63	13.1165	1.20053	6.02807	11.9284	0.000298157	0.000104941	17.011			18.2079	19.0796	17.5392	13.3203	21.964	19.1362	6.47276	6.93871	7.33157	7.6507
Val 454	379.161	1.58917	0.712849	0.719456	0.563337	0.990975	1.14675	0.421382			0.626112	0.629328	0.587911	0.547667	0.777286	0.995675	0.540359	0.588853	0.623162	0.635688
Val 455	751.002	22.1996	35.5441	33.1637	34.2282	28.3333	30.9348	25.8802			26.3708	21.3563	20.11	25.0501	26.3426	25.86	24.7648	25.733	24.5656	21.7237
Val 456	606.289	5.42118	13.5224	13.4198	8.55224	22.6791	17.7893	16.0863			15.3426	19.4747	14.3648	13.048	11.7712	13.5174	13.7239	14.4909	15.5047	16.1269
Val 457	457.172	4.47333	7.47571	8.12246	8.69705	10.7398	7.51122	10.9739			8.06792	6.75444	11.0277	7.19814	10.0398	10.1853	6.18211	6.61167	6.93007	7.31487
Val 458	769.002	22.1996	34.3306	31.93	33.054	27.254	29.6333	24.7147			25.3301	20.5289	19.2559	24.1327	25.2784	24.8651	23.9768	24.5569	23.4065	20.8208
Val 46	955.775	13.3104	3.18762	4.50052	3.31542	4.73806	4.56164	5.15672			2.62149	2.52786	1.48317	5.39673	1.27359	2.79564	2.34731	2.23189	2.00162	1.52821
Val 460	561.292	6.34865	0.649281	0.7413	0.614834	1.0875	1.02751	0.522416			0.398761	0.535432	0.459514	0.386401	0.528181	0.683684	0.536788	0.583121	0.602332	0.636834
Val 461	395.192	3.17845	0.756079	0.752665	1.23135	0.783169	1.54935	1.14774			0.560848	1.05161	0.786569	0.528876	0.760103	0.926597	0.567975	0.621617	0.658801	0.66443
Val 462	405.141	1.72195	1.57647	1.70281	2.97562	0.855057	1.62921	1.85706			1.5758	0.86959	1.76772	1.22169	1.87307	2.23077	1.11881	1.22205	1.29324	1.3113
Val 463	761.003	22.1996	29.6605	27.6689	28.6855	23.7034	26.1039	21.5462			21.867	17.7622	16.7415	20.6986	21.8634	21.7573	20.7146	21.2022	20.1182	17.9983
Val 464	543.297	0.7435	2.06305	1.79429	1.69435	0.295065	0.975858	1.09278			2.64594	0.509498	1.73023	2.53748	1.0738	1.0649	1.85116	1.99515	2.13225	2.16507
Val 465	457.172	4.90232	6.38686	6.64856	5.39312	9.10149	7.03823	9.46229			6.86672	6.42904	8.26773	7.31837	5.87848	12.3157	4.4919	4.92519	5.0758	5.32338
Val 466	446.152	0.784333	0.265688	0.221039	0.373326	0.103194	0.29514	0.200646			0.186919	0.120182	0.282365	0.216571	0.198469	1.45538	0.280918	0.317078	0.321002	0.331501
Val 467	955.491	11.8539	1.89015	2.63269	1.86862	2.82911	3.09925	3.91797			2.10164	2.18569	1.38325	5.58813	1.14223	2.20855	1.14402	1.18594	1.12181	1.00316
Val 468	672.328	7.83755	4.48579	4.28858	2.63026	6.66273	6.12484	3.78351			3.00353	4.99566	2.51476	2.00189	2.30388	2.86926	2.1094	2.27227	2.37961	2.49141
Val 469	461.238	1.72195	1.22827	1.30335	1.11041	1.50832	1.52856	0.884596			0.959485	0.922941	0.754617	0.756589	1.40773	1.31109	0.874756	0.969718	1.01814	1.02083
Val 47	1059.53	5.7275	1.96535	2.40608	2.36891	1.91446	2.80359	2.11333			2.1732	1.11202	1.85755	2.19921	2.46003	2.68164	1.0784	1.68033	1.40411	1.44601
Val 471	441.198	3.78092	0.246195	0.381106	0.26703	1.90759	0.355876	0.916539			0.477578	0.822051	0.231646	0.224477	0.412503	0.360617	0.509893	0.552673	0.589956	0.594729
Val 472	336.985	20.518	11.0761	10.2525	10.6968	9.00139	9.7497	8.20393			8.4979	6.71086	6.43037	7.97611	8.42498	8.23722	7.69745	8.12573	7.60393	6.85108
Val 473	633.129	0.774117	0.112566	0.113216	0.0829927	0.583646	0.159182	0.11323			0.149615	0.49297	0.166907	0.260137	0.300143	0.187907	0.141452	0.164173	0.161021	0.147951
Val 474	1007.54	2.23065	1.34534	1.74795	1.89329	2.44804	2.79579	2.37329			2.04935	1.39008	2.38885	1.94362	1.79398	1.83204	2.5123	2.72544	2.96121	2.85514
Val 475	813.004	22.2098	15.6093	14.5345	15.1479	12.5962	13.6708	11.4897			11.725	9.46348	8.94845	11.1722	11.6782	11.5868	10.7794	11.3882	10.9991	9.648
Val 476	660.306	9.3967	0.480368	0.0953065	1.2597	0.0991074	0.11418	1.08529			0.168483	1.00444	0.929849	0.966686	1.08754	1.02956	0.956676	0.890483	0.876262	0.806605
Val 477	607.297	4.50395	1.63795	1.90444	2.14812	2.75714	2.74765	1.68948			1.08	1.36725	1.01577	1.0679	1.95142	1.71691	1.42753	1.57869	1.6591	1.66335
Val 478	783.49	11.5168	1.55509	1.71043	0.797318	1.65521	1.8481	0.956056			1.60968	0.9903	4.23053	2.23563	2.63588	3.11324	3.05118	3.21814	3.43886	3.57072
Val 479	450.988	21.4248	15.1487	13.9182	14.4594	12.0088	13.1215	10.9628			11.5314	9.08275	8.6179	10.6691	11.296	10.9303	10.5351	10.9086	10.172	9.25268
Val 48	897.483	11.4964	1.95623	2.26018	1.13235	2.18703	2.53713	1.2111			2.32368	0.981443	2.52561	2.42494	2.50375	2.70965	1.84623	2.76373	2.53632	2.77066
Val 480	928.413	11.4964	1.94372	1.9789	0.916969	1.71266	1.89159	0.794648			1.73546	0.57747	1.29939	1.49898	1.40869	1.44215	1.51879	1.40024	1.49411	1.30099
Val 481	763.428	20.9672	0.532429	0.64227	0.650571	0.384007	0.503463	0.623605			0.453218	0.331823	0.479147	1.49006	0.548174	0.802056	0.710261	0.753203	0.790606	0.835616
Val 482	632.989	22.1996	10.3633	9.4669	9.97424	8.06557	8.75558	7.34698			7.60529	6.09222	5.72061	7.22727	7.52429	7.2342	7.09803	7.2953	6.92181	6.20472
Val 483	1167.58	7.38835	3.69426	3.41487	2.52451	6.19367	5.20777	4.89527			4.41797	6.77666	5.66342	4.84692	3.08739	2.81335	6.17751	6.62015	7.02469	7.23358
Val 484	466.296	21.8131	0.205296	0.232936	0.276783	0.238779	0.210874	0.203436			0.212249	0.152924	0.110132	0.137036	0.0898608	0.104254	0.135552	0.140474	0.150115	0.127336
Val 485	385.077	1.77298	2.22811	1.94108	2.22734	2.52897	2.65243	2.41149			1.74808	1.89778	2.1841	1.61012	2.64064	1.76291	1.35182	1.47486	1.55442	1.57915
Val 486	309.207	20.0279	0.290314	0.219485	0.205749	0.18121	0.228191	0.249679			0.227361	0.182974	0.304508	0.199971	0.390866	0.217898	0.185271	0.200147	0.21397	0.214974
Val 487	665.427	20.4261	0.148254	0.128214	0.0777339	0.386704	0.177841	0.144286			0.049649	0.260637	0.108729	0.0743806	0.123092	0.105301	1.89692	1.97549	2.11763	2.20971
Val 488	563.199	3.7196	6.69663	7.35284	5.31579	9.96767	9.22813	3.76801			1.09812	1.82389	1.97236	2.46558	2.44186	2.8241	2.56924	2.76911	2.91785	3.01057
Val 489	329.233	11.088	1.67006	1.23812	1.17993	0.826326	1.4177	0.906455			0.941978	0.968481	1.30365	1.08266	1.72664	0.88784	1.04366	1.09568	1.168	1.21875
Val 49	1059.54	18.0605	0.418862	0.809332	0.853618	0.968579	0.785826	1.31225			2.08729	2.49144	2.54127	1.9373	1.53012	1.45942	3.2322	4.97332	4.30153	4.62928
Val 490	577.287	7.30662	1.13157	2.70654	2.32281	3.4472	3.98487	3.81182			3.46785	2.49362	4.21913	3.01461	4.18925	2.79461	2.61283	2.88328	2.96069	3.0764
Val 491	595.297	5.21698	0.746924	0.984964	0.456108	1.01774	0.696883	1.37242			1.51299	0.607372	1.89692	1.44531	2.76805	1.59594	1.17487	1.29586	1.33763	1.38056
Val 492	925.48	15.5437	3.01326	3.28486	3.52813	2.76578	2.99012	3.54574			0.881958	1.57173	1.42531	7.30242	2.83486	5.24485	6.30782	6.26176	5.97787	5.41836
Val 493	447.216	20.5997	0.224003	0.15417	0.171408	0.0532757	0.111591	0.114531			0.386122	0.297914	0.26543	0.321512	0.477154	0.344152	0.225695	0.238977	0.253933	0.263843
Val 494	665.428	12.9651	0.167689	0.165485	0.078202	0.165897	0.084188	0.0665158			0.0621165	0.23662	0.133553	0.075684	0.165357	0.246741	0.793602	0.887769	0.929898	0.907396
Val 495	623.292	3.3622	1.18882	2.32994	1.23383	1.4969	2.66874	0.918074			0.585432	0.658728	1.60079	0.710364	0.862317	1.91376	0.803165	0.871106	0.934453	0.924078
Val 496	577.287	5.26807	2.0873	3.50675	3.21372	4.13016	4.61596	3.8787			3.00951	3.04327	3.43148	2.76208	4.59441	3.38456	2.88823	3.15214	3.26928	3.39538
Val 497	869.49	20.957	0.0397426	0.0414142	0.0241655	0.0966434	0.0694797	0.0440407			0.0332235	0.0599392	0.050136	0.0276517	0.0376989	0.0491361	0.311447	0.328881	0.361664	0.35338
Val 498	1100.59	14.4827	6.32084	14.8783	0.675109	25.9194	13.3218	6.39067			31.3127	4.06502	9.67215	6.37163	3.72894	3.65034	11.2133	11.3391	12.0741	12.9608
Val 5	829.934	11.5066	0.0120063	0.0317471	0.026471	0.0429001	0.0437484	0.00195297			0.0132718	0.06275	0.152287	0.0335673	0.0396938	0.0749304	0.178271	0.163243	0.137215	0.0855961
Val 50	849.513	22.3323	2.38815	2.4913	3.11207	2.47272	3.23486	2.52779			3.23929	2.56817	1.93054	2.09626	2.35643	2.82788	1.51439	2.14356	1.88776	2.30125
Val 500	607.297	6.86945	1.16634	1.81486	1.50167	2.04015	2.5063	1.63631			1.09776	1.93295	2.13581	1.52801	1.46484	1.8433	1.83754	1.98237	2.07715	2.15171
Val 501	327.204	3.75028	0.40002	0.454473	0.316397	0.0673461	0.264977	0.174763			0.409636	0.154329	0.360959	0.277598	0.306746	0.146087	0.219051	0.238683	0.256483	0.24884
Val 502	805.004	22.2098	1.12033	1.04365	1.20379	0.899084	0.991218	0.832169			0.932402	0.762528	0.710499	0.893336	0.916344	0.92282	0.85226	0.907971	0.798808	0.784957
Val 503	827.006	22.2098	13.8597	12.9976	13.528	11.1653	12.2533	10.1282			10.4656	8.4625	7.95845	9.96585	10.3931	10.2182	9.529	10.1139	9.81663	8.63502
Val 504	355.067	1.41562	7.14523	4.57036	3.80534	7.43864	5.1774	4.27732			3.33522	3.31362	3.78396	3.68497	4.04908	4.37623	2.62042	2.95907	3.05294	2.99363
Val 505	577.287	4.34062	1.80023	3.5423	2.27926	2.46123	4.25212	2.78669			5.19093	3.30697	6.3449	3.76733	5.11137	6.08107	2.55337	2.75374	2.91606	2.96998
Val 506	616.302	4.91253	1.55058	1.40332	1.07302	2.49045	1.75547	1.3661			0.926903	1.63425	1.36383	1.08427	0.905985	0.630355	2.92185	3.13044	3.32767	3.3968
Val 507	313.237	20.9876	0.551194	0.51231	0.517226	0.454592	0.51252	0.397151			0.421409	0.356881	0.437182	0.393268	0.57047	0.46047	0.509651	0.55218	0.582441	0.593175
Val 508	386.939	0.702667	4.96169	4.4849	5.11241	2.55559	3.80142	3.92384			3.5348	2.46832	2.93423	3.57364	3.23002	2.39362	3.5316	3.77396	3.87301	4.15027
Val 509	367.104	2.67983	1.38258	1.35817	1.70276	2.34559	1.70298	1.83286			0.311779	0.767888	0.214738	0.396421	0.715541	0.8171	0.526543	0.579501	0.6054	0.611862
Val 51	599.117	8.31572	0.712759	1.19948	0.622936	0.921933	0.858606	1.41411			1.52004	1.31395	1.62404	1.40263	1.85678	1.61431	0.674281	1.0285	0.887982	0.970754
Val 510	811.006	22.2098	14.6921	13.7174	14.2337	11.7949	12.918	10.7704			11.1471	9.01261	8.51856	10.7258	11.1337	10.9376	10.2078	10.7838	10.4087	9.19851
Val 511	449.231	20.4567	0.529236	0.317044	0.413499	0.130951	0.239529	0.263686			1.27194	0.800146	0.74887	0.792449	1.31382	1.09266	0.729496	0.762526	0.800888	0.851212
Val 512	785.001	22.22	13.1071	12.224	12.6177	10.4636	11.404	9.55472			9.94346	8.01441	7.55573	9.43499	9.8607	9.77133	9.18948	9.49979	9.18879	8.13078
Val 513	1135.59	14.4827	16.8828	23.088	5.25144	26.9272	25.0523	17.6253			30.8022	14.8568	21.2743	17.5672	10.401	10.8367	14.7315	15.7802	16.386	17.2698
Val 514	493.229	3.31115	2.18877	1.63694	2.5216	2.87551	4.22296	1.9418			1.51115	1.46331	1.22387	1.14973	1.94533	1.50229	2.21528	2.3783	2.49635	2.58767
Val 515	722.058	8.31572	0.551446	0.825538	0.414597	0.585208	0.516902	0.831559			0.873149	0.743321	0.908961	0.788346	1.0149	0.891269	0.598864	0.569472	0.59295	0.515839
Val 516	765.004	22.2098	6.3106	5.91475	6.0907	5.12906	5.48062	4.48461			4.50959	3.77756	3.4785	4.31639	4.5459	4.41604	4.78484	4.76068	4.55826	4.13118
Val 517	799.002	22.414	13.5458	12.636	13.1322	10.8724	11.8496	9.92936			10.222	8.29336	7.83461	9.75316	10.2188	10.0971	9.49421	9.84228	9.58134	8.43576
Val 518	879.496	1.37478	0.708011	0.471256	0.339269	0.858005	0.499592	0.404339			0.173636	0.642263	0.352434	0.312473	0.349843	0.211611	0.908231	1.0188	1.06155	1.02894
Val 519	843.006	22.2098	13.8834	13.0091	13.4987	11.1745	12.2342	10.1586			10.4937	8.52041	8.01055	10.0382	10.4468	10.4247	9.47485	10.1023	9.83261	8.65359
Val 52	849.416	13.678	0.617235	0.941912	1.04773	0.699655	1.10261	1.16593			2.7593	1.78202	4.2587	1.63461	3.0984	3.71546	1.31543	1.48103	1.79033	1.92942
Val 520	859.471	3.26012	0.864642	0.469671	0.619391	1.17822	0.814086	0.754443			0.47882	1.83848	0.876775	1.33048	0.742851	0.638431	0.967759	1.07001	1.12416	1.11002
Val 521	857.491	11.711	0.360961	3.02353	2.32831	1.73567	3.53735	2.38304			3.4904	0.314325	3.85343	2.23708	0.38148	0.545144	1.53966	1.71654	1.62244	1.47397
Val 522	401.145	1.81382	3.41776	3.0576	3.82588	6.65016	7.82337	3.07881			2.39829	2.16692	4.25988	1.73276	3.51549	3.07138	2.25379	2.44543	2.55305	2.62886
Val 523	1222.73	5.64583	3.46747	2.07237	2.08211	4.54274	2.09487	3.29997			2.80109	5.61495	2.64839	2.93024	2.5423	2.37421	5.38288	5.75958	4.91518	5.24185
Val 524	831.475	4.60607	2.23432	9.71742	9.90701	12.7117	23.5327	13.7338			9.03806	2.46359	17.1009	8.69855	2.05623	1.76124	5.55042	5.87395	6.19225	6.46242
Val 525	643.152	0.733283	0.219301	0.252604	0.222253	0.0790116	0.154647	0.194003			0.130943	0.0654009	0.110225	0.126628	0.0889549	0.0523991	0.188516	0.201417	0.185375	0.171672
Val 526	754.999	22.2098	48.3089	44.9666	46.6618	38.6182	42.0036	35.3026			36.3988	29.4915	27.8318	34.7164	36.3902	35.8445	33.6712	35.0089	33.79	30.0051
Val 527	449.232	20.6915	0.292847	0.194874	0.230784	0.0723534	0.137331	0.142479			0.633023	0.425537	0.414197	0.448352	0.708462	0.546255	0.372376	0.407851	0.428366	0.429512
Val 528	1161.27	0.896633	7.3939	8.93126	6.53014	8.99124	5.47002	6.00404			7.25069	5.28632	5.01308	5.10617	5.96058	6.76898	5.96965	6.32398	5.87485	5.39383
Val 529	968.545	19.1104	0.00393913	0.00636885	0.00478391	0.0690012	0.016324	0.00615028			0.00916264	0.00295816	0.0290943	0.0107551	0.000785141	0.00118522	1.09253	1.03175	1.08807	1.15778
Val 53	325.185	20.7324	1.92381	3.36438	1.95249	1.73665	2.15671	2.2296			1.36167	0.763372	0.944291	0.969664	1.23288	2.86887	1.49847	1.15228	1.08459	1.04888
Val 530	315.072	1.10927	1.08705	0.677312	1.18873	1.13859	0.808734	0.306392			0.141931	0.0967128	0.17279	0.409361	0.301895	0.316829	0.356584	0.378891	0.370759	0.326476
Val 531	476.279	21.7007	1.68855	1.78598	1.63871	1.81624	1.65997	1.70103			2.03131	1.55672	1.49301	1.64131	1.45308	2.22156	1.46816	1.53432	1.64156	1.69322
Val 532	383.161	7.91923	1.69919	1.57061	1.64191	1.37593	1.48772	1.25454			1.44335	1.16797	1.0777	1.45461	1.48197	1.49883	1.09513	1.26	1.22291	1.25752
Val 533	829.495	20.7733	1.32533	1.59662	1.33973	2.38353	1.86246	1.93636			2.19537	4.02967	2.99932	2.14294	2.28907	1.84061	8.97052	9.12399	9.79443	10.289
Val 534	415.191	0.7435	2.87497	2.61505	2.32416	0.786877	1.62463	1.74008			3.54581	1.27643	2.43464	3.18791	2.16847	1.86413	2.63674	2.87861	2.99098	3.0589
Val 535	353.088	1.45645	0.0874179	0.245398	0.113649	1.93093	0.139601	0.154028			0.0603975	0.823928	0.111226	0.140652	0.368458	0.165339	0.630482	0.713462	0.728542	0.71366
Val 536	677.061	8.31572	0.325666	0.532697	0.246503	0.375768	0.316619	0.562367			0.770276	0.754637	1.05868	0.715075	1.01619	0.767048	0.425961	0.402033	0.452937	0.464208
Val 537	729	22.2098	15.6246	14.5065	15.0554	12.2818	13.5199	11.1439			11.791	9.47006	8.85756	10.9437	11.4771	11.2842	10.5074	11.0895	10.5504	9.49793
Val 538	845.757	5.64583	4.48707	3.31561	3.35484	5.0534	3.24925	3.99237			2.90074	4.90088	2.75064	3.01967	2.78108	2.73745	5.72864	5.52469	5.26894	4.93893
Val 539	1239.64	9.3967	1.16376	0.209918	15.9535	0.416106	0.283329	17.0213			0.0946693	32.4499	16.7374	9.32846	21.9156	17.6536	10.7868	11.1732	11.9434	12.4134
Val 54	846.309	5.64583	0.387326	0.268055	0.270818	0.583633	0.250132	0.445473			0.202029	0.478264	0.208945	0.228628	0.18753	0.196916	0.65279	0.639077	0.583805	0.43568
Val 540	829.005	22.2098	14.6759	13.9355	14.5164	11.9989	13.0695	10.9727			11.3327	9.21764	8.71065	10.8524	11.372	11.1593	10.1296	10.8798	10.6424	9.41071
Val 541	659.129	0.733283	0.172257	0.159898	0.161595	0.134593	0.162298	0.136263			0.249088	0.172266	0.158427	0.152914	0.247445	0.182806	0.101483	0.111028	0.110262	0.0975064
Val 542	371.04	0.733283	0.378832	0.360848	0.323952	0.442295	0.384077	0.292319			0.625046	0.678244	0.419358	0.409386	0.840637	0.685984	0.267043	0.30182	0.309534	0.29545
Val 543	409.208	4.95335	0.995837	2.70479	3.16556	0.47435	1.56298	2.54375			2.74303	3.84	2.24212	1.70259	1.50305	4.2202	3.73552	4.02354	4.14903	4.3476
Val 544	307.14	2.53692	0.444007	0.511212	0.602341	0.486726	0.606932	0.341786			0.249435	0.196912	0.310481	0.214793	0.344945	0.453299	0.251423	0.271726	0.291879	0.281664
Val 545	819.15	0.886433	2.20445	2.61894	2.0082	3.0937	1.6309	1.8296			2.20175	1.47236	1.57379	1.59482	1.69428	2.2156	1.86093	1.98621	1.84933	1.70258
Val 546	722.993	22.1996	6.54899	6.1155	6.42484	5.24279	5.69425	4.74877			4.94509	3.9751	3.76801	4.76386	4.9378	4.88067	4.50575	4.77964	4.53478	4.10118
Val 547	402.916	0.712867	1.86433	1.49865	1.8874	2.31615	1.96928	1.43932			3.18148	2.90766	2.06106	2.00868	3.8828	3.71201	1.04496	1.15257	1.19027	1.20319
Val 548	445.185	4.95335	0.0535628	0.173744	0.184371	0.0316867	0.110831	0.170782			0.145047	0.23441	0.12635	0.091061	0.0731491	0.235315	0.235716	0.265512	0.263358	0.239073
Val 549	609.189	0.81495	0.623811	0.613848	0.652505	0.554485	0.842089	0.369766			0.398725	0.45075	0.407824	0.312462	0.587802	0.801878	0.367001	0.404238	0.388299	0.350546
Val 55	713.388	21.1492	1.92533	2.81384	4.98965	3.10511	4.23121	4.66241			1.63031	1.29508	2.84368	2.53292	3.45824	2.68793	2.29999	3.16674	2.40732	2.23409
Val 550	309.207	19.7435	0.479828	0.360105	0.340746	0.324714	0.391224	0.404582			0.383531	0.281137	0.503374	0.329169	0.624389	0.383633	0.326135	0.34391	0.373619	0.367957
Val 551	712.999	22.2098	15.5946	14.6726	15.2546	12.5817	13.8138	11.4223			12.245	9.82932	9.32411	11.4999	12.0741	11.5165	10.7473	11.2585	10.9854	9.73219
Val 552	683.439	5.64583	0.933605	0.741227	0.728913	1.0046	0.76805	0.846443			0.645428	0.922971	0.608925	0.684833	0.644349	0.641105	1.02819	1.05798	1.0042	0.914043
Val 553	1195.61	17.9397	1.63741	1.70458	0.810211	2.32423	2.19915	1.66285			1.07314	1.21875	1.29177	1.00729	0.682342	0.630861	1.00899	1.00115	0.976488	0.879088
Val 554	538.317	21.8541	0.438419	0.511131	0.482222	0.288619	0.311872	0.303321			0.375934	0.242312	0.167632	0.285594	0.174012	0.210772	0.195558	0.201742	0.2141	0.224534
Val 555	593.282	1.58917	1.55529	1.64241	1.67548	1.75765	2.14251	1.11708			0.95515	0.839805	0.807469	0.920941	1.66327	1.16768	0.918443	1.00372	1.06095	1.0356
Val 556	451.217	1.56875	1.3609	1.12606	1.43381	1.24367	1.55798	1.1986			0.801012	0.725791	1.11924	0.746126	1.52238	1.61405	0.742554	0.798784	0.855243	0.837413
Val 557	1124.09	14.4827	3.22471	7.59078	0.371827	12.8798	6.73805	3.26627			15.1996	1.9911	4.70079	3.21499	1.95527	1.89829	5.6294	5.85077	6.1078	6.49293
Val 558	491.214	3.33157	0.266404	0.177033	0.283619	0.362956	0.505718	0.270366			0.264496	0.295013	0.217835	0.143707	0.263191	0.2469	0.31028	0.341412	0.357996	0.350147
Val 559	672.995	22.22	27.0496	25.1934	26.1433	21.4233	23.0066	19.3145			21.6617	17.2233	16.2765	20.164	21.2815	20.8215	17.3869	19.2381	19.3156	17.277
Val 56	341.328	0.784333	0.752615	0.830646	0.665451	0.541577	0.773713	0.516512			0.365895	0.290461	0.230741	0.309954	0.313113	0.240107	0.31841	0.316764	0.263792	0.222457
Val 560	571.094	0.97835	0.72915	0.728916	0.50664	0.111906	0.381902	0.476649			1.06434	0.92662	0.6163	0.534052	1.35676	0.968219	0.617575	0.656487	0.614051	0.564772
Val 561	649.235	4.90232	0.563699	0.446685	0.670641	0.640555	0.806601	0.574564			0.596445	0.80557	0.402165	0.434557	0.613208	0.798856	0.635952	0.697638	0.72688	0.725928
Val 562	509.225	3.3622	0.531402	0.632153	1.09077	0.962281	1.57073	0.804068			0.354826	0.468893	0.372977	0.327659	0.474834	0.377221	0.461471	0.491134	0.532653	0.513195
Val 563	781.003	22.1996	1.09241	0.979231	1.10436	0.830387	0.915841	0.742161			0.831658	0.654943	0.62344	0.786481	0.830603	0.809832	0.77875	0.775479	0.71119	0.689645
Val 564	595.29	21.9154	8.76185	6.091	7.29568	4.15989	5.18303	5.11789			14.7162	6.6256	7.10276	7.04976	9.51255	18.7836	9.91256	9.89926	10.6449	11.2165
Val 565	303.062	0.7435	0.155473	0.136478	0.126143	0.182267	0.150409	0.106963			0.293969	0.308924	0.186633	0.198953	0.39847	0.376904	0.0951159	0.109232	0.107766	0.103641
Val 566	913.516	9.1921	0.0834785	0.0666603	0.0272106	0.0379251	0.0552472	0.02368			0.0192545	0.0518015	0.0252609	0.017804	0.028725	0.0508768	0.459198	0.51653	0.528011	0.51259
Val 567	748.998	22.2098	9.84162	8.96715	9.43813	7.72329	8.36984	6.9468			7.20507	5.8129	5.51517	6.95591	7.25133	7.16949	6.89896	6.94183	6.58774	6.07083
Val 568	385.077	1.63007	8.50197	8.35946	8.5033	10.6144	10.7366	9.47189			5.61502	6.13426	6.17696	5.46332	7.66414	6.42928	4.93716	5.34883	5.5638	5.67688
Val 569	843.475	6.44052	1.52779	1.13573	0.791051	1.30669	1.04263	1.06944			0.756036	3.06355	1.37547	1.31565	1.60407	0.768483	2.22823	2.34791	2.44294	2.57047
Val 57	1099.53	18.6527	0.808514	1.31076	1.21241	1.33046	1.22729	1.66495			2.82179	2.19348	2.36182	2.44745	1.9902	2.0743	1.76666	2.61927	2.31362	2.49373
Val 570	415.146	0.774117	0.298966	0.257982	0.232904	0.205345	0.204525	0.246619			0.0822374	0.095577	0.0961115	0.138222	0.195705	0.149073	0.135194	0.153879	0.150751	0.140353
Val 571	1391.79	5.70708	2.64368	3.05536	2.96342	2.00073	3.07162	2.04861			2.38656	0.906885	1.89381	2.05084	2.56304	2.50451	1.35412	1.28856	1.30938	1.17299
Val 572	461.172	2.55733	3.02153	1.97446	2.39077	2.17969	3.37658	1.84079			1.13321	1.57203	1.57429	1.21694	2.59574	1.8788	1.16071	1.26609	1.30844	1.33347
Val 573	532.875	0.712867	0.175256	0.13138	0.168068	0.471845	0.241748	0.133127			0.608798	0.708278	0.311802	0.254544	0.95214	1.10352	0.0917163	0.101722	0.0996578	0.0900865
Val 574	829.49	7.83755	0.183778	0.170527	0.153663	0.350933	0.261985	0.272564			0.187719	0.317494	0.329017	0.232188	0.229071	0.17708	0.391708	0.43825	0.449935	0.41889
Val 575	493.229	6.31802	0.150388	0.569829	0.659383	0.867741	0.22407	0.768206			1.70447	0.782823	1.14223	1.73063	2.27716	0.928684	1.60786	1.76116	1.77368	1.85803
Val 576	637.186	0.866	0.88835	0.429753	1.02914	0.905144	1.20888	0.939605			1.55691	3.47344	2.05508	2.89656	2.32342	1.54503	1.0668	1.16409	1.11689	1.01345
Val 577	507.201	1.99763	1.68435	2.68439	2.77772	3.50008	4.26827	1.89163			1.33133	1.29786	1.2597	0.920763	1.92911	1.46831	1.30113	1.40745	1.4821	1.47571
Val 578	984.293	0.896633	3.69409	2.68576	4.65798	8.60804	5.55735	3.65107			2.04766	2.81025	1.9838	4.23818	1.63032	1.83213	1.53973	1.59011	1.51483	1.38081
Val 579	611.145	1.07865	0.285467	0.256837	0.248461	0.122885	0.192836	0.176447			0.344008	0.296484	0.20084	0.289003	0.327578	0.342714	0.226368	0.256348	0.258461	0.248599
Val 58	799.485	5.65603	1.24652	0.904412	0.827124	2.34228	1.14151	1.83897			1.47536	3.54007	2.00225	1.64947	1.42019	1.65499	2.93985	3.32801	3.67945	4.30541
Val 580	461.24	4.66733	0.305167	0.50412	0.532323	0.712113	0.610589	0.60132			0.25498	0.296689	0.287752	0.263223	0.606324	0.424785	0.338416	0.371215	0.38719	0.381709
Val 581	1131.47	19.1716	0.162989	0.271748	0.224035	0.280082	0.215814	0.374601			0.859274	0.723434	1.0489	0.718271	0.399367	0.441958	0.523821	0.491866	0.51479	0.457972
Val 582	523.173	1.31353	0.238817	0.333082	0.530684	0.330513	0.404564	0.454079			0.163179	0.202037	0.186381	0.196194	0.174211	0.270419	0.271228	0.277352	0.285224	0.248172
Val 583	509.224	1.97722	1.23591	2.40215	2.89059	3.69853	4.4424	1.82355			1.86207	1.71206	1.31209	1.87467	2.91735	2.08695	1.9543	2.08425	2.228	2.19873
Val 584	587.167	1.88527	0.457512	0.348801	0.489272	0.662573	0.585423	0.36025			0.415224	0.281664	0.295775	0.338339	0.314623	0.413894	0.509512	0.507247	0.552217	0.479234
Val 585	795.006	22.2098	6.07003	5.63437	5.86292	4.83552	5.3406	4.35047			4.62597	3.731	3.52119	4.42244	4.60279	4.50441	4.20933	4.41497	4.23646	3.83138
Val 586	1024.53	4.81043	0.953676	0.871116	0.788116	1.12823	0.943363	1.09387			1.01344	1.14945	0.858273	0.873515	0.914993	0.911937	0.803777	0.808847	0.801079	0.712903
Val 587	625.141	1.93638	0.0186477	0.0169218	0.0174467	0.0293014	0.0187009	0.0100739			0.00662169	0.00812477	0.0102724	0.0026078	0.0118044	0.0483121	0.314496	0.345526	0.360984	0.351709
Val 588	831.476	9.30482	0.123163	0.806352	0.736077	0.843791	1.61394	1.15349			1.27571	0.222143	1.92642	0.895395	0.150819	0.10588	0.566784	0.61556	0.652004	0.630427
Val 589	696.999	22.1894	23.0775	21.01	21.5649	17.771	19.4806	16.4245			18.6611	14.8721	13.9692	17.312	18.3843	18.0447	16.7488	17.2338	16.4878	15.0038
Val 59	993.469	7.37808	1.09632	1.7624	0.499032	0.849379	1.00103	0.537907			0.831544	0.720176	0.32173	0.359961	0.409968	0.658029	0.433785	0.642624	0.580422	0.597641
Val 590	832.47	10.3852	0.361747	2.18253	2.18325	2.61162	3.42593	3.46332			2.87291	1.15191	3.51788	2.30369	0.54319	0.623272	3.12784	2.84848	3.00729	2.73763
Val 591	381.176	1.9568	14.032	13.619	18.1632	11.5422	15.5974	14.9151			10.495	12.1508	11.8942	10.3722	13.8811	13.9588	9.02996	9.37765	9.80141	10.3399
Val 592	531.209	2.42462	0.09017	0.0511955	0.0678979	0.113798	0.0832872	0.0375519			0.0414588	0.0388187	0.0313531	0.026569	0.132908	0.0882383	0.558396	0.592242	0.62981	0.633307
Val 593	421.002	1.06843	0.178617	0.16114	0.151453	0.13229	0.04705	0.123188			0.807635	0.451049	0.386978	0.264552	0.845399	0.601198	0.312981	0.345191	0.320669	0.300888
Val 594	1023.54	2.69003	2.45903	1.11679	1.96939	1.85357	2.54972	1.4245			1.32862	1.85307	1.75223	2.00774	2.00327	1.85741	1.76026	1.91959	2.01404	1.97556
Val 595	1120.6	13.7903	1.5079	2.70121	0.531239	3.51848	2.36163	1.7255			5.83576	1.67696	3.86368	2.10032	1.26254	1.41639	1.68443	1.72465	1.8547	1.90389
Val 596	811.484	20.8141	0.0371549	0.0522947	0.0316704	0.108959	0.052694	0.0763852			0.0333698	0.059637	0.0568025	0.109365	0.0280467	0.107125	0.676608	0.706795	0.754028	0.76775
Val 597	477.135	0.8558	0.497982	0.51422	0.500824	0.475516	0.733618	0.433814			0.187683	0.18878	0.226254	0.287536	0.327113	0.33658	0.259285	0.289721	0.289224	0.264737
Val 598	1220.05	12.4954	4.89778	4.72026	3.47775	4.26617	4.5301	3.40712			4.27824	2.32107	2.72942	3.37506	2.77045	2.6792	3.58884	3.45025	3.5749	3.15825
Val 599	763.187	0.896633	1.71596	1.46264	1.97488	2.70196	2.23267	1.96428			0.938874	0.969162	0.529895	1.37586	0.533821	0.737102	1.03999	1.15688	1.16653	1.06427
Val 6	834.522	22.3118	30.5625	26.2946	26.7915	21.9672	26.7491	20.9601			34.958	30.3459	34.3488	38.9048	37.5032	42.8649	24.4925	18.184	30.9763	35.7543
Val 600	461.232	2.08773	0.601164	0.877481	0.81136	1.13797	1.35185	0.659018			0.440711	0.47152	0.414274	0.390877	0.742017	0.672284	0.499319	0.552179	0.570009	0.560126
Val 601	595.297	4.55503	1.55763	1.94166	2.30713	2.64184	3.3054	1.80895			0.90098	1.44241	0.652507	0.778203	1.21254	1.24449	1.15615	1.23396	1.30528	1.3095
Val 602	333.058	0.886433	1.54681	1.90902	1.35761	1.50722	1.47463	1.10324			1.11549	0.870164	0.649289	1.071	0.999608	0.912113	0.910937	1.01652	0.956388	0.895196
Val 603	630.878	0.712867	0.553875	0.448182	0.574793	0.543751	0.548892	0.440866			0.729161	0.561107	0.496612	0.500963	0.777668	0.641724	0.326275	0.361919	0.353731	0.322524
Val 604	699.433	4.83085	0.837639	0.271513	0.250724	0.896442	0.378405	0.219887			0.0616006	0.462856	0.275374	0.134997	0.587965	0.805559	0.847717	0.941656	0.957865	0.959465
Val 605	657.277	0.733283	0.829085	0.781335	0.755758	0.169429	0.462974	0.552588			0.879241	0.220241	0.609315	0.741112	0.411106	0.384817	0.730547	0.79841	0.834488	0.81771
Val 606	1139.59	4.16705	0.216142	0.285071	0.18173	0.540429	0.393539	0.452518			0.456356	0.502647	0.366538	0.317572	0.229269	0.406268	1.05864	1.16093	1.20719	1.18807
Val 607	1328.73	6.90007	2.00279	2.62458	0.761044	2.81053	2.5813	2.11881			1.26202	2.99949	1.18646	0.877657	1.3686	1.6998	1.24065	1.2768	1.35736	1.40725
Val 608	323.135	1.2624	0.460673	0.701492	0.277038	0.893842	0.958865	0.412936			0.384166	0.551167	0.459177	0.378948	0.72231	0.704807	0.35935	0.398226	0.399662	0.410349
Val 609	593.282	2.639	0.433535	0.559986	0.524661	0.584342	0.750637	0.442492			0.274185	0.260938	0.367476	0.263244	0.484176	0.445458	0.301198	0.336886	0.342553	0.33352
Val 61	1032.84	18.6629	0.00151632	0.0782144	0.0248118	0.112438	0.052415	0.218309			0.582997	0.473435	0.709219	0.421774	0.143684	0.206221	0.354434	0.354534	0.316331	0.247386
Val 610	720.994	22.1996	13.8835	12.9264	13.472	11.0456	12.03	10.0164			10.5573	8.63941	8.20646	10.4362	10.6552	10.3928	9.48893	10.1019	9.732	8.81921
Val 611	620.987	22.1996	5.69231	5.17869	5.56943	4.4771	4.94222	4.12346			4.40069	3.49264	3.31354	4.17716	4.34568	4.16893	3.86879	4.11887	3.86523	3.5852
Val 612	477.199	2.7922	0.556822	0.690514	0.800462	1.08021	0.859961	0.665494			0.52443	0.604671	0.5554	0.383938	0.70625	0.538127	0.484606	0.523388	0.555928	0.530396
Val 613	1295.63	16.3077	7.83455	0.0733524	42.718	0.0819605	0.0468899	55.8636			0.0602809	87.4185	95.1426	69.2687	92.612	96.534	28.302	28.9716	30.8107	31.9949
Val 614	787	22.4344	10.7099	9.91834	10.2294	8.46229	9.2334	7.74258			8.2792	6.6851	6.31278	7.89785	8.23903	8.08952	7.26206	7.74741	7.61209	6.82073
Val 615	815.479	7.54147	5.3892	4.68686	3.89772	8.96428	5.42607	6.74912			5.20199	10.9254	6.48627	4.78414	5.32344	4.95243	12.8338	12.9587	13.6954	14.4719
Val 616	541.133	0.825167	1.88851	1.80186	1.56157	10.3035	2.7315	2.24711			0.283977	0.559555	0.334014	0.582065	0.442508	0.338251	0.538538	0.587537	0.547695	0.513888
Val 617	877.481	4.56525	0.666011	0.315707	0.86048	0.840955	0.802848	0.599129			1.1029	3.2927	0.97223	1.50339	1.15063	1.91979	0.835041	0.910337	0.954631	0.922821
Val 618	758.998	22.2098	6.00536	5.55521	5.84815	4.74282	5.15333	4.29258			4.56344	3.7069	3.48945	4.37451	4.589	4.44546	4.06	4.35798	4.14917	3.80663
Val 619	811.484	20.181	0.537463	0.762739	0.395835	1.50551	1.24853	0.653753			0.360082	0.358186	0.704783	0.505454	0.625379	0.752766	0.767089	0.808655	0.859193	0.864156
Val 62	1105.56	13.2492	1.95992	0.0342033	9.41263	0.190633	0.0619348	16.5038			0.0445008	20.9418	17.5043	15.6621	19.8262	20.5905	5.6464	5.6564	6.91076	7.70494
Val 620	425.203	1.31353	3.60981	4.38869	6.13972	3.65465	6.05124	6.10946			2.80474	4.79051	3.28423	3.17619	3.99853	4.52275	3.3543	3.51677	3.66191	3.82084
Val 621	577.287	7.87838	0.767729	1.45854	1.37091	1.62794	1.98651	1.63871			0.892194	2.15129	1.79255	1.05891	3.14314	2.21953	1.51231	1.60582	1.68145	1.71618
Val 622	1123.59	4.67753	1.93409	2.35378	1.0025	3.3287	3.41949	1.66972			2.35455	1.3203	2.37857	2.06157	1.95681	3.29349	1.685	1.81499	1.89916	1.89874
Val 623	655.282	5.92157	0.370448	0.501675	0.705536	0.898393	0.76417	0.508726			0.734163	0.680726	0.695077	0.332021	0.528849	0.616421	0.411478	0.445052	0.461567	0.465753
Val 624	1139.59	3.89322	0.48459	0.416952	0.237429	2.02504	0.657143	0.778208			0.763438	0.941144	0.290741	0.694298	0.367959	0.683567	0.948471	1.01322	1.06317	1.07146
Val 625	861.485	8.25448	2.77467	1.52244	1.70911	1.67721	1.45547	1.17806			1.73329	4.35612	2.03885	1.84756	3.03771	2.21914	1.57454	1.68478	1.72919	1.79792
Val 626	601.323	20.6915	0.516607	0.593115	0.407147	0.889812	0.858017	0.408581			0.266018	0.370135	0.228445	0.397563	0.209381	0.123312	0.2236	0.235836	0.250906	0.251105
Val 627	716.336	9.62128	0.943359	0.0112521	28.7625	0.000818611	0.0111918	25.896			44.3192	52.08	34.1364	25.177	54.1895	56.0133	10.8579	11.0785	11.8763	12.186
Val 628	739.001	22.22	4.22997	3.96152	4.15201	3.39101	3.77385	3.10764			3.21679	2.61771	2.43735	3.08508	3.19393	3.16101	2.93491	3.07936	2.96249	2.69647
Val 629	757.003	22.1996	4.17047	3.8644	4.04299	3.26511	3.60041	2.97174			3.15979	2.56186	2.39705	3.02941	3.13652	3.08504	2.86397	2.99046	2.84674	2.61771
Val 63	885.758	6.2874	0.416999	0.514392	0.194342	0.353972	0.29072	0.240691			0.22161	0.279554	0.197861	0.162399	0.179892	0.284775	0.268007	0.264469	0.238203	0.187659
Val 630	1158.59	12.9243	1.37434	1.97491	0.574729	2.76329	2.44156	2.11877			2.79437	2.04642	2.52419	1.75471	1.15759	1.29148	6.54252	7.15038	7.25161	7.44018
Val 631	401.065	0.733283	1.79857	1.77229	1.63726	0.817075	1.30146	1.39218			1.48834	0.957633	1.11834	1.23847	1.32807	0.881674	1.3599	1.53655	1.5198	1.50033
Val 632	493.149	4.90232	0.696831	0.756699	0.559727	1.03264	0.766114	1.02342			0.678125	0.625711	0.812311	0.73609	0.601422	1.12253	0.511225	0.557382	0.568708	0.514596
Val 633	807.006	22.1996	6.99222	6.5014	6.74342	5.87041	6.38073	5.19078			5.47001	4.59537	4.32937	5.33381	5.51502	5.42319	4.86585	5.21979	5.07858	4.60117
Val 634	679.206	0.80475	0.603618	0.202903	0.355285	0.282266	0.508811	0.27614			0.22521	0.819681	0.465312	0.730138	0.655548	0.64027	0.651639	0.724894	0.714588	0.659242
Val 635	337.081	0.825167	0.947825	1.02412	0.814114	1.40622	1.57483	0.709261			0.331292	0.728067	0.326702	0.415318	0.641289	0.673956	0.644397	0.717668	0.711801	0.657967
Val 636	483.2	6.31802	0.0146611	0.0993499	0.102528	0.165541	0.0550769	0.13199			0.21282	0.106947	0.152306	0.21842	0.304022	0.120223	0.25137	0.277715	0.258383	0.245386
Val 637	329.233	11.2922	11.6491	6.59655	4.854	2.64185	5.94177	1.72369			3.79197	1.45254	2.69625	4.06134	3.8333	3.30045	3.63522	3.81923	3.91806	4.14107
Val 638	1005.53	7.02078	0.656232	0.633127	0.474219	1.11779	0.718059	0.898312			0.739426	1.27361	1.10535	0.800055	0.78232	0.787585	6.00219	5.82255	6.12214	6.59791
Val 639	577.286	7.1637	2.71691	2.57721	2.63844	3.42267	2.36785	2.67417			3.20204	5.47673	3.72847	4.35751	7.0927	5.97091	3.38722	3.41488	3.58011	3.80367
Val 64	981.52	5.69688	3.64852	4.30543	3.76527	3.32601	4.68786	3.30477			2.88082	1.32136	2.67512	2.78468	3.09681	3.44894	2.59056	2.39917	2.1198	1.80143
Val 640	1100.59	12.863	17.3687	30.4016	5.42046	49.1973	32.1793	28.9923			51.9149	24.0297	33.6967	23.3955	17.6144	15.764	20.6151	20.5505	21.734	23.0142
Val 641	657.323	11.8641	0.225065	0.00851499	2.55176	0.00655598	0.00765705	2.86979			0.00659398	3.37603	3.02486	2.15658	4.56067	4.39948	0.791761	0.832469	0.882077	0.889121
Val 642	1190.04	15.4518	3.30315	4.37467	0.57057	4.11251	3.90683	2.41797			4.69603	2.15962	3.00808	3.07513	1.84309	2.1379	3.04253	2.8476	3.08112	2.75185
Val 643	815.48	6.87967	0.398623	0.223275	0.188945	0.732866	0.184614	0.35778			0.187081	1.05406	0.390811	0.359827	0.334754	0.234266	3.44037	3.57424	3.71979	3.89679
Val 644	827.48	8.48932	0.866939	0.57638	0.394882	1.33168	0.664846	0.611998			0.177883	1.03198	0.312872	0.296544	0.470685	0.452925	1.4908	1.597	1.64939	1.6891
Val 645	422.104	20.3751	0.0054056	0.0124038	0.0172435	0.0387484	0.00596283	0.0217053			0.0803195	0.0174408	0.017256	0.0150843	0.033024	0.146949	0.297579	0.307495	0.328359	0.290888
Val 646	431.169	0.7435	0.261807	0.221266	0.215558	0.173579	0.22398	0.158795			0.593615	0.324327	0.360397	0.420972	0.51674	0.581526	0.18084	0.203434	0.202433	0.196048
Val 647	797.467	20.0483	0.0078615	0.0728612	0.0486469	0.289124	0.292739	0.211169			0.0448314	0.012481	0.0729546	0.0336175	0.0313999	0.0156301	0.554352	0.573316	0.623243	0.607405
Val 648	799.485	21.2411	0.198783	0.435868	0.181518	0.295352	0.464893	0.268023			0.357811	0.161888	0.222101	0.187216	0.188677	0.146994	0.262617	0.272549	0.297583	0.280583
Val 649	1262.64	11.5984	0.081105	0.00134564	14.6658	4.30506	0.00134795	6.77568			11.3136	13.6237	5.01093	5.57505	17.0207	15.3375	0.699356	0.677	0.688859	0.619489
Val 65	605.349	22.6386	1.16224	1.72666	2.26498	1.47077	1.22895	1.73917			1.01415	0.82478	1.28236	1.86861	2.42149	1.95309	1.79525	1.35002	1.33945	1.70199
Val 650	477.126	1.08885	1.36917	1.62091	1.30573	2.85153	2.34706	1.27298			0.324522	0.271958	0.547949	0.620316	0.726944	0.607421	0.517048	0.572832	0.582732	0.546908
Val 651	393.177	1.967	1.5781	1.3997	1.99638	2.02432	2.30717	1.5608			1.16977	1.1458	0.985285	1.04334	1.44415	1.27171	1.63642	1.73375	1.80919	1.84726
Val 652	555.109	0.784333	0.584363	0.387249	0.393498	0.0698443	0.302644	0.254718			0.347736	0.450565	0.36188	0.309702	0.686774	0.590259	0.562493	0.620294	0.591636	0.551931
Val 653	1047.54	5.46202	0.678579	1.00849	0.389599	0.790712	0.542218	0.730779			1.12221	1.7406	1.0353	0.78949	0.58575	1.11113	0.703229	0.770349	0.783545	0.791924
Val 654	445.209	6.45073	0.152305	0.585644	0.338735	0.827221	0.631675	0.523806			0.192802	0.268373	0.297332	0.14691	0.531241	0.360969	0.435343	0.480686	0.488107	0.486101
Val 655	665.427	20.232	0.0972029	0.0902449	0.0469731	0.263468	0.124571	0.104872			0.0250502	0.176337	0.0688058	0.0581968	0.0805433	0.0588932	1.04833	1.11113	1.16929	1.17619
Val 656	1139.59	3.64813	0.0171867	0.135529	0.0904541	0.321851	0.350097	0.41562			0.170017	0.0151197	0.0943538	0.0542683	0.000749071	0.00710419	1.96373	2.13103	2.22387	2.16738
Val 657	367.161	1.2726	0.325103	0.456222	0.656371	0.472637	0.540797	0.247014			0.661563	0.642786	0.437921	0.476954	0.58052	0.514492	0.35951	0.390277	0.402786	0.403112
Val 658	914.397	10.3852	0.849484	3.53271	3.56613	3.6534	4.7382	4.3449			4.2815	1.4566	3.83841	3.43364	0.979876	1.0581	3.1405	3.05877	3.19293	2.82907
Val 659	329.233	12.0155	1.8002	1.2987	1.11777	0.780182	1.4144	0.76934			0.994909	0.68344	0.957264	1.0469	1.55266	0.813753	0.974226	1.0326	1.09026	1.08826
Val 66	545.198	1.41562	2.95368	1.55938	1.81457	2.21665	2.54651	1.33963			0.734952	0.248526	1.60267	0.520416	0.875657	5.10233	0.727944	0.813917	0.922257	1.03279
Val 660	629.027	0.723083	0.167204	0.18163	0.175361	0.0695336	0.125197	0.153722			0.0770498	0.0426362	0.0688313	0.081487	0.0576915	0.0324323	0.136219	0.141728	0.134155	0.124851
Val 661	516.897	0.712867	2.06189	1.65902	2.10735	2.23874	2.09092	1.59506			3.13892	2.65833	2.1006	2.05838	3.59751	3.20249	1.19047	1.30911	1.34201	1.31226
Val 662	1123.59	15.022	60.2262	89.5573	26.1785	126.818	92.9246	69.6203			143.734	58.4252	90.239	67.0685	56.9187	51.483	67.2489	66.8659	70.5204	74.6814
Val 663	473.203	6.20562	0.401085	0.200749	0.203722	0.432175	0.562084	0.227011			0.211063	0.236031	0.184464	0.128018	0.244715	0.321098	0.412233	0.444107	0.456251	0.464834
Val 664	861.486	5.3293	3.06239	1.90709	1.6826	2.44665	1.98138	1.42338			1.60721	4.75272	2.30644	2.08029	3.26306	2.10218	1.95561	2.12858	2.19556	2.17585
Val 665	683.437	11.5474	3.35784	3.23566	2.05582	4.63782	2.24915	2.14973			1.5596	4.61078	2.92461	2.80469	3.49318	3.72517	36.0245	34.3504	37.2997	38.7896
Val 666	449.231	20.2627	0.632802	0.39332	0.550069	0.184434	0.314436	0.506598			2.28301	1.90565	0.981193	1.12413	2.15843	1.43995	0.98656	1.03895	1.06323	1.11653
Val 667	815.479	7.29642	1.93939	1.78393	1.5214	3.37882	2.04315	2.63799			2.42563	4.27174	2.61366	2.0664	2.22577	2.26917	5.2026	5.34317	5.57553	5.84508
Val 668	1004.95	13.29	3.54326	4.01896	3.48291	3.66245	3.816	3.34865			3.11481	2.23185	1.62977	4.06076	1.98557	2.77068	2.25898	2.14837	2.19903	2.00265
Val 669	719.202	0.81495	4.7439	6.97045	3.78611	5.88192	5.10933	4.82094			0.319629	0.59638	0.424278	0.59144	0.623654	0.345219	1.03001	1.14376	1.148	1.08309
Val 67	997.515	4.81043	3.61055	3.28352	3.06357	3.8032	3.37267	3.35423			2.54139	2.45512	2.02814	2.23752	2.29695	2.25695	2.70473	2.40665	2.20731	1.87934
Val 670	577.287	6.47115	2.48542	3.97484	3.74982	4.4186	5.77658	3.92027			3.16979	2.77939	4.31075	3.2058	3.72219	3.5052	3.02293	3.24231	3.33821	3.39717
Val 671	1263.52	15.462	2.27627	3.17893	1.03364	3.10028	2.74009	2.16134			4.40565	1.97136	2.90143	2.67943	1.84571	2.03103	2.44154	2.20911	2.44541	2.28192
Val 672	683.437	15.0628	1.29958	1.1101	0.960614	2.29029	1.77614	2.08982			1.16295	2.15101	1.2808	1.24923	3.37313	1.14351	12.3991	12.298	13.1023	13.6799
Val 673	1025.55	6.14437	3.40864	2.81839	2.45922	3.63491	3.67028	3.17691			6.02312	6.9793	5.13891	3.4965	2.62111	3.58761	3.64166	3.68215	3.87915	4.05547
Val 674	1055.42	13.3104	4.01702	4.72631	3.81208	4.89984	4.78815	5.04374			4.3024	4.25036	3.04858	7.08683	2.63383	4.30337	3.10311	2.87087	3.22223	3.16554
Val 675	1109.58	4.7594	0.346954	0.154583	2.46483	0.356926	0.338424	2.00989			0.142252	3.31439	1.17283	1.09256	4.80372	3.6969	1.97118	2.10901	2.1977	2.19059
Val 676	327.218	19.7027	0.209813	0.186773	0.143757	0.0950496	0.165247	0.113111			0.100603	0.108257	0.162756	0.138213	0.216052	0.131524	0.129384	0.134235	0.145439	0.134892
Val 677	829.495	8.64243	1.4702	1.13917	0.956466	2.51567	1.11331	1.92856			1.50902	3.11127	2.13375	1.47505	2.02605	1.84676	2.99316	3.21978	3.30761	3.35271
Val 678	460.168	0.794533	0.416008	0.246681	0.654494	0.246309	0.490057	0.403938			0.420788	0.201491	0.432109	0.379025	0.406954	1.69233	0.416951	0.464333	0.459444	0.460748
Val 679	770.997	22.2098	6.30823	5.82762	6.20646	4.98639	5.45487	4.57452			4.91618	3.98044	3.77239	4.70892	4.91827	4.82898	4.37809	4.62225	4.45342	4.10028
Val 68	341.456	0.784333	0.815622	0.868545	0.72731	0.558034	0.823202	0.562187			0.45269	0.346112	0.277096	0.357872	0.385227	0.295129	0.372182	0.370757	0.316314	0.267797
Val 680	887.501	8.55057	0.643284	0.548562	0.332761	0.500777	0.692603	0.507633			0.41814	0.792689	0.421054	0.374422	0.575815	0.526284	0.855058	0.935145	0.942667	0.954911
Val 681	431.221	22.0873	0.616888	0.494377	0.518966	0.302057	0.422134	0.467128			0.900805	0.801489	0.599311	0.576118	0.856536	0.983788	0.597392	0.669722	0.621874	0.644548
Val 682	1139.59	6.75708	4.28635	5.28367	1.82268	9.20523	5.28204	2.87752			5.40854	2.84028	1.21696	2.93894	2.85603	2.28898	2.42125	2.54219	2.63511	2.71372
Val 683	1263.52	13.7801	2.00246	2.78661	0.866558	2.87679	2.45014	1.76883			3.83625	1.67892	2.2954	2.18145	1.53677	1.65539	1.88185	1.79027	2.00771	1.94522
Val 684	932.027	5.07407	1.4302	0.629024	0.499481	1.22223	2.17997	2.62028			1.87874	0.0381846	1.7238	0.891916	0.00524712	0.00909348	2.78488	2.94049	3.02245	3.12613
Val 685	469.229	4.95335	0.0654415	0.0985144	0.0473101	0.111292	0.0980556	0.089023			0.0237232	0.0351081	0.0366962	0.0258423	0.0135554	0.0928909	1.98027	2.09648	2.15949	2.22038
Val 686	723.381	21.6293	2.84258	1.94851	2.47459	2.05171	2.77129	2.26162			1.83304	1.87925	2.2207	2.66294	2.35863	3.15649	1.81865	1.86722	2.00416	1.99536
Val 687	723.381	21.7926	4.36913	2.31935	3.92506	1.71062	2.81773	2.49023			6.11758	2.50167	3.78572	4.4405	5.55894	9.90981	3.30408	3.26196	3.50545	3.60961
Val 688	829.495	20.2014	2.97683	5.70091	2.91977	3.12447	6.60694	5.17917			0.932792	1.20422	1.94461	0.977662	0.595807	0.626869	14.2793	14.2595	15.219	15.7052
Val 689	478.291	21.8541	0.525702	0.587228	0.532447	0.340445	0.376762	0.37268			0.540473	0.332613	0.255607	0.364825	0.230644	0.376938	0.272284	0.286054	0.303347	0.298653
Val 69	719.277	1.94658	0.240451	0.332961	0.145258	0.345934	0.319889	0.596758			0.277251	0.727741	0.441841	0.256329	0.556966	0.475951	0.242078	0.313842	0.329002	0.34586
Val 690	739.34	5.53348	5.14046	4.63049	5.58759	5.39796	5.58051	2.18095			1.57959	1.61062	1.4664	1.57933	2.49439	2.85121	2.00014	2.09739	2.17785	2.23406
Val 691	1074.32	0.9069	9.03061	10.7742	9.82777	7.14263	9.77004	7.04607			4.2029	3.20894	2.82821	4.81278	2.86777	3.07393	3.21688	3.28671	3.2421	2.95156
Val 692	843.475	8.15238	0.935307	0.620259	0.497861	1.00633	0.801629	0.761054			0.604344	2.31771	1.10642	1.02206	1.09485	0.598944	1.86829	1.98741	2.07625	2.06182
Val 693	680.326	8.6016	3.23727	2.27292	2.62586	4.07753	4.20993	3.61395			1.16687	4.39007	2.51211	1.79626	2.61346	2.57627	2.22549	2.36149	2.45824	2.46908
Val 694	561.292	6.86945	0.238907	0.507461	0.344175	0.486009	0.674003	0.322521			0.193733	0.395619	0.571526	0.24378	0.337857	0.552115	0.358206	0.379674	0.387019	0.40171
Val 695	1299.65	13.923	1.3429	0.0426269	5.7715	0.060327	0.0562823	5.37834			0.0481756	5.63564	5.28212	5.88454	6.94701	6.80633	3.80652	3.71498	3.59321	3.40836
Val 696	373.187	4.95335	0.155506	0.158845	0.247827	0.315897	0.350797	0.340662			0.148346	0.14267	0.211676	0.136037	0.217481	0.241939	0.179018	0.193461	0.200026	0.1948
Val 697	385.078	0.876217	0.444022	0.39349	0.403644	0.456816	0.581855	0.504461			0.242259	0.280638	0.308034	0.222409	0.365189	0.316836	0.217121	0.212547	0.200677	0.196574
Val 698	515.221	0.774117	11.2697	9.50109	10.6522	3.04137	7.4418	6.34644			11.0036	3.52826	6.25897	7.73756	6.30035	5.77026	5.85205	5.73647	5.30996	5.40112
Val 699	788.999	22.1996	5.3617	4.86945	5.22088	4.18313	4.57491	3.88077			4.27057	3.45395	3.27684	4.08694	4.28767	4.19779	3.7249	3.97172	3.7984	3.55224
Val 7	551.335	22.1791	2.73818	5.16822	6.47433	4.78124	3.78442	5.08443			1.84444	2.00014	4.15374	4.57936	5.78769	4.81221	6.40937	5.46974	3.2595	4.45424
Val 70	341.629	0.784333	0.284321	0.307409	0.263574	0.217394	0.260282	0.199933			0.205632	0.158372	0.113679	0.13876	0.171908	0.103799	0.146218	0.151639	0.136665	0.106763
Val 700	309.119	1.08885	0.129278	0.20228	0.121296	0.549273	0.251237	0.121858			0.108703	0.16581	0.0912964	0.129794	0.122491	0.194938	0.101472	0.112446	0.111084	0.110548
Val 701	1190.04	13.7699	2.52552	3.35132	0.912696	3.14859	3.0181	1.74603			3.37135	1.49474	1.58521	1.95069	1.64373	1.65027	1.89762	1.82082	1.88882	1.71558
Val 702	545.149	0.733283	0.286245	0.257994	0.241938	0.211211	0.256651	0.196213			0.526654	0.337928	0.320665	0.333207	0.501407	0.450069	0.1887	0.206946	0.203286	0.190818
Val 703	505.305	22.5671	0.330354	0.442242	0.425018	0.328189	0.292021	0.33344			0.533229	0.259037	0.256272	0.219752	0.261474	0.383519	0.408089	0.427603	0.427725	0.388229
Val 704	500.919	0.702667	5.78156	5.19707	5.99478	2.5783	4.26406	4.64157			3.60563	2.34124	3.10537	3.83991	3.10504	2.14025	4.23947	4.44042	4.53382	4.73199
Val 705	977.532	8.13197	0.00677398	0.0503104	0.07298	0.119897	0.122601	0.143647			0.0478901	0.0710444	0.072513	0.0238162	0.0402886	0.0157138	1.50565	1.59165	1.66286	1.65581
Val 706	1293.52	12.4342	4.43894	4.5493	3.26538	4.70359	4.49111	3.95466			5.59916	4.36152	4.76235	4.65534	3.57356	4.03783	3.44785	3.35963	3.72753	3.57127
Val 707	958.513	12.9753	0.0372788	0.0414886	0.000695619	0.0732909	0.0245813	0.0121261			0.00380885	0.105238	0.0550537	0.00704148	0.01773	0.0526701	2.618	2.83478	2.89943	2.86355
Val 708	977.532	5.98282	0.742596	0.738868	0.851127	1.69342	1.01495	1.63555			0.82912	2.93296	1.15732	0.816053	1.06789	0.877275	1.72204	1.86765	1.87681	1.90753
Val 709	677.273	0.774117	0.882304	0.509339	0.920144	0.635573	0.95458	0.628885			0.897794	0.641436	0.818576	1.46248	0.674889	0.659611	0.522817	0.551814	0.527176	0.494584
Val 71	1113.56	12.8732	3.58777	4.22074	2.07121	4.44652	4.00142	3.12876			3.57643	2.14856	2.36076	2.53507	2.29574	2.16463	2.88452	2.56253	2.32699	2.02949
Val 710	747.002	22.2098	20.8373	19.379	20.1595	16.7417	18.0174	14.7843			14.7853	11.8636	11.6634	14.7108	15.5678	17.1179	13.9511	14.8668	13.5187	13.5635
Val 711	944.407	9.56003	5.30573	4.53594	3.84078	4.4725	4.35461	3.18358			4.52189	2.82886	2.88143	3.70679	3.34299	3.33253	3.71684	3.59334	3.76423	3.40294
Val 712	478.295	22.3936	0.507161	0.589194	0.508022	0.31542	0.543081	0.375593			0.494621	0.329996	0.254519	0.407622	0.22392	0.528751	0.3053	0.308501	0.313843	0.283181
Val 713	549.17	1.25218	3.24106	2.3121	3.47345	7.32236	4.84309	3.10165			2.82737	4.13984	2.86089	4.88747	3.06363	3.27757	1.98059	2.18978	2.09931	2.02108
Val 714	729.882	0.702667	0.176449	0.170812	0.195792	0.0487246	0.118094	0.159815			0.0642544	0.0319463	0.0696115	0.091766	0.0439664	0.0242388	0.142638	0.155033	0.15806	0.154111
Val 715	1124.09	12.863	8.09176	13.3528	2.76153	19.9967	14.2852	12.5147			21.0494	10.2545	13.6616	10.4689	8.12112	7.34393	8.70837	8.97177	9.26443	9.65271
Val 716	725.448	18.4792	0.238903	0.181579	0.127503	0.529557	0.164846	0.258211			0.397739	0.407546	0.31295	0.254212	1.43461	0.330135	3.30441	3.37355	3.53457	3.63969
Val 717	1209.59	7.73547	1.77472	1.6441	0.98139	1.4436	2.03557	1.62566			2.12554	2.51921	2.20949	2.13205	1.28387	0.817235	1.02275	1.09775	1.13344	1.06402
Val 718	447.134	19.1614	1.19371	1.26885	0.770085	0.688874	0.853514	0.693253			2.05037	0.872259	1.05837	1.28375	1.47058	2.1302	1.3751	1.41049	1.46836	1.5181
Val 719	451.198	19.7333	0.0207564	0.0411953	0.113248	0.00394045	0.0109438	0.102784			0.710051	0.0559354	0.0565826	0.106737	0.255846	0.741201	0.725547	0.774111	0.790764	0.801984
Val 72	707.183	1.45645	0.00591968	0.00728829	0.00262324	0.379647	0.0536022	0.00388955			0.00149958	0.0523845	0.00838476	0.00194375	0.00818988	0.0270914	0.0317684	0.0440948	0.03739	0.0339552
Val 720	515.214	7.0412	0.106852	0.041637	0.052204	0.131748	0.104028	0.0438956			0.0543829	0.0405301	0.0317678	0.034736	0.10604	0.0945572	0.458718	0.491137	0.502451	0.505195
Val 721	343.114	1.35437	3.30395	3.4723	3.21581	2.95034	3.30572	2.67194			2.72636	2.10101	1.83597	2.50722	2.25374	2.30218	1.76097	1.92861	1.93844	1.89056
Val 722	793.438	20.4057	20.0251	17.4476	19.997	13.9873	19.843	24.3988			16.5056	17.7885	17.2289	34.4844	11.7073	17.7082	13.1109	12.9522	13.519	14.2563
Val 723	927.496	7.37808	2.32167	3.82908	0.872695	1.55836	1.78441	0.882952			1.61634	1.42829	0.596087	0.625538	0.700635	1.09288	0.991186	1.07226	1.097	1.06509
Val 724	595.29	21.6191	9.06183	6.80263	6.79033	4.29408	6.30701	6.01076			6.88232	6.99203	5.43328	5.76491	5.60317	8.29838	5.64896	5.70818	5.95033	6.20302
Val 725	987.554	19.1716	0.119992	0.183138	0.148942	0.172636	0.149349	0.239534			0.733907	0.635979	1.23416	0.55847	0.288602	0.331788	0.353384	0.357944	0.374776	0.387887
Val 726	973.538	8.72417	3.17122	3.73192	2.34643	3.65291	4.9972	2.68786			1.83471	1.52204	2.96834	1.96711	2.94674	3.10995	2.16109	2.2524	2.37401	2.35309
Val 727	664.419	22.7713	1.14904	3.42399	2.55531	4.4673	2.5186	2.42381			1.47151	2.11195	1.19272	1.60378	0.815515	0.44632	1.23491	1.20778	1.30556	1.18286
Val 728	781.198	0.9069	3.24719	4.03665	3.45796	2.1089	2.85993	2.44868			2.51206	1.53974	1.47459	2.90942	1.81966	2.05717	2.853	3.03104	3.16347	2.97582
Val 729	881.409	20.7017	0.0874502	0.0708865	0.0785723	0.06269	0.0794125	0.0725976			0.0296236	0.0375084	0.0518792	0.0919589	0.0608925	0.0619229	1.94512	1.97467	2.11445	2.10085
Val 73	426.92	0.702667	0.587276	0.578333	0.617477	0.264648	0.456363	0.522989			0.426887	0.258412	0.372444	0.470634	0.339461	0.255327	0.432305	0.514079	0.578791	0.608058
Val 730	1196.12	12.4342	1.51363	1.57213	0.980765	1.57109	1.67374	1.33535			1.7694	1.07481	1.30368	1.32839	0.948534	0.992049	1.04607	1.08024	1.15607	1.08743
Val 731	742.997	22.2098	7.58471	7.00471	7.28082	5.91633	6.34455	5.34485			5.8418	4.79592	4.54758	5.71818	5.99486	5.70749	5.15865	5.40936	5.43247	4.9678
Val 732	1059.51	4.81043	1.38188	1.20353	1.34219	1.47141	1.1159	1.15816			1.30838	0.872729	0.969107	1.15112	0.97245	0.976397	1.01529	0.962355	0.932879	0.926752
Val 733	329.233	11.4453	8.3313	5.46702	5.20774	2.66077	5.42331	2.82416			3.77328	2.88366	4.14177	5.02987	6.8001	4.04269	3.48849	3.59224	3.72158	3.8428
Val 734	955.491	10.9673	1.1305	1.46627	1.02153	1.80755	1.8371	2.11139			1.42992	1.766	1.48134	2.44068	0.973869	1.32219	1.00623	1.10921	1.06679	1.09127
Val 735	887.499	6.90007	83.0221	85.3874	52.3312	76.0943	77.5446	62.375			56.6617	71.0837	47.4261	45.9911	57.0035	62.562	49.3798	48.3142	50.6864	53.2204
Val 736	869.491	20.518	0.0212359	0.0342345	0.0124552	0.0604005	0.0431779	0.0490526			0.0902164	0.120681	0.191437	0.0509518	0.0407332	0.0581149	0.489789	0.503822	0.538786	0.523291
Val 737	871.506	20.8039	0.667123	0.875653	0.528175	1.44416	1.07434	1.0497			1.88638	2.11306	2.51103	1.39881	1.14358	1.24085	1.14533	1.17541	1.25361	1.23349
Val 738	725.448	17.7967	1.41917	1.02977	0.957969	4.38354	1.2279	2.27556			3.74908	2.58993	2.40028	2.31975	12.0991	1.83034	6.20261	6.21327	6.57608	6.74073
Val 739	327.218	14.1254	0.660191	0.606932	0.482916	0.493396	0.681956	0.434777			0.405362	0.407091	0.467555	0.501572	0.766346	0.308561	0.390858	0.410535	0.432841	0.41303
Val 74	962.038	4.81043	0.618034	0.608689	0.503344	1.14832	0.775153	1.06506			1.18505	1.86415	1.13068	0.985216	0.957988	1.11323	0.644245	0.723956	0.812915	0.903837
Val 740	791.006	22.1996	3.50777	3.0711	3.29714	2.64695	2.89351	2.37229			2.67253	2.17031	2.03544	2.57079	2.67952	2.60144	2.38248	2.42759	2.39055	2.20922
Val 741	728.881	0.702667	0.160299	0.153907	0.175796	0.0485615	0.109176	0.141631			0.0622435	0.0341679	0.0635332	0.0851137	0.0432992	0.0239279	0.133031	0.142486	0.146616	0.138558
Val 742	549.703	13.3717	2.08807	2.16089	1.94367	1.90299	2.02404	1.68569			1.81239	1.29887	1.0653	2.02242	1.3449	1.57362	1.34393	1.28278	1.37821	1.26087
Val 743	311.168	22.6284	5.54871	6.24103	9.48174	7.98361	18.4983	4.92556			2.46426	2.77639	2.15388	3.40373	3.95095	3.05086	15.7752	14.9992	14.4336	14.5264
Val 744	1048.54	9.03888	0.277055	0.534659	0.176265	0.480047	0.224868	0.216262			0.769461	0.236553	0.149396	0.267629	0.378809	0.268565	0.35767	0.362456	0.391916	0.371137
Val 745	447.114	1.09907	8.07463	7.80438	6.83567	16.1056	13.6595	6.22255			1.70935	1.58761	2.85247	3.18215	3.88814	2.95383	2.71571	2.94997	2.9651	2.82662
Val 746	845.279	0.794533	1.60331	1.03892	1.81702	3.40341	2.64031	1.46242			1.24803	2.43486	1.31935	3.00162	1.37751	1.14912	0.839463	0.899864	0.923078	0.873385
Val 747	577.136	8.94873	0.203006	0.398041	1.05248	1.09527	0.520214	0.686777			0.121793	0.174674	0.351222	0.27238	0.128736	0.157939	0.36355	0.399145	0.393538	0.387333
Val 748	755.335	7.30662	1.20908	1.27441	0.96864	0.978635	1.63293	0.561341			0.311757	0.57134	0.631779	1.15481	0.820298	0.271286	0.486283	0.506884	0.527909	0.531022
Val 749	665.32	9.3967	40.462	7.32106	176.501	9.7491	8.9571	160.176			3.48979	206.5	144.846	118.707	195.703	165.591	123.981	123.191	127.759	134.5
Val 75	341.518	0.784333	0.389754	0.442088	0.364976	0.295779	0.390151	0.286348			0.273933	0.204968	0.162381	0.195155	0.228969	0.165466	0.203047	0.2087	0.184236	0.148919
Val 750	745.002	22.2098	22.2591	20.34	20.5071	16.8878	17.8001	14.8009			17.1321	13.9282	15.0144	16.758	16.0457	16.2264	14.9019	14.549	14.4828	13.5401
Val 751	832.505	11.5066	1.77228	1.90604	0.912708	1.76649	1.97215	0.986166			1.78207	0.905763	2.81265	2.10131	2.30979	2.5598	2.46387	2.46765	2.63171	2.656
Val 752	827.479	20.2422	0.0248846	0.0223733	0.0453168	0.104074	0.0396415	0.0930471			0.0816087	0.131036	0.155212	0.0907439	0.128194	0.131235	0.485352	0.507311	0.517049	0.534485
Val 753	1279.6	16.563	8.83809	7.20042	4.34672	5.70969	6.65285	3.53537			7.79527	4.90014	7.24978	3.90049	3.29458	4.66124	4.47786	4.39151	4.42936	4.09244
Val 754	649.232	0.794533	0.534339	0.182449	0.996763	0.58417	0.889501	0.7953			0.579407	0.869694	0.967043	1.60238	0.863677	2.05877	0.516017	0.561032	0.558266	0.531773
Val 755	480.31	22.2506	5.94668	6.56564	6.27264	6.25632	5.21841	4.89518			6.99583	4.40115	3.04215	4.18732	3.0897	3.54656	4.12694	4.15155	4.39608	4.46559
Val 756	1295.62	12.526	0.493242	0.492807	1.70622	0.481009	0.475805	1.59621			0.609759	2.99611	2.5842	2.29839	3.54762	4.06553	1.11104	1.16258	1.19891	1.10162
Val 757	1131.47	18.6629	0.700171	1.09786	0.839062	1.07187	0.886773	1.2936			2.89672	2.36914	2.9501	2.332	1.51023	1.62102	1.76671	1.63784	1.79704	1.72925
Val 758	601.132	0.9069	13.1206	8.71906	16.4299	26.8695	15.1041	11.8258			12.0541	12.6532	11.5667	22.2561	10.2113	11.7186	10.0214	10.7548	10.8749	10.9201
Val 759	513.198	6.4201	0.624626	0.470325	0.481658	1.29841	1.13215	0.60432			0.283153	0.273701	0.329904	0.373998	0.454463	0.664327	1.7092	1.81032	1.85739	1.86292
Val 76	913.479	5.6152	1.18205	1.15692	1.26935	0.997105	1.0432	0.961084			0.838946	0.6793	0.578928	0.790763	0.817472	0.838928	0.649785	0.850857	0.716362	0.620992
Val 760	1123.59	4.98398	1.63623	2.44741	0.870367	2.89273	2.59385	1.47418			4.40412	1.64734	4.07166	3.16178	2.80056	4.32751	2.53503	2.70567	2.75193	2.76384
Val 761	823.47	22.5978	0.479256	0.42371	0.272828	0.18448	0.407353	0.186853			0.11193	0.299832	0.24158	0.316716	0.308026	0.0987148	0.284132	0.271484	0.265815	0.259106
Val 762	813.234	0.896633	5.7381	4.09184	6.92541	12.5383	8.01021	5.38666			3.23674	4.14437	3.05424	6.31226	2.48047	2.98171	2.3457	2.43301	2.3349	2.21054
Val 763	1255.63	11.2514	68.415	3.3198	355.328	3.81754	3.56288	376.077			1.38254	429.842	381.074	345.372	496.755	456.162	205.38	205.143	212.127	222.804
Val 764	683.437	19.3043	0.0157363	0.0178953	0.015119	0.0139838	0.0161486	0.0127905			0.0146021	0.0242907	0.0125677	0.0145484	0.015937	0.0132351	1.36847	1.38576	1.44899	1.48817
Val 765	831.476	6.09333	0.0952081	0.56868	0.556696	0.61995	1.14267	0.858234			0.853283	0.172026	1.45224	0.68014	0.121132	0.0653686	0.461231	0.495103	0.501251	0.500191
Val 766	327.218	9.31503	0.77187	0.321896	0.558679	0.152628	0.320776	0.176464			0.212575	0.217312	0.372354	0.423388	0.636298	0.455531	0.339908	0.360676	0.372951	0.363374
Val 767	947.522	6.45073	0.0804962	0.243536	0.0762892	0.617659	0.553548	0.406265			0.457987	0.106254	0.351913	0.162293	0.0188309	0.0766929	1.63	1.72737	1.75764	1.78231
Val 768	1195.61	12.4342	334.429	325.275	243.978	313.267	329.089	269.057			367.849	271.891	292.024	304.708	251.956	253.166	264.941	265.691	273.828	287.667
Val 769	1005.53	9.61108	0.0209191	0.0313531	0.0179569	0.0687509	0.0520885	0.0513875			0.0440398	0.0353354	0.0749696	0.0436873	0.00504736	0.0136603	0.695058	0.745886	0.745457	0.700269
Val 77	513.092	0.794533	0.267302	0.20905	0.207997	0.0655019	0.185323	0.183756			0.420961	0.584628	0.389754	0.323769	0.644394	0.368868	0.352894	0.366322	0.310652	0.264013
Val 770	947.521	10.2116	0.0548629	0.0154707	1.5449	0.0275336	0.0657733	1.01916			0.0195727	2.46644	0.390575	0.406702	3.51218	1.66859	22.2815	22.0589	22.837	24.0206
Val 771	885.483	13.4942	0.126469	0.168772	0.148262	0.173471	0.193052	0.178741			0.134162	0.0990292	0.0717508	0.19581	0.0868811	0.140598	3.56837	3.77653	3.86634	3.8845
Val 772	1165.6	13.7801	131.585	174.348	58.0075	172.76	158.504	105.442			223.938	99.5427	127.326	128.076	99.8997	100.733	112.525	109.965	113.239	120.183
Val 773	1441.82	5.69688	0.584094	1.05019	0.762117	0.612795	1.52141	0.741962			1.26973	0.177739	1.20781	1.06278	1.50744	1.80516	0.332367	0.345171	0.353756	0.32466
Val 774	961.538	7.4598	1.38417	1.6712	0.764344	1.92017	2.29206	1.28972			1.66688	0.778489	2.59831	1.65877	1.91491	2.3039	2.2485	2.36427	2.42158	2.45542
Val 775	871.506	20.9672	0.31643	0.465365	0.238281	0.949444	0.667837	0.480803			0.444812	0.567636	0.612841	0.339604	0.377331	0.43428	0.674192	0.684631	0.722281	0.728055
Val 776	1433.74	13.3104	39.8264	59.0614	42.296	66.3469	64.0329	80.8482			47.8982	53.2507	29.8898	114.202	23.4476	51.7496	30.1793	28.9614	30.2645	31.7787
Val 777	829.495	11.5066	84.7216	85.1158	45.3937	76.0518	87.9424	43.616			82.6351	44.341	122.644	92.5839	104.62	112.641	110.043	106.682	111.931	116.78
Val 778	1091.6	10.4669	0.021291	0.0630121	0.0224821	0.0841583	0.0625253	0.087337			0.0796113	0.123951	0.0868064	0.0462181	0.0490549	0.0572816	0.559371	0.603498	0.605808	0.577499
Val 779	973.538	18.6527	0.271591	0.471467	0.369934	0.506036	0.41239	0.669706			1.38316	1.19406	1.57491	1.14044	0.68461	0.753809	1.32898	1.38021	1.34633	1.26069
Val 78	687.462	22.5467	19.1016	19.6312	18.7527	14.871	15.8838	12.3751			21.0248	16.817	15.7097	18.5924	19.0184	16.9412	9.76626	10.1474	11.5148	13.289
Val 780	1117.54	8.86707	1.29089	1.81112	2.07585	1.75146	2.06998	2.59838			2.52615	2.9128	3.88419	10.0119	1.98999	3.87099	2.00333	2.10285	2.18819	2.14986
Val 781	533.172	0.80475	0.64837	1.16417	0.511309	0.925951	0.849824	0.769694			0.736549	1.68269	0.571812	0.937442	0.743339	1.03433	0.878462	0.920802	0.953444	0.886945
Val 782	1047.54	7.98048	0.686282	0.474698	0.54301	0.862924	0.577931	0.552691			0.945727	1.06157	1.36935	1.01698	0.683111	1.03314	0.721562	0.768775	0.789508	0.763973
Val 783	571.094	0.8558	0.890516	0.730959	0.623348	0.0570821	0.340252	0.482614			2.08807	1.2963	1.1896	0.774414	2.37926	1.59677	0.986215	1.01085	0.953278	0.928289
Val 784	1093.58	16.3588	1.68794	4.00912	0.482969	6.49758	5.35359	2.67496			6.99085	0.716832	2.55083	1.42392	0.545689	0.507078	1.79868	1.85922	1.95155	1.93249
Val 785	470.152	0.80475	2.5174	1.53139	4.33533	1.32773	3.14468	3.30997			3.73366	1.38201	2.16716	3.05528	2.57225	5.674	2.66566	2.8832	2.86072	2.88007
Val 786	377.085	0.81495	80.646	112.07	59.5426	156.123	84.905	73.7698			6.36998	9.87944	7.35558	10.602	10.0845	6.68534	16.7517	17.1487	17.3002	18.2723
Val 787	341.108	0.784333	210.824	202.403	188.091	150.24	192.145	137.283			137.911	113.462	94.5975	128.203	126.696	108.203	108.733	106.11	100.648	101.368
Val 788	329.233	15.3491	0.357067	0.289261	0.284675	0.188216	0.287152	0.204087			0.129519	0.146922	0.207977	0.184416	0.274692	0.174359	1.23988	1.2562	1.34025	1.31481
Val 789	793.438	17.1533	3.27171	3.90295	6.23281	2.23064	2.28757	4.87265			8.0248	11.0278	5.60162	30.3687	2.53935	6.00606	8.01384	7.9892	8.38744	8.61234
Val 79	967.505	5.08427	0.804623	5.12576	4.69825	5.65707	7.04999	6.98087			4.75795	1.10274	3.92127	3.47272	0.696801	0.811258	7.52136	6.74692	6.15179	5.36284
Val 790	1117.54	19.0287	3.87767	5.215	4.51534	3.24113	2.49735	5.17453			40.7471	28.8852	43.3503	28.4589	14.9371	15.9552	18.3541	17.196	17.9016	18.7269
Val 791	529.171	0.733283	1.53061	1.60319	1.43176	0.55655	1.03744	1.1426			1.32649	0.631587	0.962517	1.14196	0.888734	0.676895	1.33152	1.44283	1.37864	1.34293
Val 792	577.136	10.2831	0.326006	0.5815	4.08929	1.66405	0.612346	0.865276			0.0510014	0.0516196	0.0662074	0.0549173	0.129305	0.105635	0.484935	0.481136	0.520845	0.491979
Val 793	341.108	1.35437	160.484	159.491	152.892	127.315	149.803	120.324			135.953	101.355	88.6023	121.528	111.702	109.136	86.1142	89.4252	89.1066	94.0048
Val 794	648.759	11.7314	2.29765	2.26401	1.39285	2.17505	2.22631	1.34474			2.20749	1.11947	1.26742	1.53725	1.25589	1.16806	1.71819	1.69563	1.78106	1.63114
Val 795	997.501	14.9115	1.85902	2.66405	2.13799	2.70813	2.1826	2.95195			1.52413	2.21006	1.84285	4.99725	1.01102	3.04541	1.64191	1.59762	1.62699	1.51314
Val 796	1166.1	13.7801	0.514989	0.925412	0.13341	1.08889	0.85264	0.54158			1.35414	0.453796	0.746025	0.608233	0.375789	0.423834	0.518829	0.547118	0.565173	0.543397
Val 797	577.135	8.31572	11.9172	17.9816	9.0169	12.8753	11.7396	18.9077			23.2361	21.2382	26.9029	20.5836	28.4272	22.7554	13.6644	13.3509	13.7801	14.4973
Val 798	815.479	10.3852	24.672	114.432	118.116	133.462	195.676	197.239			178.535	54.5458	222.583	130.8	33.7936	34.4538	145.514	143.752	147.503	155.496
Val 799	435.959	1.07865	0.305941	0.275329	0.300565	0.000523915	0.0828188	0.170956			0.56663	0.330754	0.289128	0.323808	0.515237	0.287968	0.284592	0.290121	0.298008	0.27417
Val 8	576.662	11.66	0.185908	0.288329	0.0411528	0.426821	0.311878	0.184078			0.198614	0.045896	0.0880588	0.082379	0.0202665	0.0255973	0.354795	0.349963	0.282715	0.183576
Val 80	538.99	21.7416	1.04763	1.02791	1.06582	0.856091	0.966165	0.788628			0.730006	0.586763	0.543393	0.668912	0.710359	0.683132	0.799608	0.773803	0.651217	0.590702
Val 800	1007.54	4.81043	112.996	100.818	91.5324	135.135	110.777	118.237			121.563	146.693	102.571	102.674	106.593	111.617	106.361	105.111	107.072	113.525
Val 801	1139.59	7.25558	1.30067	1.92737	0.507716	2.92249	1.98062	1.06752			2.78313	1.1703	0.898935	1.5176	1.03089	1.1355	1.21828	1.31434	1.30583	1.26448
Val 802	1093.58	19.2737	0.364639	0.00111926	1.56788	0.0103007	0.00436216	2.52058			0.787558	0.931706	1.0591	0.53929	0.785754	0.621944	0.52574	0.539794	0.569305	0.535719
Val 803	989.534	10.9367	0.31057	0.431787	0.344731	0.824165	0.534075	0.882804			0.665982	0.800437	0.960583	0.712567	0.57361	0.535559	0.740584	0.798258	0.780804	0.752361
Val 804	341.152	15.6254	0.466774	0.425766	0.883439	0.505738	0.32783	0.6012			0.68035	0.268235	0.259007	0.548602	0.414516	1.2153	0.467642	0.48824	0.500194	0.466769
Val 805	975.553	17.1023	0.182671	0.398649	0.378941	0.487634	0.399561	0.996092			1.55041	1.67459	1.68293	0.93021	0.873459	1.04782	5.99564	5.97286	6.29223	6.38764
Val 806	903.266	0.9069	28.6929	30.9483	30.8446	22.2209	29.2672	21.2392			12.7534	9.23682	8.44105	14.4315	7.77963	9.18553	9.45765	9.68249	9.38384	8.92629
Val 807	1139.58	4.83085	0.0205765	0.174894	0.151354	0.240342	0.45956	0.403063			0.18113	0.0997769	0.205026	0.0960529	0.0561575	0.0567997	1.19903	1.28467	1.29056	1.24682
Val 808	871.505	20.2933	0.0037765	0.0115859	0.0248568	0.0520864	0.0103099	0.0261101			0.181347	0.236818	0.909763	0.166963	0.058132	0.0737239	0.467722	0.47925	0.505902	0.490892
Val 809	1165.6	15.462	129.962	183.408	36.5935	181.652	164.829	97.5508			260.558	94.4089	150.26	138.079	84.63	94.6713	123.848	121.301	126.51	131.146
Val 81	347.216	0.7435	0.237803	0.193218	0.151582	0.0370725	0.101852	0.0940113			0.421822	0.075725	0.313893	0.520878	0.168553	0.225572	0.281986	0.33817	0.382179	0.382039
Val 810	871.506	12.9651	0.697351	0.74421	0.262954	0.708759	0.88597	0.281701			0.609918	0.347067	1.31396	0.796689	0.995443	1.33915	1.32031	1.41886	1.36165	1.32617
Val 811	818.49	10.3852	0.368797	2.26003	2.29854	2.76398	3.97855	4.03626			3.54462	0.968459	4.31402	2.60794	0.537178	0.582212	2.8195	2.96534	3.03541	3.02054
Val 812	506.326	22.414	0.661345	1.1946	0.789054	0.565467	0.8815	0.53682			0.69346	0.523819	0.461329	0.511379	0.312848	0.643146	0.461177	0.489331	0.493178	0.496146
Val 813	947.523	6.87967	0.00665802	0.252728	0.223087	0.390908	0.731942	0.878852			0.560868	0.0202867	0.519693	0.238078	0.0110301	0.0105154	0.503297	0.534433	0.535111	0.542562
Val 814	1123.59	14.4827	167.339	244.753	55.651	309.458	229.027	145.424			354.687	114.393	171.949	151.128	113.672	108.876	189.643	187.938	193.007	202.168
Val 815	1107.6	11.6702	68.9418	76.484	35.4674	111.217	87.9762	73.1881			96.0597	71.188	79.9329	62.8661	40.9022	38.7029	142.659	138.098	144.114	149.47
Val 816	517.152	0.80475	4.94564	2.62517	2.88925	0.700127	2.92305	1.67002			1.58488	2.65694	2.07509	2.75822	3.24775	3.37005	3.12323	3.36539	3.32285	3.29778
Val 817	473.161	0.794533	1.43389	0.40484	1.88439	0.343927	1.73577	1.31012			1.14152	0.645088	1.35478	1.1374	1.29345	2.82597	1.20078	1.2958	1.27326	1.2501
Val 818	961.539	7.29642	0.291057	0.316323	0.106223	0.393198	0.424898	0.177062			0.306031	0.121712	0.588488	0.338987	0.394291	0.551086	0.405138	0.430147	0.432587	0.411471
Val 819	504.31	21.8745	4.96438	4.24971	4.86861	4.63255	3.38786	4.10553			6.50933	3.16116	2.68595	3.09306	2.49833	4.44934	3.22539	3.19424	3.37106	3.41149
Val 82	672.31	4.73892	0.193391	0.00225656	0.461398	0.00472995	0.00091406	0.39782			0.467171	0.656844	0.333489	0.259315	0.584782	0.501426	0.372099	0.410562	0.469068	0.507364
Val 820	513.199	6.66522	0.1429	0.060968	0.0826151	0.188088	0.175391	0.0721842			0.0684055	0.0472369	0.0527106	0.0426965	0.143137	0.114595	0.525811	0.55251	0.552948	0.568391
Val 821	971.485	7.37808	30.9952	48.7667	11.8756	19.498	23.0017	11.6774			21.8236	19.0129	8.46786	10.0717	9.97783	14.6804	13.785	13.5729	14.168	14.5979
Val 822	811.484	19.9989	0.185837	0.262836	0.158378	0.493352	0.424107	0.243686			0.156805	0.158618	0.251679	0.213476	0.242699	0.271411	0.308103	0.322992	0.325246	0.332716
Val 823	487.178	0.794533	9.48017	4.56006	14.5414	2.16526	8.91662	9.159			9.64137	5.21746	8.0582	10.2099	8.9249	15.6964	6.807	7.14861	7.08466	7.35737
Val 824	614.9	0.702667	1.74185	1.62638	1.85677	0.712545	1.25191	1.458			0.928693	0.576867	0.842131	1.05542	0.774538	0.541486	1.32411	1.4043	1.42522	1.40068
Val 825	1019.54	6.23625	0.0971237	2.12642	1.58995	2.08507	4.05909	6.35822			6.19982	0.263413	4.97387	2.69998	0.113805	0.182594	2.52556	2.61834	2.69832	2.70433
Val 826	503.162	0.784333	14.9891	9.82691	15.3961	30.3027	21.0153	12.8336			12.3385	19.4924	12.5193	22.5557	13.8539	12.4391	9.56441	9.93002	9.52734	9.18772
Val 827	989.533	7.61292	1.35596	1.28682	0.934835	1.97661	1.46422	1.04545			0.494356	1.60378	0.440357	0.420842	0.914818	0.66732	0.543525	0.58335	0.579557	0.566163
Val 828	959.523	8.22385	0.0774754	1.31285	0.992224	2.1089	3.58407	2.64147			0.806394	0.110035	0.800631	0.482629	0.05567	0.0370269	0.626656	0.65669	0.67686	0.657187
Val 829	650.315	13.1267	93.2074	1.86843	308.276	0.636955	1.00614	336.584			0.203466	369.108	342.7	303.192	438.523	384.411	199.236	196.16	203.049	210.893
Val 83	695.44	0.7435	0.141821	0.115799	0.106198	0.0129924	0.0597036	0.0582975			0.256138	0.0265614	0.171627	0.330935	0.0651004	0.0991209	0.153176	0.188556	0.211625	0.203057
Val 830	845.49	9.53962	239.619	181.138	190.07	206.786	184.452	176.11			220.685	306.723	223.901	212.116	251.984	253.435	192.963	190.771	195.805	204.737
Val 831	339.137	13.9128	0.0940177	0.292382	0.458532	0.594014	0.140306	0.375375			2.04239	0.0659244	0.0437166	0.179469	0.183295	1.22209	0.830914	0.885943	0.874057	0.839287
Val 832	706.357	7.42918	1.35082	1.72969	1.71931	1.88243	2.08116	2.47776			3.1989	2.65159	3.72253	2.25915	4.27656	3.945	2.02749	2.15001	2.16377	2.16168
Val 833	1169.6	6.31802	3.16744	3.62622	2.89612	6.81482	3.06951	1.98562			1.67609	1.2226	0.337421	1.28235	1.1446	0.934515	3.1582	3.28501	3.36929	3.37762
Val 834	887.499	6.2874	122.153	128.609	75.0405	90.7742	88.3319	66.3509			87.4912	99.0499	71.9867	68.1778	78.927	100.498	72.8347	70.7782	73.0055	76.2414
Val 835	1209.59	6.86945	1.09209	1.46999	1.02661	1.36175	1.15989	0.847106			1.37245	0.994312	1.14449	1.37826	0.606171	0.665033	0.82203	0.876348	0.868549	0.834628
Val 836	1058	18.6527	0.347999	0.711407	0.498058	0.731486	0.576174	0.915339			1.81518	1.43195	1.53297	1.52127	1.04729	1.10035	1.20766	1.17828	1.2479	1.16547
Val 837	1123.59	12.863	232.376	299.293	122.678	367.158	301.913	254.271			391.34	222.654	262.001	239.672	211.452	192.926	206.01	202.636	208.167	217.47
Val 838	961.537	19.5597	6.31456	10.0726	6.83267	16.9138	12.6893	14.2277			12.513	13.681	15.2263	8.6239	10.4913	8.77061	19.2961	19.0564	19.7552	20.4135
Val 839	1165.6	16.0422	64.068	96.203	24.0638	102.011	90.5946	61.0173			143.726	55.6957	92.9619	74.9701	51.2013	53.7386	64.3396	62.4779	65.3976	67.154
Val 84	981.52	18.0605	0.627609	1.11352	1.15102	1.28859	0.9739	1.74072			2.46654	3.07267	3.2877	2.2193	1.60935	1.47506	8.70923	7.86693	7.22307	6.30241
Val 840	1318.76	5.67645	7.97723	6.83342	6.62153	7.33358	6.89956	6.25219			5.53939	5.32147	4.55064	5.00453	5.22002	5.1482	6.10817	6.15333	5.86352	5.79054
Val 841	823.469	22.7203	2.35409	2.70711	2.4239	1.73414	2.85867	1.18168			0.979808	1.46558	1.46004	1.87101	1.87985	0.698538	1.27997	1.24445	1.33677	1.27912
Val 842	519.201	8.36677	0.0313195	0.0985631	0.197273	0.211551	0.0493854	0.215013			0.688909	0.0311529	0.0282508	0.10397	0.0976285	0.708629	0.321292	0.336636	0.345004	0.332198
Val 843	539.139	0.81495	5.06236	4.78643	4.11165	27.7289	7.46891	6.02157			0.45139	1.4699	0.801661	1.37055	1.0228	0.616555	1.25375	1.33984	1.29392	1.26661
Val 844	762.408	19.9479	1.05987	1.75571	1.73007	1.63419	1.9683	1.68807			2.21777	1.82995	3.38968	1.53125	2.85953	2.73625	1.6366	1.66009	1.72593	1.73916
Val 845	1154.11	11.6804	7.78034	8.12203	3.37973	8.40773	8.32133	4.31868			8.24142	2.90916	3.69491	4.58677	2.72516	2.6148	6.48508	6.95658	6.82029	6.75517
Val 846	725.447	19.3043	0.047914	0.028707	0.0160698	0.0433711	0.0258984	0.0239941			0.00224107	0.0166787	0.0120301	0.0147691	0.0247457	0.0261008	2.00843	1.9601	2.06002	2.0953
Val 847	547.125	7.92943	1.00701	0.975584	0.506205	0.844277	0.535918	1.14457			1.71763	1.54621	2.93179	2.27705	2.15946	1.43047	1.00446	1.03295	1.07058	1.06306
Val 848	404.105	0.835367	0.422652	0.300951	1.25757	0.173617	0.725102	0.373836			3.88296	1.02116	4.23004	2.70811	5.78695	11.4523	1.82064	1.95184	1.88957	1.91084
Val 849	604.172	0.825167	4.82236	3.10827	3.81742	2.25921	3.41809	2.09821			1.82729	3.8374	2.57087	4.03375	5.1906	5.52137	3.08132	3.30412	3.20947	3.16983
Val 85	946.043	18.0707	0.0564361	0.0266235	0.0431848	0.054282	0.0196877	0.138402			0.452949	0.922552	1.17592	0.380724	0.195301	0.182542	4.58515	4.84584	5.35307	6.17376
Val 850	577.136	9.96837	0.231058	0.448648	1.96122	1.05054	0.465035	0.674824			0.0367377	0.0436955	0.0733867	0.059454	0.0839132	0.0680265	0.452345	0.48246	0.47357	0.459872
Val 851	1150.61	14.4827	1.69305	1.93772	0.908944	2.73419	2.31258	2.12481			3.41126	2.80739	3.88364	2.01913	0.973936	1.09081	1.3487	1.28998	1.3801	1.32133
Val 852	725.448	14.5746	2.86437	2.42076	1.44374	4.54075	2.44941	1.63719			0.423378	2.22419	0.797741	0.5905	1.84526	1.98848	4.09624	4.18271	4.08413	3.90404
Val 853	887.5	10.4873	19.6624	14.8896	12.5953	12.9231	9.26539	8.999			18.7865	41.8002	25.0374	20.7477	25.3143	38.4196	16.8716	16.6887	17.2515	17.7918
Val 854	1139.61	10.4771	0.0510121	0.0869842	0.0471701	0.114944	0.10921	0.120057			0.100962	0.162008	0.113302	0.0738412	0.0819145	0.0848536	0.729629	0.751785	0.777904	0.737404
Val 855	929.511	7.37808	7.00626	11.0181	2.59291	4.50447	5.22026	2.6249			4.81986	4.22286	1.84532	1.93683	2.10255	3.32737	3.13259	3.08406	3.25704	3.262
Val 856	730.88	0.702667	0.471703	0.454105	0.505332	0.14862	0.312658	0.403526			0.204146	0.112932	0.200913	0.25625	0.147724	0.0952964	0.380743	0.401852	0.405507	0.400756
Val 857	793.439	16.5426	2.82828	4.08202	1.79365	4.91817	4.51568	4.96501			2.74317	3.50514	2.58283	6.94352	1.66676	3.17814	2.00869	2.03759	2.13973	2.0355
Val 858	1073.55	19.0287	1.92099	2.52885	2.27303	1.47364	1.12902	2.50122			17.0295	12.3866	17.1417	12.5581	7.10095	7.43535	8.17716	7.85782	8.1148	8.4125
Val 859	708.999	22.2098	16.3845	14.7375	15.1463	12.3903	13.5587	11.1397			12.6037	10.6403	9.63193	12.2474	13.2181	13.4641	10.9502	11.5582	11.1253	10.8565
Val 86	1464.82	5.70708	0.764498	1.28634	1.13541	0.519424	1.45975	0.659012			1.04176	0.100025	0.770736	0.858657	1.23185	1.33769	0.226519	0.205397	0.196896	0.163914
Val 860	1197.62	16.4813	2.87265	2.94934	1.48445	3.70018	3.43984	2.64838			2.65209	2.24336	2.57132	1.89384	1.46452	1.26352	2.16021	2.20621	2.17311	2.06603
Val 861	1093.58	18.2749	1.06634	2.95391	0.185731	4.45617	3.48738	1.24301			5.52528	0.422309	1.56539	0.797095	0.337294	0.32625	1.17748	1.20411	1.22566	1.14957
Val 862	447.117	0.8558	2.50489	2.14114	2.07761	2.65115	3.68995	1.76443			0.63734	0.514541	1.04986	0.989091	1.46818	1.438	0.998394	1.05953	1.04282	1.05902
Val 863	925.481	20.4465	0.168275	0.245546	0.172877	0.130099	0.169411	0.132088			0.158981	0.0900981	0.113012	0.372761	0.127929	0.25096	1.94518	1.98127	2.04959	2.06099
Val 864	1007.54	8.16258	4.58123	5.88255	3.77154	10.6656	6.30901	6.27091			6.55642	7.22474	4.79554	5.54942	6.48947	4.38792	12.5289	12.4359	12.8258	13.215
Val 865	706.357	5.91137	0.395731	0.52599	0.52522	0.564813	0.63292	0.784787			1.01054	0.84369	1.15998	0.707376	1.35261	1.24141	0.656722	0.6949	0.697193	0.677574
Val 866	683.225	0.794533	29.7635	29.6115	27.5392	18.5848	29.676	18.8954			18.1701	16.4591	12.2513	20.285	15.4714	12.9836	12.579	12.6039	13.035	13.2995
Val 867	496.179	0.763917	1.04172	0.311134	0.996873	0.282672	0.767099	0.49562			0.675985	0.183479	0.731924	0.593267	0.415487	1.36597	0.35711	0.377459	0.358061	0.358214
Val 868	1167.61	18.3567	2.45919	4.27999	0.650953	4.98779	4.02117	2.34016			5.64155	1.44526	3.07627	2.25487	1.31313	1.41745	2.15822	2.20642	2.19741	2.07811
Val 869	1259.62	12.3729	0.239661	0.00417374	5.09022	0.011467	0.00370708	3.42571			8.23437	12.549	7.3488	5.02688	7.58422	8.66294	3.19457	3.2041	3.36808	3.33256
Val 87	727.288	0.763917	0.413906	0.445577	0.306112	0.121413	0.258443	0.235934			0.331239	0.109725	0.225319	0.315696	0.224519	0.187531	0.239855	0.24091	0.210269	0.181086
Val 870	1023.54	8.22385	0.034656	0.058276	0.0756822	0.15689	0.112703	0.114673			0.156373	0.317687	0.241375	0.224395	0.118573	0.138534	0.378941	0.397752	0.397491	0.380308
Val 871	483.237	7.38835	0.709328	0.55737	0.518921	0.191002	0.523572	0.291992			0.606111	0.760468	0.672626	0.842643	1.19855	0.522448	0.660207	0.693895	0.695203	0.700477
Val 872	848.5	9.53962	4.99943	3.94862	4.04794	4.53949	4.0551	3.87878			4.69231	5.04077	4.41457	4.50995	5.07286	5.13202	4.07199	4.19589	4.27401	4.33163
Val 873	1173.61	11.6291	7.56246	0.524621	58.1068	0.483669	0.557574	53.7354			0.2582	80.0425	51.3057	47.7697	67.9244	62.7856	26.9795	27.1271	28.1246	28.4623
Val 874	1195.61	14.4827	151.114	135.914	104.706	120.755	149.192	133.52			137.683	139.492	138.005	140.236	98.9316	104.194	92.6758	91.6464	94.5162	97.3053
Val 875	1007.54	7.61292	0.701468	0.531291	0.578419	1.0912	0.745881	0.815697			0.766616	1.49332	1.55459	0.968087	0.907234	1.23768	2.09551	2.1416	2.18094	2.22805
Val 876	1249.59	17.4802	1.05129	2.05366	0.105493	2.19354	1.695	0.519229			3.84287	0.486119	1.72275	0.859433	0.363962	0.651869	1.54306	1.50111	1.53652	1.45746
Val 877	991.548	19.1104	3.27374	3.87119	3.32253	9.3846	5.36186	3.93467			3.73641	3.92427	6.59316	3.67918	2.63077	2.03549	36.016	35.1904	36.1259	37.4516
Val 878	929.512	7.96007	2.27541	3.75373	0.830159	1.56022	1.70615	0.94271			1.35671	1.30727	0.542123	0.534579	0.645991	1.03486	0.961814	0.981896	1.01277	0.957438
Val 879	397.111	20.2116	2.48306	2.29673	2.36981	1.95373	2.09068	1.75519			2.14835	1.6738	1.62319	2.03988	2.18796	2.17009	1.62048	1.68049	1.72593	1.67717
Val 88	325.185	19.9172	2.59458	5.65285	2.71735	2.53922	3.15698	3.78956			2.09684	0.992297	1.45122	1.35997	1.99585	5.97248	1.98326	1.50851	1.57191	1.60721
Val 880	1074.54	13.3206	26.5207	21.2247	16.4102	25.1558	24.5769	14.4583			27.9886	19.9541	25.1183	11.8616	13.977	16.45	25.8822	25.496	26.293	27.0701
Val 881	553.181	1.34417	2.31099	2.62913	2.51005	1.73341	2.16113	2.65288			1.19076	1.73011	0.791937	1.73608	0.919391	1.54882	1.40358	1.46011	1.49412	1.45454
Val 882	1017.53	5.80917	0.0829119	0.687206	0.235301	0.463198	0.794319	0.848698			1.04668	0.0574298	0.905118	0.43567	0.0773194	0.103904	0.856574	0.887334	0.911201	0.88539
Val 883	989.533	18.3669	0.0232491	0.0508443	0.0371629	0.0777486	0.0502579	0.104494			0.0918407	0.160917	0.167077	0.078264	0.069953	0.0728811	0.905024	0.92919	0.949249	0.898599
Val 884	869.49	7.37808	1.5252	2.62106	0.520627	1.0201	1.16504	0.564075			1.04332	0.963968	0.370434	0.387204	0.420543	0.702979	0.677723	0.704851	0.716034	0.685612
Val 885	1005.55	19.6823	0.382836	0.543604	0.38909	0.739598	0.570168	0.75481			0.872827	1.00739	1.13743	0.63574	0.687777	0.618356	0.54598	0.540556	0.54816	0.518662
Val 886	1001.53	19.6517	11.3725	14.9883	11.0964	19.1823	15.8194	19.0545			23.6282	27.6558	29.0572	18.01	19.6711	17.8581	15.0814	15.0105	15.5243	15.8264
Val 887	1031.54	6.80813	17.1717	21.8556	18.808	16.0942	19.767	22.3299			35.5699	21.9784	38.9008	33.3469	24.8631	40.1734	26.2558	25.4931	26.126	27.0884
Val 888	956.991	13.3104	11.9183	15.1929	12.1861	15.6347	15.6947	17.3741			12.6596	12.4777	8.21005	22.8993	7.72685	13.0274	8.62047	8.44414	8.64591	8.96439
Val 889	961.538	6.81833	0.30758	0.313888	0.211451	0.410806	0.44993	0.285071			0.30593	0.206073	0.386444	0.296314	0.368245	0.346784	0.290435	0.3071	0.304217	0.297763
Val 89	673.318	5.50287	0.0634333	0.0430443	0.180793	0.0441973	0.00688128	0.0929054			0.0811943	0.211128	0.0341799	0.043508	0.128255	0.104094	0.365572	0.41039	0.459555	0.491064
Val 890	1130.6	11.66	61.368	65.3771	27.0301	78.1355	70.5662	43.6847			73.9299	34.4665	42.9001	43.2105	25.65	24.3417	77.018	77.1563	77.7578	81.1162
Val 891	925.481	14.2071	0.999532	1.54891	1.13184	2.10804	1.79086	2.57455			1.15801	1.55274	0.845901	3.68035	0.720103	1.38906	0.976563	0.988551	1.01413	0.956252
Val 892	848.5	5.64583	9.94668	7.59229	7.73296	10.3958	7.54315	8.46089			7.72536	11.2691	7.07962	7.81395	7.5031	7.25092	11.1929	11.3547	11.5738	11.838
Val 893	1031.54	6.4099	7.58977	8.89862	4.4201	11.0514	13.0798	8.22387			10.4202	6.51869	14.3225	10.573	9.55713	13.1529	8.62151	8.61848	8.77745	9.07135
Val 894	586.048	1.04802	2.61827	2.50269	2.45632	0.185201	1.5202	1.71842			3.12636	2.20279	1.76478	2.24929	2.8639	2.08991	1.80157	1.75611	1.83771	1.74508
Val 895	1225.59	7.4598	0.768039	0.721217	0.884938	1.41942	1.56506	1.18512			1.803	1.73087	1.37495	1.83505	0.716682	0.864574	0.725443	0.764392	0.760945	0.74392
Val 896	1047.54	6.04228	0.374485	0.463102	0.307479	0.568863	0.400944	0.600952			0.808298	1.17197	0.717519	0.61554	0.493808	0.776523	0.429817	0.443126	0.450139	0.453886
Val 897	504.31	21.7314	0.966056	1.03204	1.15401	1.22107	0.833355	1.30577			1.28047	0.872812	0.62238	0.623703	0.442944	0.886301	0.677061	0.702581	0.715619	0.707921
Val 898	741.444	5.91137	2.88398	1.09933	0.906191	1.75236	0.74976	0.481812			0.292598	1.56606	0.599386	0.334384	1.70755	1.9372	1.51491	1.54799	1.58017	1.59882
Val 899	1235.61	14.1764	13.4043	11.9334	7.05579	9.87619	11.1374	5.35717			13.6495	7.50352	9.78763	6.84825	5.58914	7.2574	7.26397	7.36654	7.65681	7.53851
Val 9	899.507	4.80023	2.03719	1.76411	1.96219	1.32309	1.49081	1.16527			0.92972	0.694611	0.655584	0.970112	0.923965	0.862264	1.42112	1.18629	0.933717	0.782947
Val 90	459.138	1.19093	0.463585	0.657531	0.415793	0.697082	0.733299	0.546637			0.487538	0.594066	0.61683	0.529288	0.368347	0.447384	0.30076	0.36112	0.379433	0.410639
Val 900	383.077	8.31572	0.22754	0.404331	0.168357	0.30105	0.249781	0.459334			0.507881	0.522348	0.68127	0.492634	0.664651	0.522523	0.312423	0.316513	0.323357	0.329399
Val 901	1033.56	8.40763	0.370024	0.467698	0.31334	0.405689	0.434739	0.429433			0.594697	0.488487	0.848932	0.625561	0.491802	0.823761	0.559695	0.589515	0.586308	0.575098
Val 902	511.193	7.8886	3.31682	2.84033	2.45949	1.93588	3.28189	1.607			1.14926	2.22089	1.9475	2.83071	2.46552	1.15421	1.70226	1.77475	1.75263	1.79781
Val 903	1049.55	9.03888	0.839758	1.47878	0.532509	1.52053	0.731476	0.772414			2.4992	0.861041	0.684353	0.986729	1.31465	0.820755	1.34686	1.35316	1.41538	1.3573
Val 904	975.553	20.0993	0.835623	1.04893	0.735711	1.79166	1.00029	1.65378			1.52223	1.77127	2.63373	1.25008	1.93337	1.68576	2.06408	2.10536	2.17976	2.13905
Val 905	989.533	15.8602	0.0723572	0.184063	0.173676	0.201316	0.143204	0.350867			0.50862	0.695097	0.976367	0.485514	0.339959	0.32465	3.54353	3.62029	3.74654	3.64525
Val 906	1015.55	18.5302	0.0584539	0.134992	0.124728	0.0813557	0.0922752	0.207806			0.679866	0.642899	0.74847	0.379585	0.275868	0.4005	0.618141	0.634657	0.653642	0.638651
Val 907	387.114	0.81495	48.3941	57.4141	39.4586	65.7582	47.1245	38.8214			17.1917	16.1924	13.2674	18.1505	17.8193	14.55	18.3395	18.2987	17.5996	17.624
Val 908	1153.6	11.66	489.677	490.589	308.485	531.67	508.354	373.539			528.143	337.392	362.504	380.264	295.979	277.065	541.683	533.384	540.975	562.152
Val 909	1295.63	13.923	45.5821	0.542897	172.509	0.118368	0.126634	167.106			0.0231455	207.549	201.286	193.774	240.069	235.417	113.647	108.784	108.081	109.986
Val 91	847.149	5.64583	0.357806	0.241973	0.24186	0.521415	0.229721	0.400569			0.190957	0.486428	0.200532	0.223327	0.180575	0.196007	0.592777	0.608348	0.560225	0.452499
Val 910	1239.64	11.6087	1.07114	0.170058	26.599	0.216177	0.184568	21.5839			0.0669755	46.9318	21.0919	15.4639	38.7771	35.3682	7.61283	7.40802	7.48965	7.21611
Val 911	732.208	0.896633	27.4743	28.6201	29.9554	21.6476	27.2906	19.8411			12.7051	8.84267	8.49121	14.404	7.57724	9.46261	9.40017	9.51162	9.19233	9.05136
Val 912	439.079	0.9069	69.9973	71.1044	74.4531	51.1254	56.5372	48.8181			51.5769	30.785	33.2717	54.7607	35.1747	41.4056	49.2601	50.6003	50.506	52.0006
Val 913	1195.61	18.8875	2.05279	2.04873	1.29203	3.12329	2.60207	2.50799			1.32454	1.39305	1.40893	1.1896	0.843264	0.780724	1.23853	1.27226	1.30649	1.28026
Val 914	956.493	13.3002	122.287	138.174	119.874	133.485	138.694	137.906			115.319	104.897	76.6737	169.214	81.2855	112.392	87.9651	84.0103	84.0445	85.2571
Val 915	977.532	5.08427	42.4531	158.416	132.805	206.275	270.841	270.566			246.466	60.0312	191.907	151.512	42.8563	50.2134	294.22	286.367	284.581	297.863
Val 916	1033.56	19.1716	5.99739	9.48344	8.46198	9.7363	7.85059	13.2803			37.017	32.3546	48.7353	30.2099	16.6334	17.0653	23.7652	22.8487	23.3859	24.0192
Val 917	1240.14	11.5984	0.10519	0.0805672	7.35543	0.0608387	0.0642689	4.17643			0.0231286	10.8338	3.82421	3.24961	10.6482	9.67903	0.607718	0.619212	0.622915	0.593625
Val 918	1031.54	18.8161	1.62736	2.20667	3.89059	1.91343	1.513	4.0257			17.0681	15.3701	22.2771	14.561	7.76849	7.40224	14.3955	13.8642	14.3058	14.5896
Val 919	1249.59	15.7274	2.85566	5.03253	0.509598	5.98103	4.60874	1.65649			7.37774	1.30481	3.76376	1.77131	1.20355	1.65209	3.01248	3.02045	3.07202	2.91758
Val 92	302.987	20.2729	11.8104	10.5407	10.8359	8.9345	9.65314	8.00817			7.77504	6.09501	5.81763	7.23456	7.69802	7.45392	8.38308	7.70222	7.07319	6.22076
Val 920	540.331	22.2506	7.52735	7.98598	7.99214	7.46667	6.3412	5.96609			8.03061	5.1213	3.43924	4.93453	3.71159	4.07831	4.85483	4.66432	4.69125	4.62601
Val 921	1031.54	18.6629	15.8193	24.5733	19.3918	23.8981	20.5202	29.0923			62.6869	53.3029	68.0884	51.1024	33.8745	35.3058	40.0709	38.2641	38.79	39.7119
Val 922	725.448	12.9651	7.18429	6.63594	3.78175	6.41676	3.6462	2.62664			2.89359	8.50228	4.8937	3.29037	6.83059	9.22221	25.3203	25.9315	25.3339	26.4517
Val 923	452.278	22.22	5.09667	4.51808	4.69197	3.49196	4.27888	3.62215			6.33194	3.67512	2.37185	4.35868	3.05675	4.34723	3.57205	3.54114	3.6734	3.69784
Val 924	1075.57	19.0287	1.89896	2.63883	2.24849	1.66186	1.22302	2.58836			18.0502	12.8846	18.3638	13.059	7.3204	7.47429	8.90626	8.69919	8.89382	9.14655
Val 925	641.194	1.46665	0.416698	0.396434	0.302801	0.975526	5.30146	0.23284			0.17154	0.151908	0.168577	0.0966354	0.112535	0.269863	0.25804	0.26412	0.263716	0.253122
Val 926	1325.64	12.3525	5.27367	3.60866	42.679	6.73241	4.49418	24.5511			5.21837	96.2572	49.6302	35.5522	59.0263	65.3825	25.3071	24.8296	24.718	24.1471
Val 927	827.48	6.90007	6.08144	6.54514	3.94213	6.19241	6.269	5.17021			4.20278	5.51969	3.65129	3.56851	4.34774	4.82932	3.82532	3.93685	3.96541	3.99764
Val 928	1041.49	14.9115	3.27695	4.675	4.00661	4.60235	3.70868	5.05548			2.81518	4.10134	3.45067	9.11561	1.86128	5.82849	2.87404	2.90199	2.99216	2.95299
Val 929	1239.64	10.3138	0.0238208	0.0160832	0.135912	0.0557365	0.044148	0.163958			0.000794195	0.247843	0.130756	0.0691216	0.147056	0.136047	4.58503	4.51849	4.68561	4.68823
Val 93	300.993	19.866	9.71973	8.84691	9.1137	7.62534	8.18943	6.83844			6.44027	5.00205	4.81496	5.96649	6.41194	6.28474	6.84799	6.559	5.94761	5.11738
Val 930	1295.63	16.7366	0.727794	0.00256197	7.91058	0.0178215	0.0022307	10.1547			0.0107547	19.519	21.5753	13.6883	16.7309	19.1519	5.51745	5.52618	5.72068	5.6548
Val 931	845.49	5.64583	414.214	314.313	317.735	414.463	311.467	337.159			317.801	449.369	294.558	318.853	315.855	297.918	455.107	449.266	452.623	467.543
Val 932	1087.53	13.8618	0.00905791	0.0127153	0.00125186	0.0092463	0.00977415	0.005393			0.00515592	0.00212963	0.00446749	0.000718774	0.000642121	0.00276588	4.92345	5.04223	5.05237	4.87968
Val 933	1015.55	20.1504	2.41778	3.22636	2.05187	4.03412	2.63732	3.98589			5.08876	5.24295	8.31525	3.90816	5.32494	4.92051	3.2393	3.23247	3.3491	3.24122
Val 934	991.547	18.0707	22.8813	37.9214	41.857	41.4746	32.4302	56.4002			112.028	138.163	146.561	94.4469	71.2543	63.9649	366.607	354.686	355.139	364.045
Val 935	499.364	23.7804	0.733056	1.22217	0.95244	1.15268	1.278	0.681028			0.543744	0.799775	0.599674	0.714268	0.737922	0.400962	0.648074	0.653489	0.671357	0.648309
Val 936	1285.64	11.5883	19.8886	3.79151	201.248	4.7695	4.28398	123.524			2.69877	191.632	107.215	116.955	219.055	200.599	42.9547	43.3804	43.9819	44.5799
Val 937	991.548	5.69688	207.026	224.26	203.299	172.182	248.933	173.599			202.707	106.815	179.447	187.62	214.929	224.228	141.585	137.614	136.321	138.261
Val 938	1113.57	14.4827	4.11963	6.17519	1.13013	8.11465	6.14808	4.21114			9.39182	3.55203	5.92557	3.98685	2.26905	2.30539	4.47797	4.31465	4.42912	4.36837
Val 939	1325.64	9.90712	8.23052	1.91561	44.5987	1.78075	1.71508	39.7881			1.28274	89.4246	62.441	38.8625	61.388	57.7402	28.8345	27.7591	28.3173	28.5537
Val 94	686.326	9.90712	2.18334	0.723743	9.46441	0.683802	0.628227	9.09753			0.57789	21.1634	15.6509	10.7609	16.1777	15.4773	6.35192	6.56493	7.54003	8.27022
Val 940	925.481	18.7752	0.942123	0.952329	0.946867	1.24936	1.17314	1.00128			0.219078	0.321123	0.231845	0.742354	0.322945	0.454867	0.319668	0.323149	0.330305	0.318951
Val 941	925.48	15.1755	3.22004	4.53246	3.37992	5.57768	5.23907	7.17279			3.33225	4.73159	2.88089	9.85394	2.12062	4.0148	2.6557	2.66934	2.74085	2.64712
Val 942	1295.63	11.5066	0.388934	0.255389	3.19757	0.369653	0.312753	4.48071			0.274087	7.97329	7.4075	5.24899	6.32129	7.09054	1.91855	1.94723	1.93083	1.87679
Val 943	827.48	6.2874	11.8231	12.6225	7.42424	9.30267	8.9964	7.03936			8.50189	9.57607	7.15026	6.85084	7.71052	9.66761	7.21086	7.1849	7.24987	7.4331
Val 944	994.557	5.69688	6.63303	7.48322	6.68687	5.78381	8.3517	5.82068			6.57364	3.27783	5.93784	6.19261	7.06029	7.5714	4.43929	4.5048	4.44977	4.3408
Val 945	1368.79	5.69688	1.98586	2.38859	1.97414	2.14189	3.04975	2.13788			2.65726	1.1258	2.4704	2.31828	2.78685	3.00026	1.57428	1.62985	1.60868	1.6217
Val 946	855.481	4.53458	2.0245	1.86814	2.00802	1.48955	1.54699	1.35686			1.72146	1.35971	1.20886	1.77201	1.81244	1.76502	1.46174	1.43899	1.4901	1.45406
Val 947	1019.54	5.80917	0.886154	2.27278	0.786874	1.51016	2.05596	2.04033			2.29588	0.451076	1.861	1.04011	0.412229	0.67486	1.92507	1.95745	1.98889	1.97829
Val 948	1279.6	14.1764	58.1202	50.0364	28.8498	39.8302	45.404	22.6607			56.5329	32.5466	44.8385	27.6475	22.9636	29.7708	32.1334	31.0628	31.5192	31.4047
Val 949	1123.59	19.0491	0.129025	0.0856296	0.997757	0.111045	0.0911424	0.617228			0.0908919	1.19755	0.807402	0.370398	0.566518	0.559064	0.73475	0.747107	0.758012	0.755395
Val 95	845.934	5.64583	1.32859	0.969339	0.994374	1.59244	0.923473	1.25737			0.753152	1.4385	0.703811	0.78114	0.706924	0.681224	1.85435	1.77673	1.61055	1.39265
Val 950	890.509	6.2874	2.4733	2.67318	1.51296	1.90885	1.82878	1.40268			1.73852	1.96735	1.44958	1.3741	1.55926	2.06253	1.47614	1.47902	1.50919	1.51329
Val 951	505.151	8.31572	0.313471	0.523111	0.229964	0.385444	0.325363	0.581421			0.642568	0.62855	0.828201	0.605443	0.815433	0.652575	0.394688	0.404778	0.401791	0.406609
Val 952	1017.56	18.5302	0.0732946	0.157157	0.155648	0.100716	0.109589	0.270947			0.764982	0.746044	0.862029	0.412397	0.329319	0.472383	1.08997	1.1031	1.11165	1.07923
Val 953	1165.6	18.0809	55.4882	91.5289	12.6732	98.8108	83.8622	43.2053			137.873	32.6512	64.5918	56.4297	30.0362	35.3218	34.1379	33.7369	34.4754	34.6825
Val 954	1073.55	19.2941	0.493071	0.714871	0.629222	0.461906	0.331971	0.77854			7.65822	5.33181	9.0918	5.04556	2.29601	2.66976	2.92862	2.93606	2.98165	2.98927
Val 955	994.557	18.0707	0.530324	1.00215	1.10658	1.19184	0.850549	1.70783			3.35462	4.32972	4.76875	2.79124	1.99092	1.83424	12.313	12.1707	12.333	12.4489
Val 956	1117.54	19.3351	0.948628	1.42644	1.25412	0.958882	0.645063	1.6184			16.3623	11.1316	20.3508	10.7652	4.68237	5.50126	6.21656	6.17815	6.29726	6.27688
Val 957	1295.63	11.9969	2.81444	0.0623952	41.6339	0.0267148	0.00432852	41.5883			0.00423332	108.98	116.802	73.6213	90.0312	107.169	36.0453	35.6402	35.4503	35.9351
Val 958	1049.55	6.0525	0.865517	1.03906	0.662712	1.17113	0.860125	1.2155			1.5968	2.19721	1.38238	1.2545	1.00152	1.556	0.88244	0.893087	0.895379	0.889976
Val 959	1075.57	19.3351	1.10107	1.59697	1.3904	0.997812	0.700491	1.76775			17.0048	11.9298	20.0289	11.2786	5.22988	5.91023	6.69146	6.64298	6.73216	6.70683
Val 96	341.276	0.784333	2.95698	2.99176	2.76127	2.13887	2.85153	2.01168			1.83174	1.50319	1.21174	1.62889	1.61287	1.36402	1.60416	1.57233	1.39048	1.22085
Val 97	887.411	10.3852	0.285832	1.26506	1.26463	1.45323	1.91073	1.8727			2.06743	0.775578	2.25748	1.68249	0.539599	0.612268	1.34402	1.35781	1.61866	1.70809
Val 98	984.541	4.81043	0.91161	0.903022	0.755405	1.50848	1.1004	1.39104			1.55434	2.08904	1.41961	1.31102	1.27841	1.44002	0.888375	0.949945	1.07179	1.16542
Val 99	727.369	20.6507	2.88833	2.95672	4.52319	3.20666	4.49584	4.85547			1.83639	1.29982	2.89963	2.5721	3.64712	2.62818	2.24348	2.82422	2.47118	2.16977
