# Supplementary material for: Characterization of the Components and Pharmacological Effects of Mountain-Cultivated Ginseng and Garden Ginseng Based on the Integrative Pharmacology Strategy
Source: Front Pharmacol. 2021 Apr 26;12:659954. doi: 10.3389/fphar.2021.659954 (PMC8108004; doi:10.3389/fphar.2021.659954)
Supplement: Supplementary file 6 [file Table6.XLSX]

## Sheet: Sheet2
Category	Term	Count	%	PValue	Genes	List Total	Pop Hits	Pop Total	Fold Enrichment	Bonferroni	Benjamini	FDR
KEGG_PATHWAY	hsa00500:Starch and sucrose metabolism	11	10.6796	2.65456e-10	GPI, GCK, PYGM, PYGL, MGAM, SI, GAA, HK1, AMY2B, AMY2A, AMY1A	76	42	5085	17.5235	3.05275e-08	3.05275e-08	3.02376e-07
KEGG_PATHWAY	hsa05010:Alzheimer's disease	14	13.5922	5.27237e-07	UQCRC2, UQCRC1, TNF, CYC1, UQCRFS1, UQCRQ, SDHA, SDHB, UQCR10, UQCRH, SDHC, SDHD, IL1B, UQCRB	76	163	5085	5.74669	6.06305e-05	3.03157e-05	0.000600565
KEGG_PATHWAY	hsa05012:Parkinson's disease	12	11.6505	2.08329e-06	UQCRC2, SDHA, SDHB, UQCR10, UQCRC1, UQCRH, SDHC, SDHD, CYC1, UQCRFS1, UQCRQ, UQCRB	76	128	5085	6.27262	0.00023955	7.98563e-05	0.00237301
KEGG_PATHWAY	hsa00190:Oxidative phosphorylation	12	11.6505	2.43021e-06	UQCRC2, SDHA, SDHB, UQCR10, UQCRC1, UQCRH, SDHC, SDHD, CYC1, UQCRFS1, UQCRQ, UQCRB	76	130	5085	6.17611	0.000279436	6.98663e-05	0.00276818
KEGG_PATHWAY	hsa04930:Type II diabetes mellitus	8	7.76699	4.48573e-06	PIK3CG, TNF, GCK, HK1, PIK3CA, MTOR, PRKCD, PIK3R1	76	47	5085	11.3886	0.000515727	0.000103167	0.00510949
KEGG_PATHWAY	hsa05016:Huntington's disease	13	12.6214	9.97513e-06	UQCRC2, SDHA, SDHB, UQCR10, UQCRC1, HDAC2, UQCRH, SDHC, CYC1, SDHD, UQCRFS1, UQCRQ, UQCRB	76	180	5085	4.83224	0.00114649	0.000191173	0.0113619
KEGG_PATHWAY	hsa04260:Cardiac muscle contraction	9	8.73786	1.56979e-05	UQCRC2, UQCR10, UQCRC1, UQCRH, CYC1, ATP1A1, UQCRFS1, UQCRQ, UQCRB	76	78	5085	7.72014	0.00180365	0.000257863	0.0178798
KEGG_PATHWAY	hsa04960:Aldosterone-regulated sodium reabsorption	7	6.79612	2.51138e-05	PRKCA, PIK3CG, HSD11B1, NR3C2, PIK3CA, ATP1A1, PIK3R1	76	41	5085	11.4233	0.00288396	0.00036095	0.0286029
KEGG_PATHWAY	hsa04910:Insulin signaling pathway	10	9.70874	0.000142585	PIK3CG, GCK, PYGM, PYGL, FBP1, HK1, PIK3CA, MTOR, PPP1CC, PIK3R1	76	135	5085	4.95614	0.0162647	0.00182039	0.162296
KEGG_PATHWAY	hsa00052:Galactose metabolism	5	4.85437	0.000510374	GCK, MGAM, GAA, HK1, LCT	76	26	5085	12.8669	0.0570179	0.0058536	0.579818
KEGG_PATHWAY	hsa04650:Natural killer cell mediated cytotoxicity	9	8.73786	0.000685105	PRKCA, PIK3CG, ITGAL, TNF, IFNB1, IFNG, PIK3CA, ITGB2, PIK3R1	76	133	5085	4.5276	0.0757882	0.00713931	0.777618
KEGG_PATHWAY	hsa04664:Fc epsilon RI signaling pathway	6	5.82524	0.00557778	PRKCA, PIK3CG, TNF, PIK3CA, PRKCD, PIK3R1	76	78	5085	5.14676	0.474413	0.052192	6.1726
KEGG_PATHWAY	hsa04670:Leukocyte transendothelial migration	7	6.79612	0.00751994	PRKCA, PIK3CG, ITGAL, MMP9, PIK3CA, ITGB2, PIK3R1	76	118	5085	3.96911	0.580235	0.0645934	8.23892
KEGG_PATHWAY	hsa05223:Non-small cell lung cancer	5	4.85437	0.00791063	PRKCA, PIK3CG, FHIT, PIK3CA, PIK3R1	76	54	5085	6.19518	0.598818	0.063156	8.64953
KEGG_PATHWAY	hsa05200:Pathways in cancer	12	11.6505	0.00803768	PRKCA, PIK3CG, SMO, PPARD, AR, HDAC2, MMP9, PIK3CA, NFKB2, NOS2, MTOR, PIK3R1	76	328	5085	2.44785	0.604683	0.059996	8.7827
KEGG_PATHWAY	hsa04914:Progesterone-mediated oocyte maturation	6	5.82524	0.0084016	PIK3CG, ADCY2, PLK1, ADCY5, PIK3CA, PIK3R1	76	86	5085	4.66799	0.621018	0.0588395	9.16317
KEGG_PATHWAY	hsa05221:Acute myeloid leukemia	5	4.85437	0.0101541	PIK3CG, PPARD, PIK3CA, MTOR, PIK3R1	76	58	5085	5.76792	0.690777	0.0667114	10.9752
KEGG_PATHWAY	hsa00020:Citrate cycle (TCA cycle)	4	3.8835	0.0103002	SDHA, SDHB, SDHC, SDHD	76	31	5085	8.63328	0.695981	0.0640078	11.1247
KEGG_PATHWAY	hsa00010:Glycolysis / Gluconeogenesis	5	4.85437	0.0114161	GPI, GCK, ALDH2, FBP1, HK1	76	60	5085	5.57566	0.732972	0.067135	12.2595
KEGG_PATHWAY	hsa00051:Fructose and mannose metabolism	4	3.8835	0.0132871	PFKFB4, PFKFB1, FBP1, HK1	76	34	5085	7.87152	0.785244	0.0740293	14.1325
KEGG_PATHWAY	hsa05214:Glioma	5	4.85437	0.0134919	PRKCA, PIK3CG, PIK3CA, MTOR, PIK3R1	76	63	5085	5.31015	0.79031	0.0716876	14.3353
KEGG_PATHWAY	hsa04620:Toll-like receptor signaling pathway	6	5.82524	0.0161212	PIK3CG, TNF, IFNB1, IL1B, PIK3CA, PIK3R1	76	101	5085	3.97473	0.845728	0.0814476	16.9003
KEGG_PATHWAY	hsa04114:Oocyte meiosis	6	5.82524	0.0225021	AR, ADCY2, PLK1, ADCY5, PPP1CC, YWHAE	76	110	5085	3.64952	0.927	0.10756	22.8366
KEGG_PATHWAY	hsa04270:Vascular smooth muscle contraction	6	5.82524	0.0241145	PRKCA, ADCY2, ADCY5, GNAS, PPP1CC, PRKCD	76	112	5085	3.58435	0.939623	0.110383	24.2741
KEGG_PATHWAY	hsa00520:Amino sugar and nucleotide sugar metabolism	4	3.8835	0.0264882	GPI, GNPDA1, GCK, HK1	76	44	5085	6.08254	0.954371	0.116168	26.3459
KEGG_PATHWAY	hsa05222:Small cell lung cancer	5	4.85437	0.034718	PIK3CG, FHIT, PIK3CA, NOS2, PIK3R1	76	84	5085	3.98261	0.982812	0.144688	33.135
KEGG_PATHWAY	hsa04012:ErbB signaling pathway	5	4.85437	0.0387622	PRKCA, PIK3CG, PIK3CA, MTOR, PIK3R1	76	87	5085	3.84528	0.989394	0.15497	36.2575
KEGG_PATHWAY	hsa04210:Apoptosis	5	4.85437	0.0387622	PIK3CG, TNF, IL1B, PIK3CA, PIK3R1	76	87	5085	3.84528	0.989394	0.15497	36.2575
KEGG_PATHWAY	hsa04150:mTOR signaling pathway	4	3.8835	0.0406743	PIK3CG, PIK3CA, MTOR, PIK3R1	76	52	5085	5.14676	0.991565	0.156797	37.687
KEGG_PATHWAY	hsa05215:Prostate cancer	5	4.85437	0.041603	PIK3CG, AR, PIK3CA, MTOR, PIK3R1	76	89	5085	3.75887	0.992454	0.155075	38.3706
