# Supplementary material for: Characterization of the Components and Pharmacological Effects of Mountain-Cultivated Ginseng and Garden Ginseng Based on the Integrative Pharmacology Strategy
Source: Front Pharmacol. 2021 Apr 26;12:659954. doi: 10.3389/fphar.2021.659954 (PMC8108004; doi:10.3389/fphar.2021.659954)
Supplement: Supplementary file 7 [file Table4.XLSX]

## Sheet: Sheet1
NO.	ID	m/z	Retention time (min))	VIP	GG15_1	GG15_2	GG15_3	GG15_4	GG15_5	GG15_6	MCG15_1	MCG15_2	MCG15_3	MCG15_4	MCG15_5	MCG15_6	P-Value
M1	Val 763	1255.63	11.2514	7.60306	68.415	3.3198	355.328	3.81754	3.56288	376.077	1.38254	429.842	381.074	345.372	496.755	456.162	0.0359098
M2	Val 829	650.315	13.1267	6.98456	93.2074	1.86843	308.276	0.636955	1.00614	336.584	0.203466	369.108	342.7	303.192	438.523	384.411	0.0454874
M3	Val 909	1295.63	13.923	5.53164	45.5821	0.542897	172.509	0.118368	0.126634	167.106	0.0231455	207.549	201.286	193.774	240.069	235.417	0.0284099
M4	Val 786	377.085	0.81495	4.82958	80.646	112.07	59.5426	156.123	84.905	73.7698	6.36998	9.87944	7.35558	10.602	10.0845	6.68534	0.000734161
M5	Val 957	1295.63	11.9969	4.2318	2.81444	0.0623952	41.6339	0.0267148	0.00432852	41.5883	0.00423332	108.98	116.802	73.6213	90.0312	107.169	0.00351935
M6	Val 934	991.547	18.0707	4.10654	22.8813	37.9214	41.857	41.4746	32.4302	56.4002	112.028	138.163	146.561	94.4469	71.2543	63.9649	0.00450022
M7	Val 787	341.108	0.784333	4.10512	210.824	202.403	188.091	150.24	192.145	137.283	137.911	113.462	94.5975	128.203	126.696	108.203	0.0019756
M8	Val 613	1295.63	16.3077	3.83934	7.83455	0.0733524	42.718	0.0819605	0.0468899	55.8636	0.0602809	87.4185	95.1426	69.2687	92.612	96.534	0.00700036
M9	Val 830	845.49	9.53962	3.18933	239.619	181.138	190.07	206.786	184.452	176.11	220.685	306.723	223.901	212.116	251.984	253.435	0.0365879
M10	Val 907	387.114	0.81495	3.05912	48.3941	57.4141	39.4586	65.7582	47.1245	38.8214	17.1917	16.1924	13.2674	18.1505	17.8193	14.55	0.00014895
M11	Val 939	1325.64	9.90712	3.00544	8.23052	1.91561	44.5987	1.78075	1.71508	39.7881	1.28274	89.4246	62.441	38.8625	61.388	57.7402	0.0249034
M12	Val 627	716.336	9.62128	3.00318	0.943359	0.0112521	28.7625	0.000818611	0.0111918	25.896	44.3192	52.08	34.1364	25.177	54.1895	56.0133	0.00287054
M13	Val 926	1325.64	12.3525	2.98493	5.27367	3.60866	42.679	6.73241	4.49418	24.5511	5.21837	96.2572	49.6302	35.5522	59.0263	65.3825	0.0216304
M14	Val 387	671.32	13.923	2.9742	6.89822	0.183401	29.1774	0.184528	0.156095	33.3952	0.141328	53.9916	56.3829	44.5264	58.1733	57.9549	0.0093451
M15	Val 793	341.108	1.35437	2.97076	160.484	159.491	152.892	127.315	149.803	120.324	135.953	101.355	88.6023	121.528	111.702	109.136	0.00950426
M16	Val 873	1173.61	11.6291	2.87794	7.56246	0.524621	58.1068	0.483669	0.557574	53.7354	0.2582	80.0425	51.3057	47.7697	67.9244	62.7856	0.0498071
M17	Val 921	1031.54	18.663	2.76086	15.8193	24.5733	19.3918	23.8981	20.5202	29.0923	62.6869	53.3029	68.0884	51.1024	33.8745	35.3058	0.00482301
M18	Val 209	650.315	15.7479	2.71436	3.48396	0.8966	26.7569	0.980671	0.877794	39.1919	1.42114	53.2513	44.2942	35.6829	56.0205	49.8798	0.0156766
M19	Val 790	1117.54	19.0287	2.55214	3.87767	5.215	4.51534	3.24113	2.49735	5.17453	40.7471	28.8852	43.3503	28.4589	14.9371	15.9552	0.00184614
M20	Val 916	1033.56	19.1716	2.33727	5.99739	9.48344	8.46198	9.7363	7.85059	13.2803	37.017	32.3546	48.7353	30.2099	16.6334	17.0653	0.00614667
M21	Val 912	439.079	0.9069	2.25705	69.9973	71.1044	74.4531	51.1254	56.5372	48.8181	51.5769	30.785	33.2717	54.7607	35.1747	41.4056	0.0174295
M22	Val 806	903.266	0.9069	2.17323	28.6929	30.9483	30.8446	22.2209	29.2672	21.2392	12.7534	9.23682	8.44105	14.4315	7.77963	9.18553	0.000502171
M23	Val 369	731.341	9.07972	2.15856	0.320694	0.00198877	19.8773	0.00328113	0.000828353	11.4202	25.1119	38.0455	15.7203	11.1455	28.8957	31.7524	0.01083
M24	Val 910	1239.64	11.6087	2.11153	1.07114	0.170058	26.599	0.216177	0.184568	21.5839	0.0669755	46.9318	21.0919	15.4639	38.7771	35.3682	0.0446424
M25	Val 911	732.208	0.896633	2.08294	27.4743	28.6201	29.9554	21.6476	27.2906	19.8411	12.7051	8.84267	8.49121	14.404	7.57724	9.46261	0.000598801
M26	Val 430	1232.63	13.1267	2.06176	1.64557	0.00609352	17.0027	0.00393619	0.00857108	25.7578	0.00343155	30.3749	27.8084	19.7502	33.9879	29.3141	0.0202788
M27	Val 735	887.499	6.90007	1.92535	83.0221	85.3874	52.3312	76.0943	77.5446	62.375	56.6617	71.0837	47.4261	45.9911	57.0035	62.562	0.010994
M28	Val 853	887.5	10.4873	1.91455	19.6624	14.8896	12.5953	12.9231	9.26539	8.999	18.7865	41.8002	25.0374	20.7477	25.3143	38.4196	0.0112255
M29	Val 157	671.32	11.9969	1.88938	0.62865	0.0569633	7.12399	0.100327	0.0562719	7.46097	0.121513	20.5248	21.7951	14.3447	18.5752	21.6224	0.0031642
M30	Val 411	1232.63	11.2514	1.88218	0.731254	0.000856214	17.2519	0.0030066	8.07133	22.3696	0.000639154	27.5802	24.2642	18.8517	31.7824	28.6916	0.0147556
M31	Val 887	1031.54	6.80813	1.86198	17.1717	21.8556	18.808	16.0942	19.767	22.3299	35.5699	21.9784	38.9008	33.3469	24.8631	40.1734	0.00600139
M32	Val 930	1295.63	16.7365	1.77655	0.727794	0.00256197	7.91058	0.0178215	0.0022307	10.1547	0.0107547	19.519	21.5753	13.6883	16.7309	19.1519	0.00464671
M33	Val 453	1255.63	13.1165	1.76844	1.20053	6.02807	11.9284	0.000298157	0.000104941	17.011	18.2079	19.0796	17.5392	13.3203	21.964	19.1362	0.00469835
M34	Val 918	1031.54	18.8161	1.73046	1.62736	2.20667	3.89059	1.91343	1.513	4.0257	17.0681	15.3701	22.2771	14.561	7.76849	7.40224	0.00206818
M35	Val 062	1105.56	13.2492	1.70845	1.95992	0.0342033	9.41263	0.190633	0.0619348	16.5038	0.0445008	20.9418	17.5043	15.6621	19.8262	20.5905	0.015668
M36	Val 924	1075.57	19.0287	1.70101	1.89896	2.63883	2.24849	1.66186	1.22302	2.58836	18.0502	12.8846	18.3638	13.059	7.3204	7.47429	0.00132268
M37	Val 858	1073.55	19.0287	1.66517	1.92099	2.52885	2.27303	1.47364	1.12902	2.50122	17.0295	12.3866	17.1417	12.5581	7.10095	7.43535	0.00101512
M38	Val 797	577.135	8.31572	1.63126	11.9172	17.9816	9.0169	12.8753	11.7396	18.9077	23.2361	21.2382	26.9029	20.5836	28.4272	22.7554	0.00544302
M39	Val 418	650.816	14.3295	1.61847	3.59581	0.217021	14.9439	0.238764	0.229865	18.0181	0.173705	18.7052	16.8295	15.4417	25.131	20.5439	0.0406023
M40	Val 866	683.225	0.794533	1.5801	29.7635	29.6115	27.5392	18.5848	29.676	18.8954	18.1701	16.4591	12.2513	20.285	15.4714	12.9836	0.00721841
M41	Val 094	686.326	9.90712	1.56244	2.18334	0.723743	9.46441	0.683802	0.628227	9.09753	0.57789	21.1634	15.6509	10.7609	16.1777	15.4773	0.0150093
M42	Val 821	971.485	7.37808	1.50564	30.9952	48.7667	11.8756	19.498	23.0017	11.6774	21.8236	19.0129	8.46786	10.0717	9.97783	14.6804	0.0358124
