# Supplementary material for: Characterization of the Components and Pharmacological Effects of Mountain-Cultivated Ginseng and Garden Ginseng Based on the Integrative Pharmacology Strategy
Source: Front Pharmacol. 2021 Apr 26;12:659954. doi: 10.3389/fphar.2021.659954 (PMC8108004; doi:10.3389/fphar.2021.659954)
Supplement: Supplementary file 8 [file Table5.XLSX]

## Sheet: 相似度0.7以上的成分靶标
Compound	Similarscore	Drugbank_ID	Target_name	Target_Uniprotacc	Target_Uniprotid	Genesymbol
7-Maltose	0.7	DB01296	Tumor necrosis factor	P01375	TNFA_HUMAN	TNF
7-Maltose	0.7	DB01296	Interferon gamma	P01579	IFNG_HUMAN	IFNG
5-m-Ginsenoside Ra2	0.7	DB05442	Interleukin-1 beta	P01584	IL1B_HUMAN	IL1B
1-Ginsenoside Ra2	0.7	DB00663	Glucocorticoid receptor	P04150	GCR_HUMAN	NR3C1
1-Ginsenoside Ra2	0.7	DB00687	Glucocorticoid receptor	P04150	GCR_HUMAN	NR3C1
12-Notoginsenoside S	0.7	DB00663	Glucocorticoid receptor	P04150	GCR_HUMAN	NR3C1
12-Notoginsenoside S	0.7	DB00687	Glucocorticoid receptor	P04150	GCR_HUMAN	NR3C1
14,29-Ginsenoside Ra5	0.7	DB06781	Glucocorticoid receptor	P04150	GCR_HUMAN	NR3C1
14,29-Ginsenoside Ra5	0.7	DB00394	Glucocorticoid receptor	P04150	GCR_HUMAN	NR3C1
27-Notoginsenoside Rt	0.7	DB06781	Glucocorticoid receptor	P04150	GCR_HUMAN	NR3C1
27-Notoginsenoside Rt	0.7	DB00394	Glucocorticoid receptor	P04150	GCR_HUMAN	NR3C1
36-Chikusetsusaponin FK3	0.7	DB06781	Glucocorticoid receptor	P04150	GCR_HUMAN	NR3C1
36-Chikusetsusaponin FK3	0.7	DB00394	Glucocorticoid receptor	P04150	GCR_HUMAN	NR3C1
41-Yesanchinoside J	0.7	DB06781	Glucocorticoid receptor	P04150	GCR_HUMAN	NR3C1
41-Yesanchinoside J	0.7	DB00394	Glucocorticoid receptor	P04150	GCR_HUMAN	NR3C1
5-m-Ginsenoside Ra2	0.7	DB00547	Glucocorticoid receptor	P04150	GCR_HUMAN	NR3C1
1-Ginsenoside Ra2	0.7	DB00687	Mineralocorticoid receptor	P08235	MCR_HUMAN	NR3C2
12-Notoginsenoside S	0.7	DB00687	Mineralocorticoid receptor	P08235	MCR_HUMAN	NR3C2
1-Ginsenoside Ra2	0.7	DB00687	Androgen receptor	P10275	ANDR_HUMAN	AR
12-Notoginsenoside S	0.7	DB00687	Androgen receptor	P10275	ANDR_HUMAN	AR
7-Maltose	0.7	DB01296	Matrix metalloproteinase-9	P14780	MMP9_HUMAN	MMP9
2-Ginsenoside Ra1	0.7	DB08059	Phosphatidylinositol 3-kinase regulatory subunit alpha	P27986	P85A_HUMAN	PIK3R1
23-Notoginsenoside T	0.7	DB08059	Phosphatidylinositol 3-kinase regulatory subunit alpha	P27986	P85A_HUMAN	PIK3R1
24-Ginsenoside-Ra3	0.7	DB08059	Phosphatidylinositol 3-kinase regulatory subunit alpha	P27986	P85A_HUMAN	PIK3R1
36-Chikusetsusaponin FK6	0.7	DB08059	Phosphatidylinositol 3-kinase regulatory subunit alpha	P27986	P85A_HUMAN	PIK3R1
6-Notoginsenoside K	0.7	DB08059	Phosphatidylinositol 3-kinase regulatory subunit alpha	P27986	P85A_HUMAN	PIK3R1
9-Ginsenoside Rg1	0.7	DB08059	Phosphatidylinositol 3-kinase regulatory subunit alpha	P27986	P85A_HUMAN	PIK3R1
2-Ginsenoside Ra1	0.7	DB08059	Phosphatidylinositol 4,5-bisphosphate 3-kinase catalytic subunit alpha isoform	P42336	PK3CA_HUMAN	PIK3CA
23-Notoginsenoside T	0.7	DB08059	Phosphatidylinositol 4,5-bisphosphate 3-kinase catalytic subunit alpha isoform	P42336	PK3CA_HUMAN	PIK3CA
24-Ginsenoside-Ra3	0.7	DB08059	Phosphatidylinositol 4,5-bisphosphate 3-kinase catalytic subunit alpha isoform	P42336	PK3CA_HUMAN	PIK3CA
36-Chikusetsusaponin FK6	0.7	DB08059	Phosphatidylinositol 4,5-bisphosphate 3-kinase catalytic subunit alpha isoform	P42336	PK3CA_HUMAN	PIK3CA
6-Notoginsenoside K	0.7	DB08059	Phosphatidylinositol 4,5-bisphosphate 3-kinase catalytic subunit alpha isoform	P42336	PK3CA_HUMAN	PIK3CA
9-Ginsenoside Rg1	0.7	DB08059	Phosphatidylinositol 4,5-bisphosphate 3-kinase catalytic subunit alpha isoform	P42336	PK3CA_HUMAN	PIK3CA
5-m-Ginsenoside Ra2	0.7	DB06287	Serine/threonine-protein kinase mTOR	P42345	MTOR_HUMAN	MTOR
7-Maltose	0.7	DB02678	Galectin-7	P47929	LEG7_HUMAN	LGALS7
2-Ginsenoside Ra1	0.7	DB08059	Phosphatidylinositol 4,5-bisphosphate 3-kinase catalytic subunit gamma isoform	P48736	PK3CG_HUMAN	PIK3CG
23-Notoginsenoside T	0.7	DB08059	Phosphatidylinositol 4,5-bisphosphate 3-kinase catalytic subunit gamma isoform	P48736	PK3CG_HUMAN	PIK3CG
24-Ginsenoside-Ra3	0.7	DB08059	Phosphatidylinositol 4,5-bisphosphate 3-kinase catalytic subunit gamma isoform	P48736	PK3CG_HUMAN	PIK3CG
36-Chikusetsusaponin FK6	0.7	DB08059	Phosphatidylinositol 4,5-bisphosphate 3-kinase catalytic subunit gamma isoform	P48736	PK3CG_HUMAN	PIK3CG
6-Notoginsenoside K	0.7	DB08059	Phosphatidylinositol 4,5-bisphosphate 3-kinase catalytic subunit gamma isoform	P48736	PK3CG_HUMAN	PIK3CG
9-Ginsenoside Rg1	0.7	DB08059	Phosphatidylinositol 4,5-bisphosphate 3-kinase catalytic subunit gamma isoform	P48736	PK3CG_HUMAN	PIK3CG
2-Ginsenoside Ra1	0.7	DB08059	Serine/threonine-protein kinase PLK1	P53350	PLK1_HUMAN	PLK1
23-Notoginsenoside T	0.7	DB08059	Serine/threonine-protein kinase PLK1	P53350	PLK1_HUMAN	PLK1
24-Ginsenoside-Ra3	0.7	DB08059	Serine/threonine-protein kinase PLK1	P53350	PLK1_HUMAN	PLK1
36-Chikusetsusaponin FK6	0.7	DB08059	Serine/threonine-protein kinase PLK1	P53350	PLK1_HUMAN	PLK1
6-Notoginsenoside K	0.7	DB08059	Serine/threonine-protein kinase PLK1	P53350	PLK1_HUMAN	PLK1
9-Ginsenoside Rg1	0.7	DB08059	Serine/threonine-protein kinase PLK1	P53350	PLK1_HUMAN	PLK1
7-Maltose	0.7	DB01296	Nuclear factor NF-kappa-B p100 subunit	Q00653	NFKB2_HUMAN	NFKB2
5-m-Ginsenoside Ra2	0.7018	DB00175	3-hydroxy-3-methylglutaryl-coenzyme A reductase	P04035	HMDH_HUMAN	HMGCR
5-m-Ginsenoside Ra2	0.7018	DB00227	3-hydroxy-3-methylglutaryl-coenzyme A reductase	P04035	HMDH_HUMAN	HMGCR
5-m-Ginsenoside Ra2	0.7018	DB06693	3-hydroxy-3-methylglutaryl-coenzyme A reductase	P04035	HMDH_HUMAN	HMGCR
5-m-Ginsenoside Ra2	0.7018	DB00227	Integrin alpha-L	P20701	ITAL_HUMAN	ITGAL
5-m-Ginsenoside Ra2	0.7018	DB07815	Arylacetamide deacetylase-like 2	Q6P093	ADCL2_HUMAN	AADACL2
5-m-Ginsenoside Ra2	0.7018	DB00227	Histone deacetylase 2	Q92769	HDAC2_HUMAN	HDAC2
14,29-Ginsenoside Ra5	0.7031	DB00769	Glucocorticoid receptor	P04150	GCR_HUMAN	NR3C1
27-Notoginsenoside Rt	0.7031	DB00769	Glucocorticoid receptor	P04150	GCR_HUMAN	NR3C1
36-Chikusetsusaponin FK3	0.7031	DB00769	Glucocorticoid receptor	P04150	GCR_HUMAN	NR3C1
41-Yesanchinoside J	0.7031	DB00769	Glucocorticoid receptor	P04150	GCR_HUMAN	NR3C1
1-Ginsenoside Ra2	0.7037	DB04141	Succinate dehydrogenase [ubiquinone] cytochrome b small subunit, mitochondrial	O14521	DHSD_HUMAN	SDHD
12-Notoginsenoside S	0.7037	DB04141	Succinate dehydrogenase [ubiquinone] cytochrome b small subunit, mitochondrial	O14521	DHSD_HUMAN	SDHD
14,29-Ginsenoside Ra5	0.7037	DB04141	Succinate dehydrogenase [ubiquinone] cytochrome b small subunit, mitochondrial	O14521	DHSD_HUMAN	SDHD
27-Notoginsenoside Rt	0.7037	DB04141	Succinate dehydrogenase [ubiquinone] cytochrome b small subunit, mitochondrial	O14521	DHSD_HUMAN	SDHD
36-Chikusetsusaponin FK3	0.7037	DB04141	Succinate dehydrogenase [ubiquinone] cytochrome b small subunit, mitochondrial	O14521	DHSD_HUMAN	SDHD
41-Yesanchinoside J	0.7037	DB04141	Succinate dehydrogenase [ubiquinone] cytochrome b small subunit, mitochondrial	O14521	DHSD_HUMAN	SDHD
1-Ginsenoside Ra2	0.7037	DB04141	Cytochrome b-c1 complex subunit 8	O14949	QCR8_HUMAN	UQCRQ
12-Notoginsenoside S	0.7037	DB04141	Cytochrome b-c1 complex subunit 8	O14949	QCR8_HUMAN	UQCRQ
14,29-Ginsenoside Ra5	0.7037	DB04141	Cytochrome b-c1 complex subunit 8	O14949	QCR8_HUMAN	UQCRQ
27-Notoginsenoside Rt	0.7037	DB04141	Cytochrome b-c1 complex subunit 8	O14949	QCR8_HUMAN	UQCRQ
36-Chikusetsusaponin FK3	0.7037	DB04141	Cytochrome b-c1 complex subunit 8	O14949	QCR8_HUMAN	UQCRQ
41-Yesanchinoside J	0.7037	DB04141	Cytochrome b-c1 complex subunit 8	O14949	QCR8_HUMAN	UQCRQ
1-Ginsenoside Ra2	0.7037	DB04141	Cytochrome b	P00156	CYB_HUMAN	MT-CYB
12-Notoginsenoside S	0.7037	DB04141	Cytochrome b	P00156	CYB_HUMAN	MT-CYB
14,29-Ginsenoside Ra5	0.7037	DB04141	Cytochrome b	P00156	CYB_HUMAN	MT-CYB
27-Notoginsenoside Rt	0.7037	DB04141	Cytochrome b	P00156	CYB_HUMAN	MT-CYB
36-Chikusetsusaponin FK3	0.7037	DB04141	Cytochrome b	P00156	CYB_HUMAN	MT-CYB
41-Yesanchinoside J	0.7037	DB04141	Cytochrome b	P00156	CYB_HUMAN	MT-CYB
1-Ginsenoside Ra2	0.7037	DB04141	Cytochrome b-c1 complex subunit 6, mitochondrial	P07919	QCR6_HUMAN	UQCRH
12-Notoginsenoside S	0.7037	DB04141	Cytochrome b-c1 complex subunit 6, mitochondrial	P07919	QCR6_HUMAN	UQCRH
14,29-Ginsenoside Ra5	0.7037	DB04141	Cytochrome b-c1 complex subunit 6, mitochondrial	P07919	QCR6_HUMAN	UQCRH
27-Notoginsenoside Rt	0.7037	DB04141	Cytochrome b-c1 complex subunit 6, mitochondrial	P07919	QCR6_HUMAN	UQCRH
36-Chikusetsusaponin FK3	0.7037	DB04141	Cytochrome b-c1 complex subunit 6, mitochondrial	P07919	QCR6_HUMAN	UQCRH
41-Yesanchinoside J	0.7037	DB04141	Cytochrome b-c1 complex subunit 6, mitochondrial	P07919	QCR6_HUMAN	UQCRH
1-Ginsenoside Ra2	0.7037	DB03152	Rhodopsin	P08100	OPSD_HUMAN	RHO
12-Notoginsenoside S	0.7037	DB03152	Rhodopsin	P08100	OPSD_HUMAN	RHO
14,29-Ginsenoside Ra5	0.7037	DB03152	Rhodopsin	P08100	OPSD_HUMAN	RHO
27-Notoginsenoside Rt	0.7037	DB03152	Rhodopsin	P08100	OPSD_HUMAN	RHO
36-Chikusetsusaponin FK3	0.7037	DB03152	Rhodopsin	P08100	OPSD_HUMAN	RHO
41-Yesanchinoside J	0.7037	DB03152	Rhodopsin	P08100	OPSD_HUMAN	RHO
1-Ginsenoside Ra2	0.7037	DB04141	Cytochrome c1, heme protein, mitochondrial	P08574	CY1_HUMAN	CYC1
12-Notoginsenoside S	0.7037	DB04141	Cytochrome c1, heme protein, mitochondrial	P08574	CY1_HUMAN	CYC1
14,29-Ginsenoside Ra5	0.7037	DB04141	Cytochrome c1, heme protein, mitochondrial	P08574	CY1_HUMAN	CYC1
27-Notoginsenoside Rt	0.7037	DB04141	Cytochrome c1, heme protein, mitochondrial	P08574	CY1_HUMAN	CYC1
36-Chikusetsusaponin FK3	0.7037	DB04141	Cytochrome c1, heme protein, mitochondrial	P08574	CY1_HUMAN	CYC1
41-Yesanchinoside J	0.7037	DB04141	Cytochrome c1, heme protein, mitochondrial	P08574	CY1_HUMAN	CYC1
11,13-m-ginsenoside Ra3	0.7037	DB00621	Androgen receptor	P10275	ANDR_HUMAN	AR
17-m-ginsenoside Rd	0.7037	DB00621	Androgen receptor	P10275	ANDR_HUMAN	AR
19-m-floralginsenoside Rd6	0.7037	DB00621	Androgen receptor	P10275	ANDR_HUMAN	AR
3-m-Ginsenoside Ra1	0.7037	DB00621	Androgen receptor	P10275	ANDR_HUMAN	AR
31-m-floralginsenoside Re1	0.7037	DB00621	Androgen receptor	P10275	ANDR_HUMAN	AR
34-m-floralginsenoside Rd5	0.7037	DB00621	Androgen receptor	P10275	ANDR_HUMAN	AR
2-Ginsenoside Ra1	0.7037	DB04796	Vitamin D3 receptor	P11473	VDR_HUMAN	VDR
23-Notoginsenoside T	0.7037	DB04796	Vitamin D3 receptor	P11473	VDR_HUMAN	VDR
24-Ginsenoside-Ra3	0.7037	DB04796	Vitamin D3 receptor	P11473	VDR_HUMAN	VDR
36-Chikusetsusaponin FK6	0.7037	DB04796	Vitamin D3 receptor	P11473	VDR_HUMAN	VDR
6-Notoginsenoside K	0.7037	DB04796	Vitamin D3 receptor	P11473	VDR_HUMAN	VDR
9-Ginsenoside Rg1	0.7037	DB04796	Vitamin D3 receptor	P11473	VDR_HUMAN	VDR
1-Ginsenoside Ra2	0.7037	DB04141	Cytochrome b-c1 complex subunit 7	P14927	QCR7_HUMAN	UQCRB
12-Notoginsenoside S	0.7037	DB04141	Cytochrome b-c1 complex subunit 7	P14927	QCR7_HUMAN	UQCRB
14,29-Ginsenoside Ra5	0.7037	DB04141	Cytochrome b-c1 complex subunit 7	P14927	QCR7_HUMAN	UQCRB
27-Notoginsenoside Rt	0.7037	DB04141	Cytochrome b-c1 complex subunit 7	P14927	QCR7_HUMAN	UQCRB
36-Chikusetsusaponin FK3	0.7037	DB04141	Cytochrome b-c1 complex subunit 7	P14927	QCR7_HUMAN	UQCRB
41-Yesanchinoside J	0.7037	DB04141	Cytochrome b-c1 complex subunit 7	P14927	QCR7_HUMAN	UQCRB
1-Ginsenoside Ra2	0.7037	DB03772	Histo-blood group ABO system transferase	P16442	BGAT_HUMAN	ABO
1-Ginsenoside Ra2	0.7037	DB04141	Histo-blood group ABO system transferase	P16442	BGAT_HUMAN	ABO
12-Notoginsenoside S	0.7037	DB03772	Histo-blood group ABO system transferase	P16442	BGAT_HUMAN	ABO
12-Notoginsenoside S	0.7037	DB04141	Histo-blood group ABO system transferase	P16442	BGAT_HUMAN	ABO
14,29-Ginsenoside Ra5	0.7037	DB03772	Histo-blood group ABO system transferase	P16442	BGAT_HUMAN	ABO
14,29-Ginsenoside Ra5	0.7037	DB04680	Histo-blood group ABO system transferase	P16442	BGAT_HUMAN	ABO
14,29-Ginsenoside Ra5	0.7037	DB04141	Histo-blood group ABO system transferase	P16442	BGAT_HUMAN	ABO
27-Notoginsenoside Rt	0.7037	DB03772	Histo-blood group ABO system transferase	P16442	BGAT_HUMAN	ABO
27-Notoginsenoside Rt	0.7037	DB04680	Histo-blood group ABO system transferase	P16442	BGAT_HUMAN	ABO
27-Notoginsenoside Rt	0.7037	DB04141	Histo-blood group ABO system transferase	P16442	BGAT_HUMAN	ABO
36-Chikusetsusaponin FK3	0.7037	DB03772	Histo-blood group ABO system transferase	P16442	BGAT_HUMAN	ABO
36-Chikusetsusaponin FK3	0.7037	DB04680	Histo-blood group ABO system transferase	P16442	BGAT_HUMAN	ABO
36-Chikusetsusaponin FK3	0.7037	DB04141	Histo-blood group ABO system transferase	P16442	BGAT_HUMAN	ABO
41-Yesanchinoside J	0.7037	DB03772	Histo-blood group ABO system transferase	P16442	BGAT_HUMAN	ABO
41-Yesanchinoside J	0.7037	DB04680	Histo-blood group ABO system transferase	P16442	BGAT_HUMAN	ABO
41-Yesanchinoside J	0.7037	DB04141	Histo-blood group ABO system transferase	P16442	BGAT_HUMAN	ABO
1-Ginsenoside Ra2	0.7037	DB04141	Succinate dehydrogenase [ubiquinone] iron-sulfur subunit, mitochondrial	P21912	SDHB_HUMAN	SDHB
12-Notoginsenoside S	0.7037	DB04141	Succinate dehydrogenase [ubiquinone] iron-sulfur subunit, mitochondrial	P21912	SDHB_HUMAN	SDHB
14,29-Ginsenoside Ra5	0.7037	DB04141	Succinate dehydrogenase [ubiquinone] iron-sulfur subunit, mitochondrial	P21912	SDHB_HUMAN	SDHB
27-Notoginsenoside Rt	0.7037	DB04141	Succinate dehydrogenase [ubiquinone] iron-sulfur subunit, mitochondrial	P21912	SDHB_HUMAN	SDHB
36-Chikusetsusaponin FK3	0.7037	DB04141	Succinate dehydrogenase [ubiquinone] iron-sulfur subunit, mitochondrial	P21912	SDHB_HUMAN	SDHB
41-Yesanchinoside J	0.7037	DB04141	Succinate dehydrogenase [ubiquinone] iron-sulfur subunit, mitochondrial	P21912	SDHB_HUMAN	SDHB
1-Ginsenoside Ra2	0.7037	DB04141	Cytochrome b-c1 complex subunit 2, mitochondrial	P22695	QCR2_HUMAN	UQCRC2
12-Notoginsenoside S	0.7037	DB04141	Cytochrome b-c1 complex subunit 2, mitochondrial	P22695	QCR2_HUMAN	UQCRC2
14,29-Ginsenoside Ra5	0.7037	DB04141	Cytochrome b-c1 complex subunit 2, mitochondrial	P22695	QCR2_HUMAN	UQCRC2
27-Notoginsenoside Rt	0.7037	DB04141	Cytochrome b-c1 complex subunit 2, mitochondrial	P22695	QCR2_HUMAN	UQCRC2
36-Chikusetsusaponin FK3	0.7037	DB04141	Cytochrome b-c1 complex subunit 2, mitochondrial	P22695	QCR2_HUMAN	UQCRC2
41-Yesanchinoside J	0.7037	DB04141	Cytochrome b-c1 complex subunit 2, mitochondrial	P22695	QCR2_HUMAN	UQCRC2
1-Ginsenoside Ra2	0.7037	DB04141	Succinate dehydrogenase [ubiquinone] flavoprotein subunit, mitochondrial	P31040	SDHA_HUMAN	SDHA
12-Notoginsenoside S	0.7037	DB04141	Succinate dehydrogenase [ubiquinone] flavoprotein subunit, mitochondrial	P31040	SDHA_HUMAN	SDHA
14,29-Ginsenoside Ra5	0.7037	DB04141	Succinate dehydrogenase [ubiquinone] flavoprotein subunit, mitochondrial	P31040	SDHA_HUMAN	SDHA
27-Notoginsenoside Rt	0.7037	DB04141	Succinate dehydrogenase [ubiquinone] flavoprotein subunit, mitochondrial	P31040	SDHA_HUMAN	SDHA
36-Chikusetsusaponin FK3	0.7037	DB04141	Succinate dehydrogenase [ubiquinone] flavoprotein subunit, mitochondrial	P31040	SDHA_HUMAN	SDHA
41-Yesanchinoside J	0.7037	DB04141	Succinate dehydrogenase [ubiquinone] flavoprotein subunit, mitochondrial	P31040	SDHA_HUMAN	SDHA
1-Ginsenoside Ra2	0.7037	DB04141	Cytochrome b-c1 complex subunit 1, mitochondrial	P31930	QCR1_HUMAN	UQCRC1
12-Notoginsenoside S	0.7037	DB04141	Cytochrome b-c1 complex subunit 1, mitochondrial	P31930	QCR1_HUMAN	UQCRC1
14,29-Ginsenoside Ra5	0.7037	DB04141	Cytochrome b-c1 complex subunit 1, mitochondrial	P31930	QCR1_HUMAN	UQCRC1
27-Notoginsenoside Rt	0.7037	DB04141	Cytochrome b-c1 complex subunit 1, mitochondrial	P31930	QCR1_HUMAN	UQCRC1
36-Chikusetsusaponin FK3	0.7037	DB04141	Cytochrome b-c1 complex subunit 1, mitochondrial	P31930	QCR1_HUMAN	UQCRC1
41-Yesanchinoside J	0.7037	DB04141	Cytochrome b-c1 complex subunit 1, mitochondrial	P31930	QCR1_HUMAN	UQCRC1
1-Ginsenoside Ra2	0.7037	DB04141	Cytochrome b-c1 complex subunit Rieske, mitochondrial	P47985	UCRI_HUMAN	UQCRFS1
12-Notoginsenoside S	0.7037	DB04141	Cytochrome b-c1 complex subunit Rieske, mitochondrial	P47985	UCRI_HUMAN	UQCRFS1
14,29-Ginsenoside Ra5	0.7037	DB04141	Cytochrome b-c1 complex subunit Rieske, mitochondrial	P47985	UCRI_HUMAN	UQCRFS1
27-Notoginsenoside Rt	0.7037	DB04141	Cytochrome b-c1 complex subunit Rieske, mitochondrial	P47985	UCRI_HUMAN	UQCRFS1
36-Chikusetsusaponin FK3	0.7037	DB04141	Cytochrome b-c1 complex subunit Rieske, mitochondrial	P47985	UCRI_HUMAN	UQCRFS1
41-Yesanchinoside J	0.7037	DB04141	Cytochrome b-c1 complex subunit Rieske, mitochondrial	P47985	UCRI_HUMAN	UQCRFS1
1-Ginsenoside Ra2	0.7037	DB03338	Peptidyl-prolyl cis-trans isomerase FKBP1A	P62942	FKB1A_HUMAN	FKBP1A
12-Notoginsenoside S	0.7037	DB03338	Peptidyl-prolyl cis-trans isomerase FKBP1A	P62942	FKB1A_HUMAN	FKBP1A
14,29-Ginsenoside Ra5	0.7037	DB03338	Peptidyl-prolyl cis-trans isomerase FKBP1A	P62942	FKB1A_HUMAN	FKBP1A
27-Notoginsenoside Rt	0.7037	DB03338	Peptidyl-prolyl cis-trans isomerase FKBP1A	P62942	FKB1A_HUMAN	FKBP1A
36-Chikusetsusaponin FK3	0.7037	DB03338	Peptidyl-prolyl cis-trans isomerase FKBP1A	P62942	FKB1A_HUMAN	FKBP1A
41-Yesanchinoside J	0.7037	DB03338	Peptidyl-prolyl cis-trans isomerase FKBP1A	P62942	FKB1A_HUMAN	FKBP1A
1-Ginsenoside Ra2	0.7037	DB03338	Peroxisome proliferator-activated receptor delta	Q03181	PPARD_HUMAN	PPARD
12-Notoginsenoside S	0.7037	DB03338	Peroxisome proliferator-activated receptor delta	Q03181	PPARD_HUMAN	PPARD
14,29-Ginsenoside Ra5	0.7037	DB03338	Peroxisome proliferator-activated receptor delta	Q03181	PPARD_HUMAN	PPARD
27-Notoginsenoside Rt	0.7037	DB03338	Peroxisome proliferator-activated receptor delta	Q03181	PPARD_HUMAN	PPARD
36-Chikusetsusaponin FK3	0.7037	DB03338	Peroxisome proliferator-activated receptor delta	Q03181	PPARD_HUMAN	PPARD
41-Yesanchinoside J	0.7037	DB03338	Peroxisome proliferator-activated receptor delta	Q03181	PPARD_HUMAN	PPARD
1-Ginsenoside Ra2	0.7037	DB03152	Protein-glutamine gamma-glutamyltransferase E	Q08188	TGM3_HUMAN	TGM3
12-Notoginsenoside S	0.7037	DB03152	Protein-glutamine gamma-glutamyltransferase E	Q08188	TGM3_HUMAN	TGM3
14,29-Ginsenoside Ra5	0.7037	DB03152	Protein-glutamine gamma-glutamyltransferase E	Q08188	TGM3_HUMAN	TGM3
27-Notoginsenoside Rt	0.7037	DB03152	Protein-glutamine gamma-glutamyltransferase E	Q08188	TGM3_HUMAN	TGM3
36-Chikusetsusaponin FK3	0.7037	DB03152	Protein-glutamine gamma-glutamyltransferase E	Q08188	TGM3_HUMAN	TGM3
41-Yesanchinoside J	0.7037	DB03152	Protein-glutamine gamma-glutamyltransferase E	Q08188	TGM3_HUMAN	TGM3
1-Ginsenoside Ra2	0.7037	DB04141	Electron transfer flavoprotein-ubiquinone oxidoreductase, mitochondrial	Q16134	ETFD_HUMAN	ETFDH
12-Notoginsenoside S	0.7037	DB04141	Electron transfer flavoprotein-ubiquinone oxidoreductase, mitochondrial	Q16134	ETFD_HUMAN	ETFDH
14,29-Ginsenoside Ra5	0.7037	DB04141	Electron transfer flavoprotein-ubiquinone oxidoreductase, mitochondrial	Q16134	ETFD_HUMAN	ETFDH
27-Notoginsenoside Rt	0.7037	DB04141	Electron transfer flavoprotein-ubiquinone oxidoreductase, mitochondrial	Q16134	ETFD_HUMAN	ETFDH
36-Chikusetsusaponin FK3	0.7037	DB04141	Electron transfer flavoprotein-ubiquinone oxidoreductase, mitochondrial	Q16134	ETFD_HUMAN	ETFDH
41-Yesanchinoside J	0.7037	DB04141	Electron transfer flavoprotein-ubiquinone oxidoreductase, mitochondrial	Q16134	ETFD_HUMAN	ETFDH
1-Ginsenoside Ra2	0.7037	DB04141	Succinate dehydrogenase cytochrome b560 subunit, mitochondrial	Q99643	C560_HUMAN	SDHC
12-Notoginsenoside S	0.7037	DB04141	Succinate dehydrogenase cytochrome b560 subunit, mitochondrial	Q99643	C560_HUMAN	SDHC
14,29-Ginsenoside Ra5	0.7037	DB04141	Succinate dehydrogenase cytochrome b560 subunit, mitochondrial	Q99643	C560_HUMAN	SDHC
27-Notoginsenoside Rt	0.7037	DB04141	Succinate dehydrogenase cytochrome b560 subunit, mitochondrial	Q99643	C560_HUMAN	SDHC
36-Chikusetsusaponin FK3	0.7037	DB04141	Succinate dehydrogenase cytochrome b560 subunit, mitochondrial	Q99643	C560_HUMAN	SDHC
41-Yesanchinoside J	0.7037	DB04141	Succinate dehydrogenase cytochrome b560 subunit, mitochondrial	Q99643	C560_HUMAN	SDHC
1-Ginsenoside Ra2	0.7037	DB04141	Cytochrome b-c1 complex subunit 9	Q9UDW1	QCR9_HUMAN	UQCR10
12-Notoginsenoside S	0.7037	DB04141	Cytochrome b-c1 complex subunit 9	Q9UDW1	QCR9_HUMAN	UQCR10
14,29-Ginsenoside Ra5	0.7037	DB04141	Cytochrome b-c1 complex subunit 9	Q9UDW1	QCR9_HUMAN	UQCR10
27-Notoginsenoside Rt	0.7037	DB04141	Cytochrome b-c1 complex subunit 9	Q9UDW1	QCR9_HUMAN	UQCR10
36-Chikusetsusaponin FK3	0.7037	DB04141	Cytochrome b-c1 complex subunit 9	Q9UDW1	QCR9_HUMAN	UQCR10
41-Yesanchinoside J	0.7037	DB04141	Cytochrome b-c1 complex subunit 9	Q9UDW1	QCR9_HUMAN	UQCR10
5-m-Ginsenoside Ra2	0.7049	DB06781	Glucocorticoid receptor	P04150	GCR_HUMAN	NR3C1
5-m-Ginsenoside Ra2	0.7049	DB00394	Glucocorticoid receptor	P04150	GCR_HUMAN	NR3C1
2-Ginsenoside Ra1	0.7069	DB00873	Glucocorticoid receptor	P04150	GCR_HUMAN	NR3C1
23-Notoginsenoside T	0.7069	DB00873	Glucocorticoid receptor	P04150	GCR_HUMAN	NR3C1
24-Ginsenoside-Ra3	0.7069	DB00873	Glucocorticoid receptor	P04150	GCR_HUMAN	NR3C1
36-Chikusetsusaponin FK6	0.7069	DB00873	Glucocorticoid receptor	P04150	GCR_HUMAN	NR3C1
6-Notoginsenoside K	0.7069	DB00873	Glucocorticoid receptor	P04150	GCR_HUMAN	NR3C1
9-Ginsenoside Rg1	0.7069	DB00873	Glucocorticoid receptor	P04150	GCR_HUMAN	NR3C1
7-Sucrose	0.7073	DB07716	Ig kappa chain C region	P01834	IGKC_HUMAN	IGKC
5-m-Ginsenoside Ra2	0.7077	DB00769	Glucocorticoid receptor	P04150	GCR_HUMAN	NR3C1
11,13-m-ginsenoside Ra3	0.7091	DB08547	Ig gamma-2 chain C region	P01859	IGHG2_HUMAN	IGHG2
17-m-ginsenoside Rd	0.7091	DB08547	Ig gamma-2 chain C region	P01859	IGHG2_HUMAN	IGHG2
19-m-floralginsenoside Rd6	0.7091	DB08547	Ig gamma-2 chain C region	P01859	IGHG2_HUMAN	IGHG2
3-m-Ginsenoside Ra1	0.7091	DB08547	Ig gamma-2 chain C region	P01859	IGHG2_HUMAN	IGHG2
31-m-floralginsenoside Re1	0.7091	DB08547	Ig gamma-2 chain C region	P01859	IGHG2_HUMAN	IGHG2
34-m-floralginsenoside Rd5	0.7091	DB08547	Ig gamma-2 chain C region	P01859	IGHG2_HUMAN	IGHG2
14,29-Ginsenoside Ra5	0.7091	DB04630	Mineralocorticoid receptor	P08235	MCR_HUMAN	NR3C2
14,29-Ginsenoside Ra5	0.7091	DB01134	Mineralocorticoid receptor	P08235	MCR_HUMAN	NR3C2
2-Ginsenoside Ra1	0.7091	DB04652	Mineralocorticoid receptor	P08235	MCR_HUMAN	NR3C2
23-Notoginsenoside T	0.7091	DB04652	Mineralocorticoid receptor	P08235	MCR_HUMAN	NR3C2
24-Ginsenoside-Ra3	0.7091	DB04652	Mineralocorticoid receptor	P08235	MCR_HUMAN	NR3C2
27-Notoginsenoside Rt	0.7091	DB04630	Mineralocorticoid receptor	P08235	MCR_HUMAN	NR3C2
27-Notoginsenoside Rt	0.7091	DB01134	Mineralocorticoid receptor	P08235	MCR_HUMAN	NR3C2
36-Chikusetsusaponin FK3	0.7091	DB04630	Mineralocorticoid receptor	P08235	MCR_HUMAN	NR3C2
36-Chikusetsusaponin FK3	0.7091	DB01134	Mineralocorticoid receptor	P08235	MCR_HUMAN	NR3C2
36-Chikusetsusaponin FK6	0.7091	DB04652	Mineralocorticoid receptor	P08235	MCR_HUMAN	NR3C2
41-Yesanchinoside J	0.7091	DB04630	Mineralocorticoid receptor	P08235	MCR_HUMAN	NR3C2
41-Yesanchinoside J	0.7091	DB01134	Mineralocorticoid receptor	P08235	MCR_HUMAN	NR3C2
6-Notoginsenoside K	0.7091	DB04652	Mineralocorticoid receptor	P08235	MCR_HUMAN	NR3C2
9-Ginsenoside Rg1	0.7091	DB04652	Mineralocorticoid receptor	P08235	MCR_HUMAN	NR3C2
11,13-m-ginsenoside Ra3	0.7091	DB00136	Vitamin D3 receptor	P11473	VDR_HUMAN	VDR
17-m-ginsenoside Rd	0.7091	DB00136	Vitamin D3 receptor	P11473	VDR_HUMAN	VDR
19-m-floralginsenoside Rd6	0.7091	DB00136	Vitamin D3 receptor	P11473	VDR_HUMAN	VDR
3-m-Ginsenoside Ra1	0.7091	DB00136	Vitamin D3 receptor	P11473	VDR_HUMAN	VDR
31-m-floralginsenoside Re1	0.7091	DB00136	Vitamin D3 receptor	P11473	VDR_HUMAN	VDR
34-m-floralginsenoside Rd5	0.7091	DB00136	Vitamin D3 receptor	P11473	VDR_HUMAN	VDR
2-Ginsenoside Ra1	0.7091	DB04652	Corticosteroid 11-beta-dehydrogenase isozyme 1	P28845	DHI1_HUMAN	HSD11B1
2-Ginsenoside Ra1	0.7091	DB02329	Corticosteroid 11-beta-dehydrogenase isozyme 1	P28845	DHI1_HUMAN	HSD11B1
23-Notoginsenoside T	0.7091	DB04652	Corticosteroid 11-beta-dehydrogenase isozyme 1	P28845	DHI1_HUMAN	HSD11B1
23-Notoginsenoside T	0.7091	DB02329	Corticosteroid 11-beta-dehydrogenase isozyme 1	P28845	DHI1_HUMAN	HSD11B1
24-Ginsenoside-Ra3	0.7091	DB04652	Corticosteroid 11-beta-dehydrogenase isozyme 1	P28845	DHI1_HUMAN	HSD11B1
24-Ginsenoside-Ra3	0.7091	DB02329	Corticosteroid 11-beta-dehydrogenase isozyme 1	P28845	DHI1_HUMAN	HSD11B1
36-Chikusetsusaponin FK6	0.7091	DB04652	Corticosteroid 11-beta-dehydrogenase isozyme 1	P28845	DHI1_HUMAN	HSD11B1
36-Chikusetsusaponin FK6	0.7091	DB02329	Corticosteroid 11-beta-dehydrogenase isozyme 1	P28845	DHI1_HUMAN	HSD11B1
6-Notoginsenoside K	0.7091	DB04652	Corticosteroid 11-beta-dehydrogenase isozyme 1	P28845	DHI1_HUMAN	HSD11B1
6-Notoginsenoside K	0.7091	DB02329	Corticosteroid 11-beta-dehydrogenase isozyme 1	P28845	DHI1_HUMAN	HSD11B1
9-Ginsenoside Rg1	0.7091	DB04652	Corticosteroid 11-beta-dehydrogenase isozyme 1	P28845	DHI1_HUMAN	HSD11B1
9-Ginsenoside Rg1	0.7091	DB02329	Corticosteroid 11-beta-dehydrogenase isozyme 1	P28845	DHI1_HUMAN	HSD11B1
11,13-m-ginsenoside Ra3	0.7091	DB05314	Cytidine deaminase	P32320	CDD_HUMAN	CDA
17-m-ginsenoside Rd	0.7091	DB05314	Cytidine deaminase	P32320	CDD_HUMAN	CDA
19-m-floralginsenoside Rd6	0.7091	DB05314	Cytidine deaminase	P32320	CDD_HUMAN	CDA
3-m-Ginsenoside Ra1	0.7091	DB05314	Cytidine deaminase	P32320	CDD_HUMAN	CDA
31-m-floralginsenoside Re1	0.7091	DB05314	Cytidine deaminase	P32320	CDD_HUMAN	CDA
34-m-floralginsenoside Rd5	0.7091	DB05314	Cytidine deaminase	P32320	CDD_HUMAN	CDA
2-Ginsenoside Ra1	0.7091	DB04652	Nuclear receptor coactivator 1	Q15788	NCOA1_HUMAN	NCOA1
23-Notoginsenoside T	0.7091	DB04652	Nuclear receptor coactivator 1	Q15788	NCOA1_HUMAN	NCOA1
24-Ginsenoside-Ra3	0.7091	DB04652	Nuclear receptor coactivator 1	Q15788	NCOA1_HUMAN	NCOA1
36-Chikusetsusaponin FK6	0.7091	DB04652	Nuclear receptor coactivator 1	Q15788	NCOA1_HUMAN	NCOA1
6-Notoginsenoside K	0.7091	DB04652	Nuclear receptor coactivator 1	Q15788	NCOA1_HUMAN	NCOA1
9-Ginsenoside Rg1	0.7091	DB04652	Nuclear receptor coactivator 1	Q15788	NCOA1_HUMAN	NCOA1
11,13-m-ginsenoside Ra3	0.7101	DB06287	Serine/threonine-protein kinase mTOR	P42345	MTOR_HUMAN	MTOR
17-m-ginsenoside Rd	0.7101	DB06287	Serine/threonine-protein kinase mTOR	P42345	MTOR_HUMAN	MTOR
19-m-floralginsenoside Rd6	0.7101	DB06287	Serine/threonine-protein kinase mTOR	P42345	MTOR_HUMAN	MTOR
3-m-Ginsenoside Ra1	0.7101	DB06287	Serine/threonine-protein kinase mTOR	P42345	MTOR_HUMAN	MTOR
31-m-floralginsenoside Re1	0.7101	DB06287	Serine/threonine-protein kinase mTOR	P42345	MTOR_HUMAN	MTOR
34-m-floralginsenoside Rd5	0.7101	DB06287	Serine/threonine-protein kinase mTOR	P42345	MTOR_HUMAN	MTOR
7-Maltose	0.7105	DB02730	Alpha-amylase 2B	P19961	AMY2B_HUMAN	AMY2B
7-Sucrose	0.7105	DB01870	Alpha-amylase 2B	P19961	AMY2B_HUMAN	AMY2B
7-Sucrose	0.7111	DB04493	Glucose-6-phosphate isomerase	P06744	G6PI_HUMAN	GPI
7-Sucrose	0.7111	DB04493	Fructose-1,6-bisphosphatase 1	P09467	F16P1_HUMAN	FBP1
7-Sucrose	0.7111	DB04493	6-phosphofructo-2-kinase/fructose-2,6-bisphosphatase 1	P16118	F261_HUMAN	PFKFB1
7-Maltose	0.7111	DB04678	Histo-blood group ABO system transferase	P16442	BGAT_HUMAN	ABO
7-Maltose	0.7111	DB04679	Histo-blood group ABO system transferase	P16442	BGAT_HUMAN	ABO
7-Sucrose	0.7111	DB02755	Cation-dependent mannose-6-phosphate receptor	P20645	MPRD_HUMAN	M6PR
7-Sucrose	0.7111	DB04493	6-phosphofructo-2-kinase/fructose-2,6-bisphosphatase 4	Q16877	F264_HUMAN	PFKFB4
2-Ginsenoside Ra1	0.7115	DB00910	Vitamin D3 receptor	P11473	VDR_HUMAN	VDR
23-Notoginsenoside T	0.7115	DB00910	Vitamin D3 receptor	P11473	VDR_HUMAN	VDR
24-Ginsenoside-Ra3	0.7115	DB00910	Vitamin D3 receptor	P11473	VDR_HUMAN	VDR
36-Chikusetsusaponin FK6	0.7115	DB00910	Vitamin D3 receptor	P11473	VDR_HUMAN	VDR
6-Notoginsenoside K	0.7115	DB00910	Vitamin D3 receptor	P11473	VDR_HUMAN	VDR
9-Ginsenoside Rg1	0.7115	DB00910	Vitamin D3 receptor	P11473	VDR_HUMAN	VDR
11,13-m-ginsenoside Ra3	0.7119	DB05442	Interleukin-1 beta	P01584	IL1B_HUMAN	IL1B
17-m-ginsenoside Rd	0.7119	DB05442	Interleukin-1 beta	P01584	IL1B_HUMAN	IL1B
19-m-floralginsenoside Rd6	0.7119	DB05442	Interleukin-1 beta	P01584	IL1B_HUMAN	IL1B
3-m-Ginsenoside Ra1	0.7119	DB05442	Interleukin-1 beta	P01584	IL1B_HUMAN	IL1B
31-m-floralginsenoside Re1	0.7119	DB05442	Interleukin-1 beta	P01584	IL1B_HUMAN	IL1B
34-m-floralginsenoside Rd5	0.7119	DB05442	Interleukin-1 beta	P01584	IL1B_HUMAN	IL1B
1-Ginsenoside Ra2	0.7119	DB01130	Glucocorticoid receptor	P04150	GCR_HUMAN	NR3C1
11,13-m-ginsenoside Ra3	0.7119	DB00547	Glucocorticoid receptor	P04150	GCR_HUMAN	NR3C1
12-Notoginsenoside S	0.7119	DB01130	Glucocorticoid receptor	P04150	GCR_HUMAN	NR3C1
14,29-Ginsenoside Ra5	0.7119	DB00223	Glucocorticoid receptor	P04150	GCR_HUMAN	NR3C1
14,29-Ginsenoside Ra5	0.7119	DB01384	Glucocorticoid receptor	P04150	GCR_HUMAN	NR3C1
14,29-Ginsenoside Ra5	0.7119	DB00240	Glucocorticoid receptor	P04150	GCR_HUMAN	NR3C1
17-m-ginsenoside Rd	0.7119	DB00547	Glucocorticoid receptor	P04150	GCR_HUMAN	NR3C1
19-m-floralginsenoside Rd6	0.7119	DB00547	Glucocorticoid receptor	P04150	GCR_HUMAN	NR3C1
2-Ginsenoside Ra1	0.7119	DB00663	Glucocorticoid receptor	P04150	GCR_HUMAN	NR3C1
2-Ginsenoside Ra1	0.7119	DB00687	Glucocorticoid receptor	P04150	GCR_HUMAN	NR3C1
23-Notoginsenoside T	0.7119	DB00663	Glucocorticoid receptor	P04150	GCR_HUMAN	NR3C1
23-Notoginsenoside T	0.7119	DB00687	Glucocorticoid receptor	P04150	GCR_HUMAN	NR3C1
24-Ginsenoside-Ra3	0.7119	DB00663	Glucocorticoid receptor	P04150	GCR_HUMAN	NR3C1
24-Ginsenoside-Ra3	0.7119	DB00687	Glucocorticoid receptor	P04150	GCR_HUMAN	NR3C1
27-Notoginsenoside Rt	0.7119	DB00223	Glucocorticoid receptor	P04150	GCR_HUMAN	NR3C1
27-Notoginsenoside Rt	0.7119	DB01384	Glucocorticoid receptor	P04150	GCR_HUMAN	NR3C1
27-Notoginsenoside Rt	0.7119	DB00240	Glucocorticoid receptor	P04150	GCR_HUMAN	NR3C1
3-m-Ginsenoside Ra1	0.7119	DB00547	Glucocorticoid receptor	P04150	GCR_HUMAN	NR3C1
31-m-floralginsenoside Re1	0.7119	DB00547	Glucocorticoid receptor	P04150	GCR_HUMAN	NR3C1
34-m-floralginsenoside Rd5	0.7119	DB00547	Glucocorticoid receptor	P04150	GCR_HUMAN	NR3C1
36-Chikusetsusaponin FK3	0.7119	DB00223	Glucocorticoid receptor	P04150	GCR_HUMAN	NR3C1
36-Chikusetsusaponin FK3	0.7119	DB01384	Glucocorticoid receptor	P04150	GCR_HUMAN	NR3C1
36-Chikusetsusaponin FK3	0.7119	DB00240	Glucocorticoid receptor	P04150	GCR_HUMAN	NR3C1
36-Chikusetsusaponin FK6	0.7119	DB00663	Glucocorticoid receptor	P04150	GCR_HUMAN	NR3C1
36-Chikusetsusaponin FK6	0.7119	DB00687	Glucocorticoid receptor	P04150	GCR_HUMAN	NR3C1
41-Yesanchinoside J	0.7119	DB00223	Glucocorticoid receptor	P04150	GCR_HUMAN	NR3C1
41-Yesanchinoside J	0.7119	DB01384	Glucocorticoid receptor	P04150	GCR_HUMAN	NR3C1
41-Yesanchinoside J	0.7119	DB00240	Glucocorticoid receptor	P04150	GCR_HUMAN	NR3C1
6-Notoginsenoside K	0.7119	DB00663	Glucocorticoid receptor	P04150	GCR_HUMAN	NR3C1
6-Notoginsenoside K	0.7119	DB00687	Glucocorticoid receptor	P04150	GCR_HUMAN	NR3C1
9-Ginsenoside Rg1	0.7119	DB00663	Glucocorticoid receptor	P04150	GCR_HUMAN	NR3C1
9-Ginsenoside Rg1	0.7119	DB00687	Glucocorticoid receptor	P04150	GCR_HUMAN	NR3C1
2-Ginsenoside Ra1	0.7119	DB00687	Mineralocorticoid receptor	P08235	MCR_HUMAN	NR3C2
23-Notoginsenoside T	0.7119	DB00687	Mineralocorticoid receptor	P08235	MCR_HUMAN	NR3C2
24-Ginsenoside-Ra3	0.7119	DB00687	Mineralocorticoid receptor	P08235	MCR_HUMAN	NR3C2
36-Chikusetsusaponin FK6	0.7119	DB00687	Mineralocorticoid receptor	P08235	MCR_HUMAN	NR3C2
6-Notoginsenoside K	0.7119	DB00687	Mineralocorticoid receptor	P08235	MCR_HUMAN	NR3C2
9-Ginsenoside Rg1	0.7119	DB00687	Mineralocorticoid receptor	P08235	MCR_HUMAN	NR3C2
2-Ginsenoside Ra1	0.7119	DB00687	Androgen receptor	P10275	ANDR_HUMAN	AR
23-Notoginsenoside T	0.7119	DB00687	Androgen receptor	P10275	ANDR_HUMAN	AR
24-Ginsenoside-Ra3	0.7119	DB00687	Androgen receptor	P10275	ANDR_HUMAN	AR
36-Chikusetsusaponin FK6	0.7119	DB00687	Androgen receptor	P10275	ANDR_HUMAN	AR
6-Notoginsenoside K	0.7119	DB00687	Androgen receptor	P10275	ANDR_HUMAN	AR
9-Ginsenoside Rg1	0.7119	DB00687	Androgen receptor	P10275	ANDR_HUMAN	AR
1-Ginsenoside Ra2	0.7119	DB01024	Inosine-5'-monophosphate dehydrogenase 2	P12268	IMDH2_HUMAN	IMPDH2
12-Notoginsenoside S	0.7119	DB01024	Inosine-5'-monophosphate dehydrogenase 2	P12268	IMDH2_HUMAN	IMPDH2
14,29-Ginsenoside Ra5	0.7119	DB01024	Inosine-5'-monophosphate dehydrogenase 2	P12268	IMDH2_HUMAN	IMPDH2
27-Notoginsenoside Rt	0.7119	DB01024	Inosine-5'-monophosphate dehydrogenase 2	P12268	IMDH2_HUMAN	IMPDH2
36-Chikusetsusaponin FK3	0.7119	DB01024	Inosine-5'-monophosphate dehydrogenase 2	P12268	IMDH2_HUMAN	IMPDH2
41-Yesanchinoside J	0.7119	DB01024	Inosine-5'-monophosphate dehydrogenase 2	P12268	IMDH2_HUMAN	IMPDH2
1-Ginsenoside Ra2	0.7119	DB01024	Inosine-5'-monophosphate dehydrogenase 1	P20839	IMDH1_HUMAN	IMPDH1
12-Notoginsenoside S	0.7119	DB01024	Inosine-5'-monophosphate dehydrogenase 1	P20839	IMDH1_HUMAN	IMPDH1
14,29-Ginsenoside Ra5	0.7119	DB01024	Inosine-5'-monophosphate dehydrogenase 1	P20839	IMDH1_HUMAN	IMPDH1
27-Notoginsenoside Rt	0.7119	DB01024	Inosine-5'-monophosphate dehydrogenase 1	P20839	IMDH1_HUMAN	IMPDH1
36-Chikusetsusaponin FK3	0.7119	DB01024	Inosine-5'-monophosphate dehydrogenase 1	P20839	IMDH1_HUMAN	IMPDH1
41-Yesanchinoside J	0.7119	DB01024	Inosine-5'-monophosphate dehydrogenase 1	P20839	IMDH1_HUMAN	IMPDH1
1-Ginsenoside Ra2	0.7143	DB02587	Adenylate cyclase type 5	O95622	ADCY5_HUMAN	ADCY5
12-Notoginsenoside S	0.7143	DB02587	Adenylate cyclase type 5	O95622	ADCY5_HUMAN	ADCY5
11,13-m-ginsenoside Ra3	0.7143	DB00175	3-hydroxy-3-methylglutaryl-coenzyme A reductase	P04035	HMDH_HUMAN	HMGCR
11,13-m-ginsenoside Ra3	0.7143	DB00227	3-hydroxy-3-methylglutaryl-coenzyme A reductase	P04035	HMDH_HUMAN	HMGCR
11,13-m-ginsenoside Ra3	0.7143	DB06693	3-hydroxy-3-methylglutaryl-coenzyme A reductase	P04035	HMDH_HUMAN	HMGCR
17-m-ginsenoside Rd	0.7143	DB00175	3-hydroxy-3-methylglutaryl-coenzyme A reductase	P04035	HMDH_HUMAN	HMGCR
17-m-ginsenoside Rd	0.7143	DB00227	3-hydroxy-3-methylglutaryl-coenzyme A reductase	P04035	HMDH_HUMAN	HMGCR
17-m-ginsenoside Rd	0.7143	DB06693	3-hydroxy-3-methylglutaryl-coenzyme A reductase	P04035	HMDH_HUMAN	HMGCR
19-m-floralginsenoside Rd6	0.7143	DB00175	3-hydroxy-3-methylglutaryl-coenzyme A reductase	P04035	HMDH_HUMAN	HMGCR
19-m-floralginsenoside Rd6	0.7143	DB00227	3-hydroxy-3-methylglutaryl-coenzyme A reductase	P04035	HMDH_HUMAN	HMGCR
19-m-floralginsenoside Rd6	0.7143	DB06693	3-hydroxy-3-methylglutaryl-coenzyme A reductase	P04035	HMDH_HUMAN	HMGCR
3-m-Ginsenoside Ra1	0.7143	DB00175	3-hydroxy-3-methylglutaryl-coenzyme A reductase	P04035	HMDH_HUMAN	HMGCR
3-m-Ginsenoside Ra1	0.7143	DB00227	3-hydroxy-3-methylglutaryl-coenzyme A reductase	P04035	HMDH_HUMAN	HMGCR
3-m-Ginsenoside Ra1	0.7143	DB06693	3-hydroxy-3-methylglutaryl-coenzyme A reductase	P04035	HMDH_HUMAN	HMGCR
31-m-floralginsenoside Re1	0.7143	DB00175	3-hydroxy-3-methylglutaryl-coenzyme A reductase	P04035	HMDH_HUMAN	HMGCR
31-m-floralginsenoside Re1	0.7143	DB00227	3-hydroxy-3-methylglutaryl-coenzyme A reductase	P04035	HMDH_HUMAN	HMGCR
31-m-floralginsenoside Re1	0.7143	DB06693	3-hydroxy-3-methylglutaryl-coenzyme A reductase	P04035	HMDH_HUMAN	HMGCR
34-m-floralginsenoside Rd5	0.7143	DB00175	3-hydroxy-3-methylglutaryl-coenzyme A reductase	P04035	HMDH_HUMAN	HMGCR
34-m-floralginsenoside Rd5	0.7143	DB00227	3-hydroxy-3-methylglutaryl-coenzyme A reductase	P04035	HMDH_HUMAN	HMGCR
34-m-floralginsenoside Rd5	0.7143	DB06693	3-hydroxy-3-methylglutaryl-coenzyme A reductase	P04035	HMDH_HUMAN	HMGCR
5-m-Ginsenoside Ra2	0.7143	DB04630	Mineralocorticoid receptor	P08235	MCR_HUMAN	NR3C2
5-m-Ginsenoside Ra2	0.7143	DB01134	Mineralocorticoid receptor	P08235	MCR_HUMAN	NR3C2
5-m-Ginsenoside Ra2	0.7143	DB03279	Retinoic acid receptor gamma	P13631	RARG_HUMAN	RARG
14,29-Ginsenoside Ra5	0.7143	DB05013	Protein kinase C alpha type	P17252	KPCA_HUMAN	PRKCA
27-Notoginsenoside Rt	0.7143	DB05013	Protein kinase C alpha type	P17252	KPCA_HUMAN	PRKCA
36-Chikusetsusaponin FK3	0.7143	DB05013	Protein kinase C alpha type	P17252	KPCA_HUMAN	PRKCA
41-Yesanchinoside J	0.7143	DB05013	Protein kinase C alpha type	P17252	KPCA_HUMAN	PRKCA
11,13-m-ginsenoside Ra3	0.7143	DB00227	Integrin alpha-L	P20701	ITAL_HUMAN	ITGAL
17-m-ginsenoside Rd	0.7143	DB00227	Integrin alpha-L	P20701	ITAL_HUMAN	ITGAL
19-m-floralginsenoside Rd6	0.7143	DB00227	Integrin alpha-L	P20701	ITAL_HUMAN	ITGAL
3-m-Ginsenoside Ra1	0.7143	DB00227	Integrin alpha-L	P20701	ITAL_HUMAN	ITGAL
31-m-floralginsenoside Re1	0.7143	DB00227	Integrin alpha-L	P20701	ITAL_HUMAN	ITGAL
34-m-floralginsenoside Rd5	0.7143	DB00227	Integrin alpha-L	P20701	ITAL_HUMAN	ITGAL
1-Ginsenoside Ra2	0.7143	DB02587	Guanine nucleotide-binding protein G(s) subunit alpha isoforms short	P63092	GNAS2_HUMAN	GNAS
12-Notoginsenoside S	0.7143	DB02587	Guanine nucleotide-binding protein G(s) subunit alpha isoforms short	P63092	GNAS2_HUMAN	GNAS
14,29-Ginsenoside Ra5	0.7143	DB04376	Protein kinase C delta type	Q05655	KPCD_HUMAN	PRKCD
14,29-Ginsenoside Ra5	0.7143	DB05013	Protein kinase C delta type	Q05655	KPCD_HUMAN	PRKCD
27-Notoginsenoside Rt	0.7143	DB04376	Protein kinase C delta type	Q05655	KPCD_HUMAN	PRKCD
27-Notoginsenoside Rt	0.7143	DB05013	Protein kinase C delta type	Q05655	KPCD_HUMAN	PRKCD
36-Chikusetsusaponin FK3	0.7143	DB04376	Protein kinase C delta type	Q05655	KPCD_HUMAN	PRKCD
36-Chikusetsusaponin FK3	0.7143	DB05013	Protein kinase C delta type	Q05655	KPCD_HUMAN	PRKCD
41-Yesanchinoside J	0.7143	DB04376	Protein kinase C delta type	Q05655	KPCD_HUMAN	PRKCD
41-Yesanchinoside J	0.7143	DB05013	Protein kinase C delta type	Q05655	KPCD_HUMAN	PRKCD
1-Ginsenoside Ra2	0.7143	DB02587	Adenylate cyclase type 2	Q08462	ADCY2_HUMAN	ADCY2
12-Notoginsenoside S	0.7143	DB02587	Adenylate cyclase type 2	Q08462	ADCY2_HUMAN	ADCY2
11,13-m-ginsenoside Ra3	0.7143	DB00227	Histone deacetylase 2	Q92769	HDAC2_HUMAN	HDAC2
17-m-ginsenoside Rd	0.7143	DB00227	Histone deacetylase 2	Q92769	HDAC2_HUMAN	HDAC2
19-m-floralginsenoside Rd6	0.7143	DB00227	Histone deacetylase 2	Q92769	HDAC2_HUMAN	HDAC2
3-m-Ginsenoside Ra1	0.7143	DB00227	Histone deacetylase 2	Q92769	HDAC2_HUMAN	HDAC2
31-m-floralginsenoside Re1	0.7143	DB00227	Histone deacetylase 2	Q92769	HDAC2_HUMAN	HDAC2
34-m-floralginsenoside Rd5	0.7143	DB00227	Histone deacetylase 2	Q92769	HDAC2_HUMAN	HDAC2
1-Ginsenoside Ra2	0.7167	DB01234	Annexin A1	P04083	ANXA1_HUMAN	ANXA1
12-Notoginsenoside S	0.7167	DB01234	Annexin A1	P04083	ANXA1_HUMAN	ANXA1
1-Ginsenoside Ra2	0.7167	DB00443	Glucocorticoid receptor	P04150	GCR_HUMAN	NR3C1
1-Ginsenoside Ra2	0.7167	DB00620	Glucocorticoid receptor	P04150	GCR_HUMAN	NR3C1
1-Ginsenoside Ra2	0.7167	DB01234	Glucocorticoid receptor	P04150	GCR_HUMAN	NR3C1
11,13-m-ginsenoside Ra3	0.7167	DB06781	Glucocorticoid receptor	P04150	GCR_HUMAN	NR3C1
11,13-m-ginsenoside Ra3	0.7167	DB00394	Glucocorticoid receptor	P04150	GCR_HUMAN	NR3C1
12-Notoginsenoside S	0.7167	DB00443	Glucocorticoid receptor	P04150	GCR_HUMAN	NR3C1
12-Notoginsenoside S	0.7167	DB00620	Glucocorticoid receptor	P04150	GCR_HUMAN	NR3C1
12-Notoginsenoside S	0.7167	DB01234	Glucocorticoid receptor	P04150	GCR_HUMAN	NR3C1
17-m-ginsenoside Rd	0.7167	DB06781	Glucocorticoid receptor	P04150	GCR_HUMAN	NR3C1
17-m-ginsenoside Rd	0.7167	DB00394	Glucocorticoid receptor	P04150	GCR_HUMAN	NR3C1
19-m-floralginsenoside Rd6	0.7167	DB06781	Glucocorticoid receptor	P04150	GCR_HUMAN	NR3C1
19-m-floralginsenoside Rd6	0.7167	DB00394	Glucocorticoid receptor	P04150	GCR_HUMAN	NR3C1
2-Ginsenoside Ra1	0.7167	DB01047	Glucocorticoid receptor	P04150	GCR_HUMAN	NR3C1
23-Notoginsenoside T	0.7167	DB01047	Glucocorticoid receptor	P04150	GCR_HUMAN	NR3C1
24-Ginsenoside-Ra3	0.7167	DB01047	Glucocorticoid receptor	P04150	GCR_HUMAN	NR3C1
3-m-Ginsenoside Ra1	0.7167	DB06781	Glucocorticoid receptor	P04150	GCR_HUMAN	NR3C1
3-m-Ginsenoside Ra1	0.7167	DB00394	Glucocorticoid receptor	P04150	GCR_HUMAN	NR3C1
31-m-floralginsenoside Re1	0.7167	DB06781	Glucocorticoid receptor	P04150	GCR_HUMAN	NR3C1
31-m-floralginsenoside Re1	0.7167	DB00394	Glucocorticoid receptor	P04150	GCR_HUMAN	NR3C1
34-m-floralginsenoside Rd5	0.7167	DB06781	Glucocorticoid receptor	P04150	GCR_HUMAN	NR3C1
34-m-floralginsenoside Rd5	0.7167	DB00394	Glucocorticoid receptor	P04150	GCR_HUMAN	NR3C1
36-Chikusetsusaponin FK6	0.7167	DB01047	Glucocorticoid receptor	P04150	GCR_HUMAN	NR3C1
5-m-Ginsenoside Ra2	0.7167	DB00223	Glucocorticoid receptor	P04150	GCR_HUMAN	NR3C1
5-m-Ginsenoside Ra2	0.7167	DB01384	Glucocorticoid receptor	P04150	GCR_HUMAN	NR3C1
5-m-Ginsenoside Ra2	0.7167	DB00240	Glucocorticoid receptor	P04150	GCR_HUMAN	NR3C1
6-Notoginsenoside K	0.7167	DB01047	Glucocorticoid receptor	P04150	GCR_HUMAN	NR3C1
9-Ginsenoside Rg1	0.7167	DB01047	Glucocorticoid receptor	P04150	GCR_HUMAN	NR3C1
1-Ginsenoside Ra2	0.7167	DB08059	Phosphatidylinositol 3-kinase regulatory subunit alpha	P27986	P85A_HUMAN	PIK3R1
12-Notoginsenoside S	0.7167	DB08059	Phosphatidylinositol 3-kinase regulatory subunit alpha	P27986	P85A_HUMAN	PIK3R1
14,29-Ginsenoside Ra5	0.7167	DB08059	Phosphatidylinositol 3-kinase regulatory subunit alpha	P27986	P85A_HUMAN	PIK3R1
27-Notoginsenoside Rt	0.7167	DB08059	Phosphatidylinositol 3-kinase regulatory subunit alpha	P27986	P85A_HUMAN	PIK3R1
36-Chikusetsusaponin FK3	0.7167	DB08059	Phosphatidylinositol 3-kinase regulatory subunit alpha	P27986	P85A_HUMAN	PIK3R1
41-Yesanchinoside J	0.7167	DB08059	Phosphatidylinositol 3-kinase regulatory subunit alpha	P27986	P85A_HUMAN	PIK3R1
1-Ginsenoside Ra2	0.7167	DB01234	Nitric oxide synthase, inducible	P35228	NOS2_HUMAN	NOS2
12-Notoginsenoside S	0.7167	DB01234	Nitric oxide synthase, inducible	P35228	NOS2_HUMAN	NOS2
1-Ginsenoside Ra2	0.7167	DB08059	Phosphatidylinositol 4,5-bisphosphate 3-kinase catalytic subunit alpha isoform	P42336	PK3CA_HUMAN	PIK3CA
12-Notoginsenoside S	0.7167	DB08059	Phosphatidylinositol 4,5-bisphosphate 3-kinase catalytic subunit alpha isoform	P42336	PK3CA_HUMAN	PIK3CA
14,29-Ginsenoside Ra5	0.7167	DB08059	Phosphatidylinositol 4,5-bisphosphate 3-kinase catalytic subunit alpha isoform	P42336	PK3CA_HUMAN	PIK3CA
27-Notoginsenoside Rt	0.7167	DB08059	Phosphatidylinositol 4,5-bisphosphate 3-kinase catalytic subunit alpha isoform	P42336	PK3CA_HUMAN	PIK3CA
36-Chikusetsusaponin FK3	0.7167	DB08059	Phosphatidylinositol 4,5-bisphosphate 3-kinase catalytic subunit alpha isoform	P42336	PK3CA_HUMAN	PIK3CA
41-Yesanchinoside J	0.7167	DB08059	Phosphatidylinositol 4,5-bisphosphate 3-kinase catalytic subunit alpha isoform	P42336	PK3CA_HUMAN	PIK3CA
1-Ginsenoside Ra2	0.7167	DB08059	Phosphatidylinositol 4,5-bisphosphate 3-kinase catalytic subunit gamma isoform	P48736	PK3CG_HUMAN	PIK3CG
12-Notoginsenoside S	0.7167	DB08059	Phosphatidylinositol 4,5-bisphosphate 3-kinase catalytic subunit gamma isoform	P48736	PK3CG_HUMAN	PIK3CG
14,29-Ginsenoside Ra5	0.7167	DB08059	Phosphatidylinositol 4,5-bisphosphate 3-kinase catalytic subunit gamma isoform	P48736	PK3CG_HUMAN	PIK3CG
27-Notoginsenoside Rt	0.7167	DB08059	Phosphatidylinositol 4,5-bisphosphate 3-kinase catalytic subunit gamma isoform	P48736	PK3CG_HUMAN	PIK3CG
36-Chikusetsusaponin FK3	0.7167	DB08059	Phosphatidylinositol 4,5-bisphosphate 3-kinase catalytic subunit gamma isoform	P48736	PK3CG_HUMAN	PIK3CG
41-Yesanchinoside J	0.7167	DB08059	Phosphatidylinositol 4,5-bisphosphate 3-kinase catalytic subunit gamma isoform	P48736	PK3CG_HUMAN	PIK3CG
1-Ginsenoside Ra2	0.7167	DB01234	Nuclear receptor subfamily 0 group B member 1	P51843	NR0B1_HUMAN	NR0B1
12-Notoginsenoside S	0.7167	DB01234	Nuclear receptor subfamily 0 group B member 1	P51843	NR0B1_HUMAN	NR0B1
1-Ginsenoside Ra2	0.7167	DB08059	Serine/threonine-protein kinase PLK1	P53350	PLK1_HUMAN	PLK1
12-Notoginsenoside S	0.7167	DB08059	Serine/threonine-protein kinase PLK1	P53350	PLK1_HUMAN	PLK1
14,29-Ginsenoside Ra5	0.7167	DB08059	Serine/threonine-protein kinase PLK1	P53350	PLK1_HUMAN	PLK1
27-Notoginsenoside Rt	0.7167	DB08059	Serine/threonine-protein kinase PLK1	P53350	PLK1_HUMAN	PLK1
36-Chikusetsusaponin FK3	0.7167	DB08059	Serine/threonine-protein kinase PLK1	P53350	PLK1_HUMAN	PLK1
41-Yesanchinoside J	0.7167	DB08059	Serine/threonine-protein kinase PLK1	P53350	PLK1_HUMAN	PLK1
2-Ginsenoside Ra1	0.7167	DB01047	Smoothened homolog	Q99835	SMO_HUMAN	SMO
23-Notoginsenoside T	0.7167	DB01047	Smoothened homolog	Q99835	SMO_HUMAN	SMO
24-Ginsenoside-Ra3	0.7167	DB01047	Smoothened homolog	Q99835	SMO_HUMAN	SMO
36-Chikusetsusaponin FK6	0.7167	DB01047	Smoothened homolog	Q99835	SMO_HUMAN	SMO
6-Notoginsenoside K	0.7167	DB01047	Smoothened homolog	Q99835	SMO_HUMAN	SMO
9-Ginsenoside Rg1	0.7167	DB01047	Smoothened homolog	Q99835	SMO_HUMAN	SMO
2-Ginsenoside Ra1	0.717	DB04141	Succinate dehydrogenase [ubiquinone] cytochrome b small subunit, mitochondrial	O14521	DHSD_HUMAN	SDHD
23-Notoginsenoside T	0.717	DB04141	Succinate dehydrogenase [ubiquinone] cytochrome b small subunit, mitochondrial	O14521	DHSD_HUMAN	SDHD
24-Ginsenoside-Ra3	0.717	DB04141	Succinate dehydrogenase [ubiquinone] cytochrome b small subunit, mitochondrial	O14521	DHSD_HUMAN	SDHD
36-Chikusetsusaponin FK6	0.717	DB04141	Succinate dehydrogenase [ubiquinone] cytochrome b small subunit, mitochondrial	O14521	DHSD_HUMAN	SDHD
6-Notoginsenoside K	0.717	DB04141	Succinate dehydrogenase [ubiquinone] cytochrome b small subunit, mitochondrial	O14521	DHSD_HUMAN	SDHD
9-Ginsenoside Rg1	0.717	DB04141	Succinate dehydrogenase [ubiquinone] cytochrome b small subunit, mitochondrial	O14521	DHSD_HUMAN	SDHD
2-Ginsenoside Ra1	0.717	DB04141	Cytochrome b-c1 complex subunit 8	O14949	QCR8_HUMAN	UQCRQ
23-Notoginsenoside T	0.717	DB04141	Cytochrome b-c1 complex subunit 8	O14949	QCR8_HUMAN	UQCRQ
24-Ginsenoside-Ra3	0.717	DB04141	Cytochrome b-c1 complex subunit 8	O14949	QCR8_HUMAN	UQCRQ
36-Chikusetsusaponin FK6	0.717	DB04141	Cytochrome b-c1 complex subunit 8	O14949	QCR8_HUMAN	UQCRQ
6-Notoginsenoside K	0.717	DB04141	Cytochrome b-c1 complex subunit 8	O14949	QCR8_HUMAN	UQCRQ
9-Ginsenoside Rg1	0.717	DB04141	Cytochrome b-c1 complex subunit 8	O14949	QCR8_HUMAN	UQCRQ
2-Ginsenoside Ra1	0.717	DB04141	Cytochrome b	P00156	CYB_HUMAN	MT-CYB
23-Notoginsenoside T	0.717	DB04141	Cytochrome b	P00156	CYB_HUMAN	MT-CYB
24-Ginsenoside-Ra3	0.717	DB04141	Cytochrome b	P00156	CYB_HUMAN	MT-CYB
36-Chikusetsusaponin FK6	0.717	DB04141	Cytochrome b	P00156	CYB_HUMAN	MT-CYB
6-Notoginsenoside K	0.717	DB04141	Cytochrome b	P00156	CYB_HUMAN	MT-CYB
9-Ginsenoside Rg1	0.717	DB04141	Cytochrome b	P00156	CYB_HUMAN	MT-CYB
2-Ginsenoside Ra1	0.717	DB04141	Cytochrome b-c1 complex subunit 6, mitochondrial	P07919	QCR6_HUMAN	UQCRH
23-Notoginsenoside T	0.717	DB04141	Cytochrome b-c1 complex subunit 6, mitochondrial	P07919	QCR6_HUMAN	UQCRH
24-Ginsenoside-Ra3	0.717	DB04141	Cytochrome b-c1 complex subunit 6, mitochondrial	P07919	QCR6_HUMAN	UQCRH
36-Chikusetsusaponin FK6	0.717	DB04141	Cytochrome b-c1 complex subunit 6, mitochondrial	P07919	QCR6_HUMAN	UQCRH
6-Notoginsenoside K	0.717	DB04141	Cytochrome b-c1 complex subunit 6, mitochondrial	P07919	QCR6_HUMAN	UQCRH
9-Ginsenoside Rg1	0.717	DB04141	Cytochrome b-c1 complex subunit 6, mitochondrial	P07919	QCR6_HUMAN	UQCRH
2-Ginsenoside Ra1	0.717	DB03152	Rhodopsin	P08100	OPSD_HUMAN	RHO
23-Notoginsenoside T	0.717	DB03152	Rhodopsin	P08100	OPSD_HUMAN	RHO
24-Ginsenoside-Ra3	0.717	DB03152	Rhodopsin	P08100	OPSD_HUMAN	RHO
36-Chikusetsusaponin FK6	0.717	DB03152	Rhodopsin	P08100	OPSD_HUMAN	RHO
6-Notoginsenoside K	0.717	DB03152	Rhodopsin	P08100	OPSD_HUMAN	RHO
9-Ginsenoside Rg1	0.717	DB03152	Rhodopsin	P08100	OPSD_HUMAN	RHO
2-Ginsenoside Ra1	0.717	DB04141	Cytochrome c1, heme protein, mitochondrial	P08574	CY1_HUMAN	CYC1
23-Notoginsenoside T	0.717	DB04141	Cytochrome c1, heme protein, mitochondrial	P08574	CY1_HUMAN	CYC1
24-Ginsenoside-Ra3	0.717	DB04141	Cytochrome c1, heme protein, mitochondrial	P08574	CY1_HUMAN	CYC1
36-Chikusetsusaponin FK6	0.717	DB04141	Cytochrome c1, heme protein, mitochondrial	P08574	CY1_HUMAN	CYC1
6-Notoginsenoside K	0.717	DB04141	Cytochrome c1, heme protein, mitochondrial	P08574	CY1_HUMAN	CYC1
9-Ginsenoside Rg1	0.717	DB04141	Cytochrome c1, heme protein, mitochondrial	P08574	CY1_HUMAN	CYC1
14,29-Ginsenoside Ra5	0.717	DB00621	Androgen receptor	P10275	ANDR_HUMAN	AR
27-Notoginsenoside Rt	0.717	DB00621	Androgen receptor	P10275	ANDR_HUMAN	AR
36-Chikusetsusaponin FK3	0.717	DB00621	Androgen receptor	P10275	ANDR_HUMAN	AR
41-Yesanchinoside J	0.717	DB00621	Androgen receptor	P10275	ANDR_HUMAN	AR
2-Ginsenoside Ra1	0.717	DB04141	Cytochrome b-c1 complex subunit 7	P14927	QCR7_HUMAN	UQCRB
23-Notoginsenoside T	0.717	DB04141	Cytochrome b-c1 complex subunit 7	P14927	QCR7_HUMAN	UQCRB
24-Ginsenoside-Ra3	0.717	DB04141	Cytochrome b-c1 complex subunit 7	P14927	QCR7_HUMAN	UQCRB
36-Chikusetsusaponin FK6	0.717	DB04141	Cytochrome b-c1 complex subunit 7	P14927	QCR7_HUMAN	UQCRB
6-Notoginsenoside K	0.717	DB04141	Cytochrome b-c1 complex subunit 7	P14927	QCR7_HUMAN	UQCRB
9-Ginsenoside Rg1	0.717	DB04141	Cytochrome b-c1 complex subunit 7	P14927	QCR7_HUMAN	UQCRB
2-Ginsenoside Ra1	0.717	DB03772	Histo-blood group ABO system transferase	P16442	BGAT_HUMAN	ABO
2-Ginsenoside Ra1	0.717	DB04141	Histo-blood group ABO system transferase	P16442	BGAT_HUMAN	ABO
23-Notoginsenoside T	0.717	DB03772	Histo-blood group ABO system transferase	P16442	BGAT_HUMAN	ABO
23-Notoginsenoside T	0.717	DB04141	Histo-blood group ABO system transferase	P16442	BGAT_HUMAN	ABO
24-Ginsenoside-Ra3	0.717	DB03772	Histo-blood group ABO system transferase	P16442	BGAT_HUMAN	ABO
24-Ginsenoside-Ra3	0.717	DB04141	Histo-blood group ABO system transferase	P16442	BGAT_HUMAN	ABO
36-Chikusetsusaponin FK6	0.717	DB03772	Histo-blood group ABO system transferase	P16442	BGAT_HUMAN	ABO
36-Chikusetsusaponin FK6	0.717	DB04141	Histo-blood group ABO system transferase	P16442	BGAT_HUMAN	ABO
6-Notoginsenoside K	0.717	DB03772	Histo-blood group ABO system transferase	P16442	BGAT_HUMAN	ABO
6-Notoginsenoside K	0.717	DB04141	Histo-blood group ABO system transferase	P16442	BGAT_HUMAN	ABO
9-Ginsenoside Rg1	0.717	DB03772	Histo-blood group ABO system transferase	P16442	BGAT_HUMAN	ABO
9-Ginsenoside Rg1	0.717	DB04141	Histo-blood group ABO system transferase	P16442	BGAT_HUMAN	ABO
2-Ginsenoside Ra1	0.717	DB04141	Succinate dehydrogenase [ubiquinone] iron-sulfur subunit, mitochondrial	P21912	SDHB_HUMAN	SDHB
23-Notoginsenoside T	0.717	DB04141	Succinate dehydrogenase [ubiquinone] iron-sulfur subunit, mitochondrial	P21912	SDHB_HUMAN	SDHB
24-Ginsenoside-Ra3	0.717	DB04141	Succinate dehydrogenase [ubiquinone] iron-sulfur subunit, mitochondrial	P21912	SDHB_HUMAN	SDHB
36-Chikusetsusaponin FK6	0.717	DB04141	Succinate dehydrogenase [ubiquinone] iron-sulfur subunit, mitochondrial	P21912	SDHB_HUMAN	SDHB
6-Notoginsenoside K	0.717	DB04141	Succinate dehydrogenase [ubiquinone] iron-sulfur subunit, mitochondrial	P21912	SDHB_HUMAN	SDHB
9-Ginsenoside Rg1	0.717	DB04141	Succinate dehydrogenase [ubiquinone] iron-sulfur subunit, mitochondrial	P21912	SDHB_HUMAN	SDHB
2-Ginsenoside Ra1	0.717	DB04141	Cytochrome b-c1 complex subunit 2, mitochondrial	P22695	QCR2_HUMAN	UQCRC2
23-Notoginsenoside T	0.717	DB04141	Cytochrome b-c1 complex subunit 2, mitochondrial	P22695	QCR2_HUMAN	UQCRC2
24-Ginsenoside-Ra3	0.717	DB04141	Cytochrome b-c1 complex subunit 2, mitochondrial	P22695	QCR2_HUMAN	UQCRC2
36-Chikusetsusaponin FK6	0.717	DB04141	Cytochrome b-c1 complex subunit 2, mitochondrial	P22695	QCR2_HUMAN	UQCRC2
6-Notoginsenoside K	0.717	DB04141	Cytochrome b-c1 complex subunit 2, mitochondrial	P22695	QCR2_HUMAN	UQCRC2
9-Ginsenoside Rg1	0.717	DB04141	Cytochrome b-c1 complex subunit 2, mitochondrial	P22695	QCR2_HUMAN	UQCRC2
2-Ginsenoside Ra1	0.717	DB04141	Succinate dehydrogenase [ubiquinone] flavoprotein subunit, mitochondrial	P31040	SDHA_HUMAN	SDHA
23-Notoginsenoside T	0.717	DB04141	Succinate dehydrogenase [ubiquinone] flavoprotein subunit, mitochondrial	P31040	SDHA_HUMAN	SDHA
24-Ginsenoside-Ra3	0.717	DB04141	Succinate dehydrogenase [ubiquinone] flavoprotein subunit, mitochondrial	P31040	SDHA_HUMAN	SDHA
36-Chikusetsusaponin FK6	0.717	DB04141	Succinate dehydrogenase [ubiquinone] flavoprotein subunit, mitochondrial	P31040	SDHA_HUMAN	SDHA
6-Notoginsenoside K	0.717	DB04141	Succinate dehydrogenase [ubiquinone] flavoprotein subunit, mitochondrial	P31040	SDHA_HUMAN	SDHA
9-Ginsenoside Rg1	0.717	DB04141	Succinate dehydrogenase [ubiquinone] flavoprotein subunit, mitochondrial	P31040	SDHA_HUMAN	SDHA
2-Ginsenoside Ra1	0.717	DB04141	Cytochrome b-c1 complex subunit 1, mitochondrial	P31930	QCR1_HUMAN	UQCRC1
23-Notoginsenoside T	0.717	DB04141	Cytochrome b-c1 complex subunit 1, mitochondrial	P31930	QCR1_HUMAN	UQCRC1
24-Ginsenoside-Ra3	0.717	DB04141	Cytochrome b-c1 complex subunit 1, mitochondrial	P31930	QCR1_HUMAN	UQCRC1
36-Chikusetsusaponin FK6	0.717	DB04141	Cytochrome b-c1 complex subunit 1, mitochondrial	P31930	QCR1_HUMAN	UQCRC1
6-Notoginsenoside K	0.717	DB04141	Cytochrome b-c1 complex subunit 1, mitochondrial	P31930	QCR1_HUMAN	UQCRC1
9-Ginsenoside Rg1	0.717	DB04141	Cytochrome b-c1 complex subunit 1, mitochondrial	P31930	QCR1_HUMAN	UQCRC1
2-Ginsenoside Ra1	0.717	DB04141	Cytochrome b-c1 complex subunit Rieske, mitochondrial	P47985	UCRI_HUMAN	UQCRFS1
23-Notoginsenoside T	0.717	DB04141	Cytochrome b-c1 complex subunit Rieske, mitochondrial	P47985	UCRI_HUMAN	UQCRFS1
24-Ginsenoside-Ra3	0.717	DB04141	Cytochrome b-c1 complex subunit Rieske, mitochondrial	P47985	UCRI_HUMAN	UQCRFS1
36-Chikusetsusaponin FK6	0.717	DB04141	Cytochrome b-c1 complex subunit Rieske, mitochondrial	P47985	UCRI_HUMAN	UQCRFS1
6-Notoginsenoside K	0.717	DB04141	Cytochrome b-c1 complex subunit Rieske, mitochondrial	P47985	UCRI_HUMAN	UQCRFS1
9-Ginsenoside Rg1	0.717	DB04141	Cytochrome b-c1 complex subunit Rieske, mitochondrial	P47985	UCRI_HUMAN	UQCRFS1
2-Ginsenoside Ra1	0.717	DB03338	Peptidyl-prolyl cis-trans isomerase FKBP1A	P62942	FKB1A_HUMAN	FKBP1A
23-Notoginsenoside T	0.717	DB03338	Peptidyl-prolyl cis-trans isomerase FKBP1A	P62942	FKB1A_HUMAN	FKBP1A
24-Ginsenoside-Ra3	0.717	DB03338	Peptidyl-prolyl cis-trans isomerase FKBP1A	P62942	FKB1A_HUMAN	FKBP1A
36-Chikusetsusaponin FK6	0.717	DB03338	Peptidyl-prolyl cis-trans isomerase FKBP1A	P62942	FKB1A_HUMAN	FKBP1A
6-Notoginsenoside K	0.717	DB03338	Peptidyl-prolyl cis-trans isomerase FKBP1A	P62942	FKB1A_HUMAN	FKBP1A
9-Ginsenoside Rg1	0.717	DB03338	Peptidyl-prolyl cis-trans isomerase FKBP1A	P62942	FKB1A_HUMAN	FKBP1A
2-Ginsenoside Ra1	0.717	DB03338	Peroxisome proliferator-activated receptor delta	Q03181	PPARD_HUMAN	PPARD
23-Notoginsenoside T	0.717	DB03338	Peroxisome proliferator-activated receptor delta	Q03181	PPARD_HUMAN	PPARD
24-Ginsenoside-Ra3	0.717	DB03338	Peroxisome proliferator-activated receptor delta	Q03181	PPARD_HUMAN	PPARD
36-Chikusetsusaponin FK6	0.717	DB03338	Peroxisome proliferator-activated receptor delta	Q03181	PPARD_HUMAN	PPARD
6-Notoginsenoside K	0.717	DB03338	Peroxisome proliferator-activated receptor delta	Q03181	PPARD_HUMAN	PPARD
9-Ginsenoside Rg1	0.717	DB03338	Peroxisome proliferator-activated receptor delta	Q03181	PPARD_HUMAN	PPARD
2-Ginsenoside Ra1	0.717	DB03152	Protein-glutamine gamma-glutamyltransferase E	Q08188	TGM3_HUMAN	TGM3
23-Notoginsenoside T	0.717	DB03152	Protein-glutamine gamma-glutamyltransferase E	Q08188	TGM3_HUMAN	TGM3
24-Ginsenoside-Ra3	0.717	DB03152	Protein-glutamine gamma-glutamyltransferase E	Q08188	TGM3_HUMAN	TGM3
36-Chikusetsusaponin FK6	0.717	DB03152	Protein-glutamine gamma-glutamyltransferase E	Q08188	TGM3_HUMAN	TGM3
6-Notoginsenoside K	0.717	DB03152	Protein-glutamine gamma-glutamyltransferase E	Q08188	TGM3_HUMAN	TGM3
9-Ginsenoside Rg1	0.717	DB03152	Protein-glutamine gamma-glutamyltransferase E	Q08188	TGM3_HUMAN	TGM3
2-Ginsenoside Ra1	0.717	DB04141	Electron transfer flavoprotein-ubiquinone oxidoreductase, mitochondrial	Q16134	ETFD_HUMAN	ETFDH
23-Notoginsenoside T	0.717	DB04141	Electron transfer flavoprotein-ubiquinone oxidoreductase, mitochondrial	Q16134	ETFD_HUMAN	ETFDH
24-Ginsenoside-Ra3	0.717	DB04141	Electron transfer flavoprotein-ubiquinone oxidoreductase, mitochondrial	Q16134	ETFD_HUMAN	ETFDH
36-Chikusetsusaponin FK6	0.717	DB04141	Electron transfer flavoprotein-ubiquinone oxidoreductase, mitochondrial	Q16134	ETFD_HUMAN	ETFDH
6-Notoginsenoside K	0.717	DB04141	Electron transfer flavoprotein-ubiquinone oxidoreductase, mitochondrial	Q16134	ETFD_HUMAN	ETFDH
9-Ginsenoside Rg1	0.717	DB04141	Electron transfer flavoprotein-ubiquinone oxidoreductase, mitochondrial	Q16134	ETFD_HUMAN	ETFDH
2-Ginsenoside Ra1	0.717	DB04141	Succinate dehydrogenase cytochrome b560 subunit, mitochondrial	Q99643	C560_HUMAN	SDHC
23-Notoginsenoside T	0.717	DB04141	Succinate dehydrogenase cytochrome b560 subunit, mitochondrial	Q99643	C560_HUMAN	SDHC
24-Ginsenoside-Ra3	0.717	DB04141	Succinate dehydrogenase cytochrome b560 subunit, mitochondrial	Q99643	C560_HUMAN	SDHC
36-Chikusetsusaponin FK6	0.717	DB04141	Succinate dehydrogenase cytochrome b560 subunit, mitochondrial	Q99643	C560_HUMAN	SDHC
6-Notoginsenoside K	0.717	DB04141	Succinate dehydrogenase cytochrome b560 subunit, mitochondrial	Q99643	C560_HUMAN	SDHC
9-Ginsenoside Rg1	0.717	DB04141	Succinate dehydrogenase cytochrome b560 subunit, mitochondrial	Q99643	C560_HUMAN	SDHC
2-Ginsenoside Ra1	0.717	DB04141	Cytochrome b-c1 complex subunit 9	Q9UDW1	QCR9_HUMAN	UQCR10
23-Notoginsenoside T	0.717	DB04141	Cytochrome b-c1 complex subunit 9	Q9UDW1	QCR9_HUMAN	UQCR10
24-Ginsenoside-Ra3	0.717	DB04141	Cytochrome b-c1 complex subunit 9	Q9UDW1	QCR9_HUMAN	UQCR10
36-Chikusetsusaponin FK6	0.717	DB04141	Cytochrome b-c1 complex subunit 9	Q9UDW1	QCR9_HUMAN	UQCR10
6-Notoginsenoside K	0.717	DB04141	Cytochrome b-c1 complex subunit 9	Q9UDW1	QCR9_HUMAN	UQCR10
9-Ginsenoside Rg1	0.717	DB04141	Cytochrome b-c1 complex subunit 9	Q9UDW1	QCR9_HUMAN	UQCR10
7-Sucrose	0.7179	DB04282	Lactase-phlorizin hydrolase	P09848	LPH_HUMAN	LCT
7-Sucrose	0.7179	DB03008	Alpha-mannosidase 2	Q16706	MA2A1_HUMAN	MAN2A1
11,13-m-ginsenoside Ra3	0.7188	DB00769	Glucocorticoid receptor	P04150	GCR_HUMAN	NR3C1
17-m-ginsenoside Rd	0.7188	DB00769	Glucocorticoid receptor	P04150	GCR_HUMAN	NR3C1
19-m-floralginsenoside Rd6	0.7188	DB00769	Glucocorticoid receptor	P04150	GCR_HUMAN	NR3C1
3-m-Ginsenoside Ra1	0.7188	DB00769	Glucocorticoid receptor	P04150	GCR_HUMAN	NR3C1
31-m-floralginsenoside Re1	0.7188	DB00769	Glucocorticoid receptor	P04150	GCR_HUMAN	NR3C1
34-m-floralginsenoside Rd5	0.7188	DB00769	Glucocorticoid receptor	P04150	GCR_HUMAN	NR3C1
1-Ginsenoside Ra2	0.7193	DB00641	3-hydroxy-3-methylglutaryl-coenzyme A reductase	P04035	HMDH_HUMAN	HMGCR
12-Notoginsenoside S	0.7193	DB00641	3-hydroxy-3-methylglutaryl-coenzyme A reductase	P04035	HMDH_HUMAN	HMGCR
1-Ginsenoside Ra2	0.7193	DB00641	Integrin beta-2	P05107	ITB2_HUMAN	ITGB2
12-Notoginsenoside S	0.7193	DB00641	Integrin beta-2	P05107	ITB2_HUMAN	ITGB2
5-m-Ginsenoside Ra2	0.7193	DB05013	Protein kinase C alpha type	P17252	KPCA_HUMAN	PRKCA
5-m-Ginsenoside Ra2	0.7193	DB04376	Protein kinase C delta type	Q05655	KPCD_HUMAN	PRKCD
5-m-Ginsenoside Ra2	0.7193	DB05013	Protein kinase C delta type	Q05655	KPCD_HUMAN	PRKCD
7-Sucrose	0.7209	DB04141	Succinate dehydrogenase [ubiquinone] cytochrome b small subunit, mitochondrial	O14521	DHSD_HUMAN	SDHD
7-Sucrose	0.7209	DB04141	Cytochrome b-c1 complex subunit 8	O14949	QCR8_HUMAN	UQCRQ
7-Sucrose	0.7209	DB04141	Cytochrome b	P00156	CYB_HUMAN	MT-CYB
7-Sucrose	0.7209	DB04141	Cytochrome b-c1 complex subunit 6, mitochondrial	P07919	QCR6_HUMAN	UQCRH
7-Sucrose	0.7209	DB03152	Rhodopsin	P08100	OPSD_HUMAN	RHO
7-Sucrose	0.7209	DB04141	Cytochrome c1, heme protein, mitochondrial	P08574	CY1_HUMAN	CYC1
7-Sucrose	0.7209	DB04141	Cytochrome b-c1 complex subunit 7	P14927	QCR7_HUMAN	UQCRB
7-Sucrose	0.7209	DB04680	Histo-blood group ABO system transferase	P16442	BGAT_HUMAN	ABO
7-Sucrose	0.7209	DB04141	Histo-blood group ABO system transferase	P16442	BGAT_HUMAN	ABO
7-Sucrose	0.7209	DB04141	Succinate dehydrogenase [ubiquinone] iron-sulfur subunit, mitochondrial	P21912	SDHB_HUMAN	SDHB
7-Sucrose	0.7209	DB04141	Cytochrome b-c1 complex subunit 2, mitochondrial	P22695	QCR2_HUMAN	UQCRC2
7-Sucrose	0.7209	DB04141	Succinate dehydrogenase [ubiquinone] flavoprotein subunit, mitochondrial	P31040	SDHA_HUMAN	SDHA
7-Sucrose	0.7209	DB04141	Cytochrome b-c1 complex subunit 1, mitochondrial	P31930	QCR1_HUMAN	UQCRC1
7-Sucrose	0.7209	DB04141	Cytochrome b-c1 complex subunit Rieske, mitochondrial	P47985	UCRI_HUMAN	UQCRFS1
7-Sucrose	0.7209	DB03338	Peptidyl-prolyl cis-trans isomerase FKBP1A	P62942	FKB1A_HUMAN	FKBP1A
7-Sucrose	0.7209	DB03338	Peroxisome proliferator-activated receptor delta	Q03181	PPARD_HUMAN	PPARD
7-Sucrose	0.7209	DB03152	Protein-glutamine gamma-glutamyltransferase E	Q08188	TGM3_HUMAN	TGM3
7-Sucrose	0.7209	DB04141	Electron transfer flavoprotein-ubiquinone oxidoreductase, mitochondrial	Q16134	ETFD_HUMAN	ETFDH
7-Sucrose	0.7209	DB04141	Succinate dehydrogenase cytochrome b560 subunit, mitochondrial	Q99643	C560_HUMAN	SDHC
7-Sucrose	0.7209	DB04141	Cytochrome b-c1 complex subunit 9	Q9UDW1	QCR9_HUMAN	UQCR10
7-Sucrose	0.7222	DB03389	Lactase-phlorizin hydrolase	P09848	LPH_HUMAN	LCT
1-Ginsenoside Ra2	0.7222	DB00136	Vitamin D3 receptor	P11473	VDR_HUMAN	VDR
12-Notoginsenoside S	0.7222	DB00136	Vitamin D3 receptor	P11473	VDR_HUMAN	VDR
14,29-Ginsenoside Ra5	0.7222	DB00136	Vitamin D3 receptor	P11473	VDR_HUMAN	VDR
27-Notoginsenoside Rt	0.7222	DB00136	Vitamin D3 receptor	P11473	VDR_HUMAN	VDR
36-Chikusetsusaponin FK3	0.7222	DB00136	Vitamin D3 receptor	P11473	VDR_HUMAN	VDR
41-Yesanchinoside J	0.7222	DB00136	Vitamin D3 receptor	P11473	VDR_HUMAN	VDR
1-Ginsenoside Ra2	0.7222	DB05314	Cytidine deaminase	P32320	CDD_HUMAN	CDA
12-Notoginsenoside S	0.7222	DB05314	Cytidine deaminase	P32320	CDD_HUMAN	CDA
14,29-Ginsenoside Ra5	0.7222	DB05314	Cytidine deaminase	P32320	CDD_HUMAN	CDA
27-Notoginsenoside Rt	0.7222	DB05314	Cytidine deaminase	P32320	CDD_HUMAN	CDA
36-Chikusetsusaponin FK3	0.7222	DB05314	Cytidine deaminase	P32320	CDD_HUMAN	CDA
41-Yesanchinoside J	0.7222	DB05314	Cytidine deaminase	P32320	CDD_HUMAN	CDA
14,29-Ginsenoside Ra5	0.7241	DB00873	Glucocorticoid receptor	P04150	GCR_HUMAN	NR3C1
2-Ginsenoside Ra1	0.7241	DB01130	Glucocorticoid receptor	P04150	GCR_HUMAN	NR3C1
23-Notoginsenoside T	0.7241	DB01130	Glucocorticoid receptor	P04150	GCR_HUMAN	NR3C1
24-Ginsenoside-Ra3	0.7241	DB01130	Glucocorticoid receptor	P04150	GCR_HUMAN	NR3C1
27-Notoginsenoside Rt	0.7241	DB00873	Glucocorticoid receptor	P04150	GCR_HUMAN	NR3C1
36-Chikusetsusaponin FK3	0.7241	DB00873	Glucocorticoid receptor	P04150	GCR_HUMAN	NR3C1
36-Chikusetsusaponin FK6	0.7241	DB01130	Glucocorticoid receptor	P04150	GCR_HUMAN	NR3C1
41-Yesanchinoside J	0.7241	DB00873	Glucocorticoid receptor	P04150	GCR_HUMAN	NR3C1
6-Notoginsenoside K	0.7241	DB01130	Glucocorticoid receptor	P04150	GCR_HUMAN	NR3C1
9-Ginsenoside Rg1	0.7241	DB01130	Glucocorticoid receptor	P04150	GCR_HUMAN	NR3C1
2-Ginsenoside Ra1	0.7273	DB02587	Adenylate cyclase type 5	O95622	ADCY5_HUMAN	ADCY5
23-Notoginsenoside T	0.7273	DB02587	Adenylate cyclase type 5	O95622	ADCY5_HUMAN	ADCY5
24-Ginsenoside-Ra3	0.7273	DB02587	Adenylate cyclase type 5	O95622	ADCY5_HUMAN	ADCY5
36-Chikusetsusaponin FK6	0.7273	DB02587	Adenylate cyclase type 5	O95622	ADCY5_HUMAN	ADCY5
6-Notoginsenoside K	0.7273	DB02587	Adenylate cyclase type 5	O95622	ADCY5_HUMAN	ADCY5
9-Ginsenoside Rg1	0.7273	DB02587	Adenylate cyclase type 5	O95622	ADCY5_HUMAN	ADCY5
11,13-m-ginsenoside Ra3	0.7273	DB04630	Mineralocorticoid receptor	P08235	MCR_HUMAN	NR3C2
11,13-m-ginsenoside Ra3	0.7273	DB01134	Mineralocorticoid receptor	P08235	MCR_HUMAN	NR3C2
14,29-Ginsenoside Ra5	0.7273	DB04652	Mineralocorticoid receptor	P08235	MCR_HUMAN	NR3C2
17-m-ginsenoside Rd	0.7273	DB04630	Mineralocorticoid receptor	P08235	MCR_HUMAN	NR3C2
17-m-ginsenoside Rd	0.7273	DB01134	Mineralocorticoid receptor	P08235	MCR_HUMAN	NR3C2
19-m-floralginsenoside Rd6	0.7273	DB04630	Mineralocorticoid receptor	P08235	MCR_HUMAN	NR3C2
19-m-floralginsenoside Rd6	0.7273	DB01134	Mineralocorticoid receptor	P08235	MCR_HUMAN	NR3C2
27-Notoginsenoside Rt	0.7273	DB04652	Mineralocorticoid receptor	P08235	MCR_HUMAN	NR3C2
3-m-Ginsenoside Ra1	0.7273	DB04630	Mineralocorticoid receptor	P08235	MCR_HUMAN	NR3C2
3-m-Ginsenoside Ra1	0.7273	DB01134	Mineralocorticoid receptor	P08235	MCR_HUMAN	NR3C2
31-m-floralginsenoside Re1	0.7273	DB04630	Mineralocorticoid receptor	P08235	MCR_HUMAN	NR3C2
31-m-floralginsenoside Re1	0.7273	DB01134	Mineralocorticoid receptor	P08235	MCR_HUMAN	NR3C2
34-m-floralginsenoside Rd5	0.7273	DB04630	Mineralocorticoid receptor	P08235	MCR_HUMAN	NR3C2
34-m-floralginsenoside Rd5	0.7273	DB01134	Mineralocorticoid receptor	P08235	MCR_HUMAN	NR3C2
36-Chikusetsusaponin FK3	0.7273	DB04652	Mineralocorticoid receptor	P08235	MCR_HUMAN	NR3C2
41-Yesanchinoside J	0.7273	DB04652	Mineralocorticoid receptor	P08235	MCR_HUMAN	NR3C2
11,13-m-ginsenoside Ra3	0.7273	DB03279	Retinoic acid receptor gamma	P13631	RARG_HUMAN	RARG
17-m-ginsenoside Rd	0.7273	DB03279	Retinoic acid receptor gamma	P13631	RARG_HUMAN	RARG
19-m-floralginsenoside Rd6	0.7273	DB03279	Retinoic acid receptor gamma	P13631	RARG_HUMAN	RARG
3-m-Ginsenoside Ra1	0.7273	DB03279	Retinoic acid receptor gamma	P13631	RARG_HUMAN	RARG
31-m-floralginsenoside Re1	0.7273	DB03279	Retinoic acid receptor gamma	P13631	RARG_HUMAN	RARG
34-m-floralginsenoside Rd5	0.7273	DB03279	Retinoic acid receptor gamma	P13631	RARG_HUMAN	RARG
7-Sucrose	0.7273	DB03279	Retinoic acid receptor gamma	P13631	RARG_HUMAN	RARG
14,29-Ginsenoside Ra5	0.7273	DB04652	Corticosteroid 11-beta-dehydrogenase isozyme 1	P28845	DHI1_HUMAN	HSD11B1
14,29-Ginsenoside Ra5	0.7273	DB02329	Corticosteroid 11-beta-dehydrogenase isozyme 1	P28845	DHI1_HUMAN	HSD11B1
27-Notoginsenoside Rt	0.7273	DB04652	Corticosteroid 11-beta-dehydrogenase isozyme 1	P28845	DHI1_HUMAN	HSD11B1
27-Notoginsenoside Rt	0.7273	DB02329	Corticosteroid 11-beta-dehydrogenase isozyme 1	P28845	DHI1_HUMAN	HSD11B1
36-Chikusetsusaponin FK3	0.7273	DB04652	Corticosteroid 11-beta-dehydrogenase isozyme 1	P28845	DHI1_HUMAN	HSD11B1
36-Chikusetsusaponin FK3	0.7273	DB02329	Corticosteroid 11-beta-dehydrogenase isozyme 1	P28845	DHI1_HUMAN	HSD11B1
41-Yesanchinoside J	0.7273	DB04652	Corticosteroid 11-beta-dehydrogenase isozyme 1	P28845	DHI1_HUMAN	HSD11B1
41-Yesanchinoside J	0.7273	DB02329	Corticosteroid 11-beta-dehydrogenase isozyme 1	P28845	DHI1_HUMAN	HSD11B1
2-Ginsenoside Ra1	0.7273	DB02587	Guanine nucleotide-binding protein G(s) subunit alpha isoforms short	P63092	GNAS2_HUMAN	GNAS
23-Notoginsenoside T	0.7273	DB02587	Guanine nucleotide-binding protein G(s) subunit alpha isoforms short	P63092	GNAS2_HUMAN	GNAS
24-Ginsenoside-Ra3	0.7273	DB02587	Guanine nucleotide-binding protein G(s) subunit alpha isoforms short	P63092	GNAS2_HUMAN	GNAS
36-Chikusetsusaponin FK6	0.7273	DB02587	Guanine nucleotide-binding protein G(s) subunit alpha isoforms short	P63092	GNAS2_HUMAN	GNAS
6-Notoginsenoside K	0.7273	DB02587	Guanine nucleotide-binding protein G(s) subunit alpha isoforms short	P63092	GNAS2_HUMAN	GNAS
9-Ginsenoside Rg1	0.7273	DB02587	Guanine nucleotide-binding protein G(s) subunit alpha isoforms short	P63092	GNAS2_HUMAN	GNAS
2-Ginsenoside Ra1	0.7273	DB02587	Adenylate cyclase type 2	Q08462	ADCY2_HUMAN	ADCY2
23-Notoginsenoside T	0.7273	DB02587	Adenylate cyclase type 2	Q08462	ADCY2_HUMAN	ADCY2
24-Ginsenoside-Ra3	0.7273	DB02587	Adenylate cyclase type 2	Q08462	ADCY2_HUMAN	ADCY2
36-Chikusetsusaponin FK6	0.7273	DB02587	Adenylate cyclase type 2	Q08462	ADCY2_HUMAN	ADCY2
6-Notoginsenoside K	0.7273	DB02587	Adenylate cyclase type 2	Q08462	ADCY2_HUMAN	ADCY2
9-Ginsenoside Rg1	0.7273	DB02587	Adenylate cyclase type 2	Q08462	ADCY2_HUMAN	ADCY2
14,29-Ginsenoside Ra5	0.7273	DB04652	Nuclear receptor coactivator 1	Q15788	NCOA1_HUMAN	NCOA1
27-Notoginsenoside Rt	0.7273	DB04652	Nuclear receptor coactivator 1	Q15788	NCOA1_HUMAN	NCOA1
36-Chikusetsusaponin FK3	0.7273	DB04652	Nuclear receptor coactivator 1	Q15788	NCOA1_HUMAN	NCOA1
41-Yesanchinoside J	0.7273	DB04652	Nuclear receptor coactivator 1	Q15788	NCOA1_HUMAN	NCOA1
2-Ginsenoside Ra1	0.7288	DB01234	Annexin A1	P04083	ANXA1_HUMAN	ANXA1
23-Notoginsenoside T	0.7288	DB01234	Annexin A1	P04083	ANXA1_HUMAN	ANXA1
24-Ginsenoside-Ra3	0.7288	DB01234	Annexin A1	P04083	ANXA1_HUMAN	ANXA1
36-Chikusetsusaponin FK6	0.7288	DB01234	Annexin A1	P04083	ANXA1_HUMAN	ANXA1
6-Notoginsenoside K	0.7288	DB01234	Annexin A1	P04083	ANXA1_HUMAN	ANXA1
9-Ginsenoside Rg1	0.7288	DB01234	Annexin A1	P04083	ANXA1_HUMAN	ANXA1
11,13-m-ginsenoside Ra3	0.7288	DB00223	Glucocorticoid receptor	P04150	GCR_HUMAN	NR3C1
11,13-m-ginsenoside Ra3	0.7288	DB01384	Glucocorticoid receptor	P04150	GCR_HUMAN	NR3C1
11,13-m-ginsenoside Ra3	0.7288	DB00240	Glucocorticoid receptor	P04150	GCR_HUMAN	NR3C1
14,29-Ginsenoside Ra5	0.7288	DB00663	Glucocorticoid receptor	P04150	GCR_HUMAN	NR3C1
14,29-Ginsenoside Ra5	0.7288	DB00687	Glucocorticoid receptor	P04150	GCR_HUMAN	NR3C1
17-m-ginsenoside Rd	0.7288	DB00223	Glucocorticoid receptor	P04150	GCR_HUMAN	NR3C1
17-m-ginsenoside Rd	0.7288	DB01384	Glucocorticoid receptor	P04150	GCR_HUMAN	NR3C1
17-m-ginsenoside Rd	0.7288	DB00240	Glucocorticoid receptor	P04150	GCR_HUMAN	NR3C1
19-m-floralginsenoside Rd6	0.7288	DB00223	Glucocorticoid receptor	P04150	GCR_HUMAN	NR3C1
19-m-floralginsenoside Rd6	0.7288	DB01384	Glucocorticoid receptor	P04150	GCR_HUMAN	NR3C1
19-m-floralginsenoside Rd6	0.7288	DB00240	Glucocorticoid receptor	P04150	GCR_HUMAN	NR3C1
2-Ginsenoside Ra1	0.7288	DB00443	Glucocorticoid receptor	P04150	GCR_HUMAN	NR3C1
2-Ginsenoside Ra1	0.7288	DB00620	Glucocorticoid receptor	P04150	GCR_HUMAN	NR3C1
2-Ginsenoside Ra1	0.7288	DB01234	Glucocorticoid receptor	P04150	GCR_HUMAN	NR3C1
23-Notoginsenoside T	0.7288	DB00443	Glucocorticoid receptor	P04150	GCR_HUMAN	NR3C1
23-Notoginsenoside T	0.7288	DB00620	Glucocorticoid receptor	P04150	GCR_HUMAN	NR3C1
23-Notoginsenoside T	0.7288	DB01234	Glucocorticoid receptor	P04150	GCR_HUMAN	NR3C1
24-Ginsenoside-Ra3	0.7288	DB00443	Glucocorticoid receptor	P04150	GCR_HUMAN	NR3C1
24-Ginsenoside-Ra3	0.7288	DB00620	Glucocorticoid receptor	P04150	GCR_HUMAN	NR3C1
24-Ginsenoside-Ra3	0.7288	DB01234	Glucocorticoid receptor	P04150	GCR_HUMAN	NR3C1
27-Notoginsenoside Rt	0.7288	DB00663	Glucocorticoid receptor	P04150	GCR_HUMAN	NR3C1
27-Notoginsenoside Rt	0.7288	DB00687	Glucocorticoid receptor	P04150	GCR_HUMAN	NR3C1
3-m-Ginsenoside Ra1	0.7288	DB00223	Glucocorticoid receptor	P04150	GCR_HUMAN	NR3C1
3-m-Ginsenoside Ra1	0.7288	DB01384	Glucocorticoid receptor	P04150	GCR_HUMAN	NR3C1
3-m-Ginsenoside Ra1	0.7288	DB00240	Glucocorticoid receptor	P04150	GCR_HUMAN	NR3C1
31-m-floralginsenoside Re1	0.7288	DB00223	Glucocorticoid receptor	P04150	GCR_HUMAN	NR3C1
31-m-floralginsenoside Re1	0.7288	DB01384	Glucocorticoid receptor	P04150	GCR_HUMAN	NR3C1
31-m-floralginsenoside Re1	0.7288	DB00240	Glucocorticoid receptor	P04150	GCR_HUMAN	NR3C1
34-m-floralginsenoside Rd5	0.7288	DB00223	Glucocorticoid receptor	P04150	GCR_HUMAN	NR3C1
34-m-floralginsenoside Rd5	0.7288	DB01384	Glucocorticoid receptor	P04150	GCR_HUMAN	NR3C1
34-m-floralginsenoside Rd5	0.7288	DB00240	Glucocorticoid receptor	P04150	GCR_HUMAN	NR3C1
36-Chikusetsusaponin FK3	0.7288	DB00663	Glucocorticoid receptor	P04150	GCR_HUMAN	NR3C1
36-Chikusetsusaponin FK3	0.7288	DB00687	Glucocorticoid receptor	P04150	GCR_HUMAN	NR3C1
36-Chikusetsusaponin FK6	0.7288	DB00443	Glucocorticoid receptor	P04150	GCR_HUMAN	NR3C1
36-Chikusetsusaponin FK6	0.7288	DB00620	Glucocorticoid receptor	P04150	GCR_HUMAN	NR3C1
36-Chikusetsusaponin FK6	0.7288	DB01234	Glucocorticoid receptor	P04150	GCR_HUMAN	NR3C1
41-Yesanchinoside J	0.7288	DB00663	Glucocorticoid receptor	P04150	GCR_HUMAN	NR3C1
41-Yesanchinoside J	0.7288	DB00687	Glucocorticoid receptor	P04150	GCR_HUMAN	NR3C1
5-m-Ginsenoside Ra2	0.7288	DB00873	Glucocorticoid receptor	P04150	GCR_HUMAN	NR3C1
6-Notoginsenoside K	0.7288	DB00443	Glucocorticoid receptor	P04150	GCR_HUMAN	NR3C1
6-Notoginsenoside K	0.7288	DB00620	Glucocorticoid receptor	P04150	GCR_HUMAN	NR3C1
6-Notoginsenoside K	0.7288	DB01234	Glucocorticoid receptor	P04150	GCR_HUMAN	NR3C1
9-Ginsenoside Rg1	0.7288	DB00443	Glucocorticoid receptor	P04150	GCR_HUMAN	NR3C1
9-Ginsenoside Rg1	0.7288	DB00620	Glucocorticoid receptor	P04150	GCR_HUMAN	NR3C1
9-Ginsenoside Rg1	0.7288	DB01234	Glucocorticoid receptor	P04150	GCR_HUMAN	NR3C1
14,29-Ginsenoside Ra5	0.7288	DB00687	Mineralocorticoid receptor	P08235	MCR_HUMAN	NR3C2
27-Notoginsenoside Rt	0.7288	DB00687	Mineralocorticoid receptor	P08235	MCR_HUMAN	NR3C2
36-Chikusetsusaponin FK3	0.7288	DB00687	Mineralocorticoid receptor	P08235	MCR_HUMAN	NR3C2
41-Yesanchinoside J	0.7288	DB00687	Mineralocorticoid receptor	P08235	MCR_HUMAN	NR3C2
14,29-Ginsenoside Ra5	0.7288	DB00687	Androgen receptor	P10275	ANDR_HUMAN	AR
27-Notoginsenoside Rt	0.7288	DB00687	Androgen receptor	P10275	ANDR_HUMAN	AR
36-Chikusetsusaponin FK3	0.7288	DB00687	Androgen receptor	P10275	ANDR_HUMAN	AR
41-Yesanchinoside J	0.7288	DB00687	Androgen receptor	P10275	ANDR_HUMAN	AR
11,13-m-ginsenoside Ra3	0.7288	DB01024	Inosine-5'-monophosphate dehydrogenase 2	P12268	IMDH2_HUMAN	IMPDH2
17-m-ginsenoside Rd	0.7288	DB01024	Inosine-5'-monophosphate dehydrogenase 2	P12268	IMDH2_HUMAN	IMPDH2
19-m-floralginsenoside Rd6	0.7288	DB01024	Inosine-5'-monophosphate dehydrogenase 2	P12268	IMDH2_HUMAN	IMPDH2
3-m-Ginsenoside Ra1	0.7288	DB01024	Inosine-5'-monophosphate dehydrogenase 2	P12268	IMDH2_HUMAN	IMPDH2
31-m-floralginsenoside Re1	0.7288	DB01024	Inosine-5'-monophosphate dehydrogenase 2	P12268	IMDH2_HUMAN	IMPDH2
34-m-floralginsenoside Rd5	0.7288	DB01024	Inosine-5'-monophosphate dehydrogenase 2	P12268	IMDH2_HUMAN	IMPDH2
11,13-m-ginsenoside Ra3	0.7288	DB01024	Inosine-5'-monophosphate dehydrogenase 1	P20839	IMDH1_HUMAN	IMPDH1
17-m-ginsenoside Rd	0.7288	DB01024	Inosine-5'-monophosphate dehydrogenase 1	P20839	IMDH1_HUMAN	IMPDH1
19-m-floralginsenoside Rd6	0.7288	DB01024	Inosine-5'-monophosphate dehydrogenase 1	P20839	IMDH1_HUMAN	IMPDH1
3-m-Ginsenoside Ra1	0.7288	DB01024	Inosine-5'-monophosphate dehydrogenase 1	P20839	IMDH1_HUMAN	IMPDH1
31-m-floralginsenoside Re1	0.7288	DB01024	Inosine-5'-monophosphate dehydrogenase 1	P20839	IMDH1_HUMAN	IMPDH1
34-m-floralginsenoside Rd5	0.7288	DB01024	Inosine-5'-monophosphate dehydrogenase 1	P20839	IMDH1_HUMAN	IMPDH1
2-Ginsenoside Ra1	0.7288	DB01234	Nitric oxide synthase, inducible	P35228	NOS2_HUMAN	NOS2
23-Notoginsenoside T	0.7288	DB01234	Nitric oxide synthase, inducible	P35228	NOS2_HUMAN	NOS2
24-Ginsenoside-Ra3	0.7288	DB01234	Nitric oxide synthase, inducible	P35228	NOS2_HUMAN	NOS2
36-Chikusetsusaponin FK6	0.7288	DB01234	Nitric oxide synthase, inducible	P35228	NOS2_HUMAN	NOS2
6-Notoginsenoside K	0.7288	DB01234	Nitric oxide synthase, inducible	P35228	NOS2_HUMAN	NOS2
9-Ginsenoside Rg1	0.7288	DB01234	Nitric oxide synthase, inducible	P35228	NOS2_HUMAN	NOS2
2-Ginsenoside Ra1	0.7288	DB01234	Nuclear receptor subfamily 0 group B member 1	P51843	NR0B1_HUMAN	NR0B1
23-Notoginsenoside T	0.7288	DB01234	Nuclear receptor subfamily 0 group B member 1	P51843	NR0B1_HUMAN	NR0B1
24-Ginsenoside-Ra3	0.7288	DB01234	Nuclear receptor subfamily 0 group B member 1	P51843	NR0B1_HUMAN	NR0B1
36-Chikusetsusaponin FK6	0.7288	DB01234	Nuclear receptor subfamily 0 group B member 1	P51843	NR0B1_HUMAN	NR0B1
6-Notoginsenoside K	0.7288	DB01234	Nuclear receptor subfamily 0 group B member 1	P51843	NR0B1_HUMAN	NR0B1
9-Ginsenoside Rg1	0.7288	DB01234	Nuclear receptor subfamily 0 group B member 1	P51843	NR0B1_HUMAN	NR0B1
7-Maltose	0.7297	DB04173	Bis(5'-adenosyl)-triphosphatase	P49789	FHIT_HUMAN	FHIT
7-Maltose	0.7297	DB03008	Alpha-mannosidase 2	Q16706	MA2A1_HUMAN	MAN2A1
7-Maltose	0.7317	DB04141	Succinate dehydrogenase [ubiquinone] cytochrome b small subunit, mitochondrial	O14521	DHSD_HUMAN	SDHD
7-Maltose	0.7317	DB04141	Cytochrome b-c1 complex subunit 8	O14949	QCR8_HUMAN	UQCRQ
7-Maltose	0.7317	DB04141	Cytochrome b	P00156	CYB_HUMAN	MT-CYB
7-Maltose	0.7317	DB04141	Cytochrome b-c1 complex subunit 6, mitochondrial	P07919	QCR6_HUMAN	UQCRH
7-Maltose	0.7317	DB03152	Rhodopsin	P08100	OPSD_HUMAN	RHO
7-Maltose	0.7317	DB04141	Cytochrome c1, heme protein, mitochondrial	P08574	CY1_HUMAN	CYC1
7-Maltose	0.7317	DB04141	Cytochrome b-c1 complex subunit 7	P14927	QCR7_HUMAN	UQCRB
7-Maltose	0.7317	DB04680	Histo-blood group ABO system transferase	P16442	BGAT_HUMAN	ABO
7-Maltose	0.7317	DB04141	Histo-blood group ABO system transferase	P16442	BGAT_HUMAN	ABO
7-Maltose	0.7317	DB04141	Succinate dehydrogenase [ubiquinone] iron-sulfur subunit, mitochondrial	P21912	SDHB_HUMAN	SDHB
7-Maltose	0.7317	DB04141	Cytochrome b-c1 complex subunit 2, mitochondrial	P22695	QCR2_HUMAN	UQCRC2
7-Maltose	0.7317	DB04141	Succinate dehydrogenase [ubiquinone] flavoprotein subunit, mitochondrial	P31040	SDHA_HUMAN	SDHA
7-Maltose	0.7317	DB04141	Cytochrome b-c1 complex subunit 1, mitochondrial	P31930	QCR1_HUMAN	UQCRC1
7-Maltose	0.7317	DB04141	Cytochrome b-c1 complex subunit Rieske, mitochondrial	P47985	UCRI_HUMAN	UQCRFS1
7-Maltose	0.7317	DB03338	Peptidyl-prolyl cis-trans isomerase FKBP1A	P62942	FKB1A_HUMAN	FKBP1A
7-Maltose	0.7317	DB03338	Peroxisome proliferator-activated receptor delta	Q03181	PPARD_HUMAN	PPARD
7-Maltose	0.7317	DB03152	Protein-glutamine gamma-glutamyltransferase E	Q08188	TGM3_HUMAN	TGM3
7-Maltose	0.7317	DB04141	Electron transfer flavoprotein-ubiquinone oxidoreductase, mitochondrial	Q16134	ETFD_HUMAN	ETFDH
7-Maltose	0.7317	DB04141	Succinate dehydrogenase cytochrome b560 subunit, mitochondrial	Q99643	C560_HUMAN	SDHC
7-Maltose	0.7317	DB04141	Cytochrome b-c1 complex subunit 9	Q9UDW1	QCR9_HUMAN	UQCR10
2-Ginsenoside Ra1	0.7321	DB00641	3-hydroxy-3-methylglutaryl-coenzyme A reductase	P04035	HMDH_HUMAN	HMGCR
23-Notoginsenoside T	0.7321	DB00641	3-hydroxy-3-methylglutaryl-coenzyme A reductase	P04035	HMDH_HUMAN	HMGCR
24-Ginsenoside-Ra3	0.7321	DB00641	3-hydroxy-3-methylglutaryl-coenzyme A reductase	P04035	HMDH_HUMAN	HMGCR
36-Chikusetsusaponin FK6	0.7321	DB00641	3-hydroxy-3-methylglutaryl-coenzyme A reductase	P04035	HMDH_HUMAN	HMGCR
6-Notoginsenoside K	0.7321	DB00641	3-hydroxy-3-methylglutaryl-coenzyme A reductase	P04035	HMDH_HUMAN	HMGCR
9-Ginsenoside Rg1	0.7321	DB00641	3-hydroxy-3-methylglutaryl-coenzyme A reductase	P04035	HMDH_HUMAN	HMGCR
2-Ginsenoside Ra1	0.7321	DB00641	Integrin beta-2	P05107	ITB2_HUMAN	ITGB2
23-Notoginsenoside T	0.7321	DB00641	Integrin beta-2	P05107	ITB2_HUMAN	ITGB2
24-Ginsenoside-Ra3	0.7321	DB00641	Integrin beta-2	P05107	ITB2_HUMAN	ITGB2
36-Chikusetsusaponin FK6	0.7321	DB00641	Integrin beta-2	P05107	ITB2_HUMAN	ITGB2
6-Notoginsenoside K	0.7321	DB00641	Integrin beta-2	P05107	ITB2_HUMAN	ITGB2
9-Ginsenoside Rg1	0.7321	DB00641	Integrin beta-2	P05107	ITB2_HUMAN	ITGB2
5-m-Ginsenoside Ra2	0.7321	DB04652	Mineralocorticoid receptor	P08235	MCR_HUMAN	NR3C2
11,13-m-ginsenoside Ra3	0.7321	DB05013	Protein kinase C alpha type	P17252	KPCA_HUMAN	PRKCA
17-m-ginsenoside Rd	0.7321	DB05013	Protein kinase C alpha type	P17252	KPCA_HUMAN	PRKCA
19-m-floralginsenoside Rd6	0.7321	DB05013	Protein kinase C alpha type	P17252	KPCA_HUMAN	PRKCA
3-m-Ginsenoside Ra1	0.7321	DB05013	Protein kinase C alpha type	P17252	KPCA_HUMAN	PRKCA
31-m-floralginsenoside Re1	0.7321	DB05013	Protein kinase C alpha type	P17252	KPCA_HUMAN	PRKCA
34-m-floralginsenoside Rd5	0.7321	DB05013	Protein kinase C alpha type	P17252	KPCA_HUMAN	PRKCA
5-m-Ginsenoside Ra2	0.7321	DB04652	Corticosteroid 11-beta-dehydrogenase isozyme 1	P28845	DHI1_HUMAN	HSD11B1
5-m-Ginsenoside Ra2	0.7321	DB02329	Corticosteroid 11-beta-dehydrogenase isozyme 1	P28845	DHI1_HUMAN	HSD11B1
11,13-m-ginsenoside Ra3	0.7321	DB04376	Protein kinase C delta type	Q05655	KPCD_HUMAN	PRKCD
11,13-m-ginsenoside Ra3	0.7321	DB05013	Protein kinase C delta type	Q05655	KPCD_HUMAN	PRKCD
17-m-ginsenoside Rd	0.7321	DB04376	Protein kinase C delta type	Q05655	KPCD_HUMAN	PRKCD
17-m-ginsenoside Rd	0.7321	DB05013	Protein kinase C delta type	Q05655	KPCD_HUMAN	PRKCD
19-m-floralginsenoside Rd6	0.7321	DB04376	Protein kinase C delta type	Q05655	KPCD_HUMAN	PRKCD
19-m-floralginsenoside Rd6	0.7321	DB05013	Protein kinase C delta type	Q05655	KPCD_HUMAN	PRKCD
3-m-Ginsenoside Ra1	0.7321	DB04376	Protein kinase C delta type	Q05655	KPCD_HUMAN	PRKCD
3-m-Ginsenoside Ra1	0.7321	DB05013	Protein kinase C delta type	Q05655	KPCD_HUMAN	PRKCD
31-m-floralginsenoside Re1	0.7321	DB04376	Protein kinase C delta type	Q05655	KPCD_HUMAN	PRKCD
31-m-floralginsenoside Re1	0.7321	DB05013	Protein kinase C delta type	Q05655	KPCD_HUMAN	PRKCD
34-m-floralginsenoside Rd5	0.7321	DB04376	Protein kinase C delta type	Q05655	KPCD_HUMAN	PRKCD
34-m-floralginsenoside Rd5	0.7321	DB05013	Protein kinase C delta type	Q05655	KPCD_HUMAN	PRKCD
5-m-Ginsenoside Ra2	0.7321	DB04652	Nuclear receptor coactivator 1	Q15788	NCOA1_HUMAN	NCOA1
2-Ginsenoside Ra1	0.7333	DB00288	Annexin A1	P04083	ANXA1_HUMAN	ANXA1
23-Notoginsenoside T	0.7333	DB00288	Annexin A1	P04083	ANXA1_HUMAN	ANXA1
24-Ginsenoside-Ra3	0.7333	DB00288	Annexin A1	P04083	ANXA1_HUMAN	ANXA1
36-Chikusetsusaponin FK6	0.7333	DB00288	Annexin A1	P04083	ANXA1_HUMAN	ANXA1
6-Notoginsenoside K	0.7333	DB00288	Annexin A1	P04083	ANXA1_HUMAN	ANXA1
9-Ginsenoside Rg1	0.7333	DB00288	Annexin A1	P04083	ANXA1_HUMAN	ANXA1
1-Ginsenoside Ra2	0.7333	DB01047	Glucocorticoid receptor	P04150	GCR_HUMAN	NR3C1
12-Notoginsenoside S	0.7333	DB01047	Glucocorticoid receptor	P04150	GCR_HUMAN	NR3C1
14,29-Ginsenoside Ra5	0.7333	DB01047	Glucocorticoid receptor	P04150	GCR_HUMAN	NR3C1
2-Ginsenoside Ra1	0.7333	DB00288	Glucocorticoid receptor	P04150	GCR_HUMAN	NR3C1
2-Ginsenoside Ra1	0.7333	DB00591	Glucocorticoid receptor	P04150	GCR_HUMAN	NR3C1
2-Ginsenoside Ra1	0.7333	DB00180	Glucocorticoid receptor	P04150	GCR_HUMAN	NR3C1
23-Notoginsenoside T	0.7333	DB00288	Glucocorticoid receptor	P04150	GCR_HUMAN	NR3C1
23-Notoginsenoside T	0.7333	DB00591	Glucocorticoid receptor	P04150	GCR_HUMAN	NR3C1
23-Notoginsenoside T	0.7333	DB00180	Glucocorticoid receptor	P04150	GCR_HUMAN	NR3C1
24-Ginsenoside-Ra3	0.7333	DB00288	Glucocorticoid receptor	P04150	GCR_HUMAN	NR3C1
24-Ginsenoside-Ra3	0.7333	DB00591	Glucocorticoid receptor	P04150	GCR_HUMAN	NR3C1
24-Ginsenoside-Ra3	0.7333	DB00180	Glucocorticoid receptor	P04150	GCR_HUMAN	NR3C1
27-Notoginsenoside Rt	0.7333	DB01047	Glucocorticoid receptor	P04150	GCR_HUMAN	NR3C1
36-Chikusetsusaponin FK3	0.7333	DB01047	Glucocorticoid receptor	P04150	GCR_HUMAN	NR3C1
36-Chikusetsusaponin FK6	0.7333	DB00288	Glucocorticoid receptor	P04150	GCR_HUMAN	NR3C1
36-Chikusetsusaponin FK6	0.7333	DB00591	Glucocorticoid receptor	P04150	GCR_HUMAN	NR3C1
36-Chikusetsusaponin FK6	0.7333	DB00180	Glucocorticoid receptor	P04150	GCR_HUMAN	NR3C1
41-Yesanchinoside J	0.7333	DB01047	Glucocorticoid receptor	P04150	GCR_HUMAN	NR3C1
5-m-Ginsenoside Ra2	0.7333	DB00663	Glucocorticoid receptor	P04150	GCR_HUMAN	NR3C1
5-m-Ginsenoside Ra2	0.7333	DB00687	Glucocorticoid receptor	P04150	GCR_HUMAN	NR3C1
6-Notoginsenoside K	0.7333	DB00288	Glucocorticoid receptor	P04150	GCR_HUMAN	NR3C1
6-Notoginsenoside K	0.7333	DB00591	Glucocorticoid receptor	P04150	GCR_HUMAN	NR3C1
6-Notoginsenoside K	0.7333	DB00180	Glucocorticoid receptor	P04150	GCR_HUMAN	NR3C1
9-Ginsenoside Rg1	0.7333	DB00288	Glucocorticoid receptor	P04150	GCR_HUMAN	NR3C1
9-Ginsenoside Rg1	0.7333	DB00591	Glucocorticoid receptor	P04150	GCR_HUMAN	NR3C1
9-Ginsenoside Rg1	0.7333	DB00180	Glucocorticoid receptor	P04150	GCR_HUMAN	NR3C1
5-m-Ginsenoside Ra2	0.7333	DB00687	Mineralocorticoid receptor	P08235	MCR_HUMAN	NR3C2
5-m-Ginsenoside Ra2	0.7333	DB00687	Androgen receptor	P10275	ANDR_HUMAN	AR
11,13-m-ginsenoside Ra3	0.7333	DB08059	Phosphatidylinositol 3-kinase regulatory subunit alpha	P27986	P85A_HUMAN	PIK3R1
17-m-ginsenoside Rd	0.7333	DB08059	Phosphatidylinositol 3-kinase regulatory subunit alpha	P27986	P85A_HUMAN	PIK3R1
19-m-floralginsenoside Rd6	0.7333	DB08059	Phosphatidylinositol 3-kinase regulatory subunit alpha	P27986	P85A_HUMAN	PIK3R1
3-m-Ginsenoside Ra1	0.7333	DB08059	Phosphatidylinositol 3-kinase regulatory subunit alpha	P27986	P85A_HUMAN	PIK3R1
31-m-floralginsenoside Re1	0.7333	DB08059	Phosphatidylinositol 3-kinase regulatory subunit alpha	P27986	P85A_HUMAN	PIK3R1
34-m-floralginsenoside Rd5	0.7333	DB08059	Phosphatidylinositol 3-kinase regulatory subunit alpha	P27986	P85A_HUMAN	PIK3R1
11,13-m-ginsenoside Ra3	0.7333	DB08059	Phosphatidylinositol 4,5-bisphosphate 3-kinase catalytic subunit alpha isoform	P42336	PK3CA_HUMAN	PIK3CA
17-m-ginsenoside Rd	0.7333	DB08059	Phosphatidylinositol 4,5-bisphosphate 3-kinase catalytic subunit alpha isoform	P42336	PK3CA_HUMAN	PIK3CA
19-m-floralginsenoside Rd6	0.7333	DB08059	Phosphatidylinositol 4,5-bisphosphate 3-kinase catalytic subunit alpha isoform	P42336	PK3CA_HUMAN	PIK3CA
3-m-Ginsenoside Ra1	0.7333	DB08059	Phosphatidylinositol 4,5-bisphosphate 3-kinase catalytic subunit alpha isoform	P42336	PK3CA_HUMAN	PIK3CA
31-m-floralginsenoside Re1	0.7333	DB08059	Phosphatidylinositol 4,5-bisphosphate 3-kinase catalytic subunit alpha isoform	P42336	PK3CA_HUMAN	PIK3CA
34-m-floralginsenoside Rd5	0.7333	DB08059	Phosphatidylinositol 4,5-bisphosphate 3-kinase catalytic subunit alpha isoform	P42336	PK3CA_HUMAN	PIK3CA
11,13-m-ginsenoside Ra3	0.7333	DB08059	Phosphatidylinositol 4,5-bisphosphate 3-kinase catalytic subunit gamma isoform	P48736	PK3CG_HUMAN	PIK3CG
17-m-ginsenoside Rd	0.7333	DB08059	Phosphatidylinositol 4,5-bisphosphate 3-kinase catalytic subunit gamma isoform	P48736	PK3CG_HUMAN	PIK3CG
19-m-floralginsenoside Rd6	0.7333	DB08059	Phosphatidylinositol 4,5-bisphosphate 3-kinase catalytic subunit gamma isoform	P48736	PK3CG_HUMAN	PIK3CG
3-m-Ginsenoside Ra1	0.7333	DB08059	Phosphatidylinositol 4,5-bisphosphate 3-kinase catalytic subunit gamma isoform	P48736	PK3CG_HUMAN	PIK3CG
31-m-floralginsenoside Re1	0.7333	DB08059	Phosphatidylinositol 4,5-bisphosphate 3-kinase catalytic subunit gamma isoform	P48736	PK3CG_HUMAN	PIK3CG
34-m-floralginsenoside Rd5	0.7333	DB08059	Phosphatidylinositol 4,5-bisphosphate 3-kinase catalytic subunit gamma isoform	P48736	PK3CG_HUMAN	PIK3CG
11,13-m-ginsenoside Ra3	0.7333	DB08059	Serine/threonine-protein kinase PLK1	P53350	PLK1_HUMAN	PLK1
17-m-ginsenoside Rd	0.7333	DB08059	Serine/threonine-protein kinase PLK1	P53350	PLK1_HUMAN	PLK1
19-m-floralginsenoside Rd6	0.7333	DB08059	Serine/threonine-protein kinase PLK1	P53350	PLK1_HUMAN	PLK1
3-m-Ginsenoside Ra1	0.7333	DB08059	Serine/threonine-protein kinase PLK1	P53350	PLK1_HUMAN	PLK1
31-m-floralginsenoside Re1	0.7333	DB08059	Serine/threonine-protein kinase PLK1	P53350	PLK1_HUMAN	PLK1
34-m-floralginsenoside Rd5	0.7333	DB08059	Serine/threonine-protein kinase PLK1	P53350	PLK1_HUMAN	PLK1
1-Ginsenoside Ra2	0.7333	DB01047	Smoothened homolog	Q99835	SMO_HUMAN	SMO
12-Notoginsenoside S	0.7333	DB01047	Smoothened homolog	Q99835	SMO_HUMAN	SMO
14,29-Ginsenoside Ra5	0.7333	DB01047	Smoothened homolog	Q99835	SMO_HUMAN	SMO
27-Notoginsenoside Rt	0.7333	DB01047	Smoothened homolog	Q99835	SMO_HUMAN	SMO
36-Chikusetsusaponin FK3	0.7333	DB01047	Smoothened homolog	Q99835	SMO_HUMAN	SMO
41-Yesanchinoside J	0.7333	DB01047	Smoothened homolog	Q99835	SMO_HUMAN	SMO
2-Ginsenoside Ra1	0.7358	DB00136	Vitamin D3 receptor	P11473	VDR_HUMAN	VDR
23-Notoginsenoside T	0.7358	DB00136	Vitamin D3 receptor	P11473	VDR_HUMAN	VDR
24-Ginsenoside-Ra3	0.7358	DB00136	Vitamin D3 receptor	P11473	VDR_HUMAN	VDR
36-Chikusetsusaponin FK6	0.7358	DB00136	Vitamin D3 receptor	P11473	VDR_HUMAN	VDR
6-Notoginsenoside K	0.7358	DB00136	Vitamin D3 receptor	P11473	VDR_HUMAN	VDR
9-Ginsenoside Rg1	0.7358	DB00136	Vitamin D3 receptor	P11473	VDR_HUMAN	VDR
2-Ginsenoside Ra1	0.7358	DB05314	Cytidine deaminase	P32320	CDD_HUMAN	CDA
23-Notoginsenoside T	0.7358	DB05314	Cytidine deaminase	P32320	CDD_HUMAN	CDA
24-Ginsenoside-Ra3	0.7358	DB05314	Cytidine deaminase	P32320	CDD_HUMAN	CDA
36-Chikusetsusaponin FK6	0.7358	DB05314	Cytidine deaminase	P32320	CDD_HUMAN	CDA
6-Notoginsenoside K	0.7358	DB05314	Cytidine deaminase	P32320	CDD_HUMAN	CDA
9-Ginsenoside Rg1	0.7358	DB05314	Cytidine deaminase	P32320	CDD_HUMAN	CDA
5-m-Ginsenoside Ra2	0.7368	DB03451	Vitamin D3 receptor	P11473	VDR_HUMAN	VDR
1-Ginsenoside Ra2	0.7407	DB03279	Retinoic acid receptor gamma	P13631	RARG_HUMAN	RARG
12-Notoginsenoside S	0.7407	DB03279	Retinoic acid receptor gamma	P13631	RARG_HUMAN	RARG
14,29-Ginsenoside Ra5	0.7407	DB03279	Retinoic acid receptor gamma	P13631	RARG_HUMAN	RARG
27-Notoginsenoside Rt	0.7407	DB03279	Retinoic acid receptor gamma	P13631	RARG_HUMAN	RARG
36-Chikusetsusaponin FK3	0.7407	DB03279	Retinoic acid receptor gamma	P13631	RARG_HUMAN	RARG
41-Yesanchinoside J	0.7407	DB03279	Retinoic acid receptor gamma	P13631	RARG_HUMAN	RARG
11,13-m-ginsenoside Ra3	0.7414	DB00873	Glucocorticoid receptor	P04150	GCR_HUMAN	NR3C1
14,29-Ginsenoside Ra5	0.7414	DB01130	Glucocorticoid receptor	P04150	GCR_HUMAN	NR3C1
17-m-ginsenoside Rd	0.7414	DB00873	Glucocorticoid receptor	P04150	GCR_HUMAN	NR3C1
19-m-floralginsenoside Rd6	0.7414	DB00873	Glucocorticoid receptor	P04150	GCR_HUMAN	NR3C1
27-Notoginsenoside Rt	0.7414	DB01130	Glucocorticoid receptor	P04150	GCR_HUMAN	NR3C1
3-m-Ginsenoside Ra1	0.7414	DB00873	Glucocorticoid receptor	P04150	GCR_HUMAN	NR3C1
31-m-floralginsenoside Re1	0.7414	DB00873	Glucocorticoid receptor	P04150	GCR_HUMAN	NR3C1
34-m-floralginsenoside Rd5	0.7414	DB00873	Glucocorticoid receptor	P04150	GCR_HUMAN	NR3C1
36-Chikusetsusaponin FK3	0.7414	DB01130	Glucocorticoid receptor	P04150	GCR_HUMAN	NR3C1
41-Yesanchinoside J	0.7414	DB01130	Glucocorticoid receptor	P04150	GCR_HUMAN	NR3C1
7-Sucrose	0.7436	DB04396	Neurocan core protein	O14594	NCAN_HUMAN	NCAN
7-Sucrose	0.7436	DB04396	Galectin-1	P09382	LEG1_HUMAN	LGALS1
7-Maltose	0.7442	DB00284	Maltase-glucoamylase, intestinal	O43451	MGA_HUMAN	MGAM
7-Maltose	0.7442	DB02889	Pancreatic alpha-amylase	P04746	AMYP_HUMAN	AMY2A
7-Maltose	0.7442	DB00284	Pancreatic alpha-amylase	P04746	AMYP_HUMAN	AMY2A
7-Maltose	0.7442	DB04453	Pancreatic alpha-amylase	P04746	AMYP_HUMAN	AMY2A
7-Maltose	0.7442	DB04618	Pancreatic alpha-amylase	P04746	AMYP_HUMAN	AMY2A
7-Maltose	0.7442	DB03495	Pancreatic alpha-amylase	P04746	AMYP_HUMAN	AMY2A
7-Maltose	0.7442	DB03971	Pancreatic alpha-amylase	P04746	AMYP_HUMAN	AMY2A
7-Maltose	0.7442	DB00284	Lysosomal alpha-glucosidase	P10253	LYAG_HUMAN	GAA
7-Maltose	0.7442	DB00284	Sucrase-isomaltase, intestinal	P14410	SUIS_HUMAN	SI
7-Maltose	0.7442	DB07633	Histo-blood group ABO system transferase	P16442	BGAT_HUMAN	ABO
14,29-Ginsenoside Ra5	0.7455	DB02587	Adenylate cyclase type 5	O95622	ADCY5_HUMAN	ADCY5
27-Notoginsenoside Rt	0.7455	DB02587	Adenylate cyclase type 5	O95622	ADCY5_HUMAN	ADCY5
36-Chikusetsusaponin FK3	0.7455	DB02587	Adenylate cyclase type 5	O95622	ADCY5_HUMAN	ADCY5
41-Yesanchinoside J	0.7455	DB02587	Adenylate cyclase type 5	O95622	ADCY5_HUMAN	ADCY5
11,13-m-ginsenoside Ra3	0.7455	DB04652	Mineralocorticoid receptor	P08235	MCR_HUMAN	NR3C2
17-m-ginsenoside Rd	0.7455	DB04652	Mineralocorticoid receptor	P08235	MCR_HUMAN	NR3C2
19-m-floralginsenoside Rd6	0.7455	DB04652	Mineralocorticoid receptor	P08235	MCR_HUMAN	NR3C2
3-m-Ginsenoside Ra1	0.7455	DB04652	Mineralocorticoid receptor	P08235	MCR_HUMAN	NR3C2
31-m-floralginsenoside Re1	0.7455	DB04652	Mineralocorticoid receptor	P08235	MCR_HUMAN	NR3C2
34-m-floralginsenoside Rd5	0.7455	DB04652	Mineralocorticoid receptor	P08235	MCR_HUMAN	NR3C2
11,13-m-ginsenoside Ra3	0.7455	DB04652	Corticosteroid 11-beta-dehydrogenase isozyme 1	P28845	DHI1_HUMAN	HSD11B1
11,13-m-ginsenoside Ra3	0.7455	DB02329	Corticosteroid 11-beta-dehydrogenase isozyme 1	P28845	DHI1_HUMAN	HSD11B1
17-m-ginsenoside Rd	0.7455	DB04652	Corticosteroid 11-beta-dehydrogenase isozyme 1	P28845	DHI1_HUMAN	HSD11B1
17-m-ginsenoside Rd	0.7455	DB02329	Corticosteroid 11-beta-dehydrogenase isozyme 1	P28845	DHI1_HUMAN	HSD11B1
19-m-floralginsenoside Rd6	0.7455	DB04652	Corticosteroid 11-beta-dehydrogenase isozyme 1	P28845	DHI1_HUMAN	HSD11B1
19-m-floralginsenoside Rd6	0.7455	DB02329	Corticosteroid 11-beta-dehydrogenase isozyme 1	P28845	DHI1_HUMAN	HSD11B1
3-m-Ginsenoside Ra1	0.7455	DB04652	Corticosteroid 11-beta-dehydrogenase isozyme 1	P28845	DHI1_HUMAN	HSD11B1
3-m-Ginsenoside Ra1	0.7455	DB02329	Corticosteroid 11-beta-dehydrogenase isozyme 1	P28845	DHI1_HUMAN	HSD11B1
31-m-floralginsenoside Re1	0.7455	DB04652	Corticosteroid 11-beta-dehydrogenase isozyme 1	P28845	DHI1_HUMAN	HSD11B1
31-m-floralginsenoside Re1	0.7455	DB02329	Corticosteroid 11-beta-dehydrogenase isozyme 1	P28845	DHI1_HUMAN	HSD11B1
34-m-floralginsenoside Rd5	0.7455	DB04652	Corticosteroid 11-beta-dehydrogenase isozyme 1	P28845	DHI1_HUMAN	HSD11B1
34-m-floralginsenoside Rd5	0.7455	DB02329	Corticosteroid 11-beta-dehydrogenase isozyme 1	P28845	DHI1_HUMAN	HSD11B1
14,29-Ginsenoside Ra5	0.7455	DB02587	Guanine nucleotide-binding protein G(s) subunit alpha isoforms short	P63092	GNAS2_HUMAN	GNAS
27-Notoginsenoside Rt	0.7455	DB02587	Guanine nucleotide-binding protein G(s) subunit alpha isoforms short	P63092	GNAS2_HUMAN	GNAS
36-Chikusetsusaponin FK3	0.7455	DB02587	Guanine nucleotide-binding protein G(s) subunit alpha isoforms short	P63092	GNAS2_HUMAN	GNAS
41-Yesanchinoside J	0.7455	DB02587	Guanine nucleotide-binding protein G(s) subunit alpha isoforms short	P63092	GNAS2_HUMAN	GNAS
14,29-Ginsenoside Ra5	0.7455	DB02587	Adenylate cyclase type 2	Q08462	ADCY2_HUMAN	ADCY2
27-Notoginsenoside Rt	0.7455	DB02587	Adenylate cyclase type 2	Q08462	ADCY2_HUMAN	ADCY2
36-Chikusetsusaponin FK3	0.7455	DB02587	Adenylate cyclase type 2	Q08462	ADCY2_HUMAN	ADCY2
41-Yesanchinoside J	0.7455	DB02587	Adenylate cyclase type 2	Q08462	ADCY2_HUMAN	ADCY2
11,13-m-ginsenoside Ra3	0.7455	DB04652	Nuclear receptor coactivator 1	Q15788	NCOA1_HUMAN	NCOA1
17-m-ginsenoside Rd	0.7455	DB04652	Nuclear receptor coactivator 1	Q15788	NCOA1_HUMAN	NCOA1
19-m-floralginsenoside Rd6	0.7455	DB04652	Nuclear receptor coactivator 1	Q15788	NCOA1_HUMAN	NCOA1
3-m-Ginsenoside Ra1	0.7455	DB04652	Nuclear receptor coactivator 1	Q15788	NCOA1_HUMAN	NCOA1
31-m-floralginsenoside Re1	0.7455	DB04652	Nuclear receptor coactivator 1	Q15788	NCOA1_HUMAN	NCOA1
34-m-floralginsenoside Rd5	0.7455	DB04652	Nuclear receptor coactivator 1	Q15788	NCOA1_HUMAN	NCOA1
14,29-Ginsenoside Ra5	0.7458	DB01234	Annexin A1	P04083	ANXA1_HUMAN	ANXA1
27-Notoginsenoside Rt	0.7458	DB01234	Annexin A1	P04083	ANXA1_HUMAN	ANXA1
36-Chikusetsusaponin FK3	0.7458	DB01234	Annexin A1	P04083	ANXA1_HUMAN	ANXA1
41-Yesanchinoside J	0.7458	DB01234	Annexin A1	P04083	ANXA1_HUMAN	ANXA1
11,13-m-ginsenoside Ra3	0.7458	DB00663	Glucocorticoid receptor	P04150	GCR_HUMAN	NR3C1
11,13-m-ginsenoside Ra3	0.7458	DB00687	Glucocorticoid receptor	P04150	GCR_HUMAN	NR3C1
14,29-Ginsenoside Ra5	0.7458	DB00443	Glucocorticoid receptor	P04150	GCR_HUMAN	NR3C1
14,29-Ginsenoside Ra5	0.7458	DB00620	Glucocorticoid receptor	P04150	GCR_HUMAN	NR3C1
14,29-Ginsenoside Ra5	0.7458	DB01234	Glucocorticoid receptor	P04150	GCR_HUMAN	NR3C1
17-m-ginsenoside Rd	0.7458	DB00663	Glucocorticoid receptor	P04150	GCR_HUMAN	NR3C1
17-m-ginsenoside Rd	0.7458	DB00687	Glucocorticoid receptor	P04150	GCR_HUMAN	NR3C1
19-m-floralginsenoside Rd6	0.7458	DB00663	Glucocorticoid receptor	P04150	GCR_HUMAN	NR3C1
19-m-floralginsenoside Rd6	0.7458	DB00687	Glucocorticoid receptor	P04150	GCR_HUMAN	NR3C1
27-Notoginsenoside Rt	0.7458	DB00443	Glucocorticoid receptor	P04150	GCR_HUMAN	NR3C1
27-Notoginsenoside Rt	0.7458	DB00620	Glucocorticoid receptor	P04150	GCR_HUMAN	NR3C1
27-Notoginsenoside Rt	0.7458	DB01234	Glucocorticoid receptor	P04150	GCR_HUMAN	NR3C1
3-m-Ginsenoside Ra1	0.7458	DB00663	Glucocorticoid receptor	P04150	GCR_HUMAN	NR3C1
3-m-Ginsenoside Ra1	0.7458	DB00687	Glucocorticoid receptor	P04150	GCR_HUMAN	NR3C1
31-m-floralginsenoside Re1	0.7458	DB00663	Glucocorticoid receptor	P04150	GCR_HUMAN	NR3C1
31-m-floralginsenoside Re1	0.7458	DB00687	Glucocorticoid receptor	P04150	GCR_HUMAN	NR3C1
34-m-floralginsenoside Rd5	0.7458	DB00663	Glucocorticoid receptor	P04150	GCR_HUMAN	NR3C1
34-m-floralginsenoside Rd5	0.7458	DB00687	Glucocorticoid receptor	P04150	GCR_HUMAN	NR3C1
36-Chikusetsusaponin FK3	0.7458	DB00443	Glucocorticoid receptor	P04150	GCR_HUMAN	NR3C1
36-Chikusetsusaponin FK3	0.7458	DB00620	Glucocorticoid receptor	P04150	GCR_HUMAN	NR3C1
36-Chikusetsusaponin FK3	0.7458	DB01234	Glucocorticoid receptor	P04150	GCR_HUMAN	NR3C1
41-Yesanchinoside J	0.7458	DB00443	Glucocorticoid receptor	P04150	GCR_HUMAN	NR3C1
41-Yesanchinoside J	0.7458	DB00620	Glucocorticoid receptor	P04150	GCR_HUMAN	NR3C1
41-Yesanchinoside J	0.7458	DB01234	Glucocorticoid receptor	P04150	GCR_HUMAN	NR3C1
5-m-Ginsenoside Ra2	0.7458	DB01130	Glucocorticoid receptor	P04150	GCR_HUMAN	NR3C1
11,13-m-ginsenoside Ra3	0.7458	DB00687	Mineralocorticoid receptor	P08235	MCR_HUMAN	NR3C2
17-m-ginsenoside Rd	0.7458	DB00687	Mineralocorticoid receptor	P08235	MCR_HUMAN	NR3C2
19-m-floralginsenoside Rd6	0.7458	DB00687	Mineralocorticoid receptor	P08235	MCR_HUMAN	NR3C2
3-m-Ginsenoside Ra1	0.7458	DB00687	Mineralocorticoid receptor	P08235	MCR_HUMAN	NR3C2
31-m-floralginsenoside Re1	0.7458	DB00687	Mineralocorticoid receptor	P08235	MCR_HUMAN	NR3C2
34-m-floralginsenoside Rd5	0.7458	DB00687	Mineralocorticoid receptor	P08235	MCR_HUMAN	NR3C2
11,13-m-ginsenoside Ra3	0.7458	DB00687	Androgen receptor	P10275	ANDR_HUMAN	AR
17-m-ginsenoside Rd	0.7458	DB00687	Androgen receptor	P10275	ANDR_HUMAN	AR
19-m-floralginsenoside Rd6	0.7458	DB00687	Androgen receptor	P10275	ANDR_HUMAN	AR
3-m-Ginsenoside Ra1	0.7458	DB00687	Androgen receptor	P10275	ANDR_HUMAN	AR
31-m-floralginsenoside Re1	0.7458	DB00687	Androgen receptor	P10275	ANDR_HUMAN	AR
34-m-floralginsenoside Rd5	0.7458	DB00687	Androgen receptor	P10275	ANDR_HUMAN	AR
5-m-Ginsenoside Ra2	0.7458	DB01024	Inosine-5'-monophosphate dehydrogenase 2	P12268	IMDH2_HUMAN	IMPDH2
5-m-Ginsenoside Ra2	0.7458	DB01024	Inosine-5'-monophosphate dehydrogenase 1	P20839	IMDH1_HUMAN	IMPDH1
14,29-Ginsenoside Ra5	0.7458	DB01234	Nitric oxide synthase, inducible	P35228	NOS2_HUMAN	NOS2
27-Notoginsenoside Rt	0.7458	DB01234	Nitric oxide synthase, inducible	P35228	NOS2_HUMAN	NOS2
36-Chikusetsusaponin FK3	0.7458	DB01234	Nitric oxide synthase, inducible	P35228	NOS2_HUMAN	NOS2
41-Yesanchinoside J	0.7458	DB01234	Nitric oxide synthase, inducible	P35228	NOS2_HUMAN	NOS2
14,29-Ginsenoside Ra5	0.7458	DB01234	Nuclear receptor subfamily 0 group B member 1	P51843	NR0B1_HUMAN	NR0B1
27-Notoginsenoside Rt	0.7458	DB01234	Nuclear receptor subfamily 0 group B member 1	P51843	NR0B1_HUMAN	NR0B1
36-Chikusetsusaponin FK3	0.7458	DB01234	Nuclear receptor subfamily 0 group B member 1	P51843	NR0B1_HUMAN	NR0B1
41-Yesanchinoside J	0.7458	DB01234	Nuclear receptor subfamily 0 group B member 1	P51843	NR0B1_HUMAN	NR0B1
5-m-Ginsenoside Ra2	0.75	DB02587	Adenylate cyclase type 5	O95622	ADCY5_HUMAN	ADCY5
11,13-m-ginsenoside Ra3	0.75	DB01998	Alpha-1-antitrypsin	P01009	A1AT_HUMAN	SERPINA1
17-m-ginsenoside Rd	0.75	DB01998	Alpha-1-antitrypsin	P01009	A1AT_HUMAN	SERPINA1
19-m-floralginsenoside Rd6	0.75	DB01998	Alpha-1-antitrypsin	P01009	A1AT_HUMAN	SERPINA1
3-m-Ginsenoside Ra1	0.75	DB01998	Alpha-1-antitrypsin	P01009	A1AT_HUMAN	SERPINA1
31-m-floralginsenoside Re1	0.75	DB01998	Alpha-1-antitrypsin	P01009	A1AT_HUMAN	SERPINA1
34-m-floralginsenoside Rd5	0.75	DB01998	Alpha-1-antitrypsin	P01009	A1AT_HUMAN	SERPINA1
14,29-Ginsenoside Ra5	0.75	DB00641	3-hydroxy-3-methylglutaryl-coenzyme A reductase	P04035	HMDH_HUMAN	HMGCR
27-Notoginsenoside Rt	0.75	DB00641	3-hydroxy-3-methylglutaryl-coenzyme A reductase	P04035	HMDH_HUMAN	HMGCR
36-Chikusetsusaponin FK3	0.75	DB00641	3-hydroxy-3-methylglutaryl-coenzyme A reductase	P04035	HMDH_HUMAN	HMGCR
41-Yesanchinoside J	0.75	DB00641	3-hydroxy-3-methylglutaryl-coenzyme A reductase	P04035	HMDH_HUMAN	HMGCR
1-Ginsenoside Ra2	0.75	DB00288	Annexin A1	P04083	ANXA1_HUMAN	ANXA1
1-Ginsenoside Ra2	0.75	DB00741	Annexin A1	P04083	ANXA1_HUMAN	ANXA1
12-Notoginsenoside S	0.75	DB00288	Annexin A1	P04083	ANXA1_HUMAN	ANXA1
12-Notoginsenoside S	0.75	DB00741	Annexin A1	P04083	ANXA1_HUMAN	ANXA1
14,29-Ginsenoside Ra5	0.75	DB00288	Annexin A1	P04083	ANXA1_HUMAN	ANXA1
27-Notoginsenoside Rt	0.75	DB00288	Annexin A1	P04083	ANXA1_HUMAN	ANXA1
36-Chikusetsusaponin FK3	0.75	DB00288	Annexin A1	P04083	ANXA1_HUMAN	ANXA1
41-Yesanchinoside J	0.75	DB00288	Annexin A1	P04083	ANXA1_HUMAN	ANXA1
5-m-Ginsenoside Ra2	0.75	DB01234	Annexin A1	P04083	ANXA1_HUMAN	ANXA1
1-Ginsenoside Ra2	0.75	DB00860	Glucocorticoid receptor	P04150	GCR_HUMAN	NR3C1
1-Ginsenoside Ra2	0.75	DB00591	Glucocorticoid receptor	P04150	GCR_HUMAN	NR3C1
1-Ginsenoside Ra2	0.75	DB00288	Glucocorticoid receptor	P04150	GCR_HUMAN	NR3C1
1-Ginsenoside Ra2	0.75	DB00741	Glucocorticoid receptor	P04150	GCR_HUMAN	NR3C1
1-Ginsenoside Ra2	0.75	DB00180	Glucocorticoid receptor	P04150	GCR_HUMAN	NR3C1
1-Ginsenoside Ra2	0.75	DB00635	Glucocorticoid receptor	P04150	GCR_HUMAN	NR3C1
1-Ginsenoside Ra2	0.75	DB01380	Glucocorticoid receptor	P04150	GCR_HUMAN	NR3C1
11,13-m-ginsenoside Ra3	0.75	DB01047	Glucocorticoid receptor	P04150	GCR_HUMAN	NR3C1
12-Notoginsenoside S	0.75	DB00860	Glucocorticoid receptor	P04150	GCR_HUMAN	NR3C1
12-Notoginsenoside S	0.75	DB00591	Glucocorticoid receptor	P04150	GCR_HUMAN	NR3C1
12-Notoginsenoside S	0.75	DB00288	Glucocorticoid receptor	P04150	GCR_HUMAN	NR3C1
12-Notoginsenoside S	0.75	DB00741	Glucocorticoid receptor	P04150	GCR_HUMAN	NR3C1
12-Notoginsenoside S	0.75	DB00180	Glucocorticoid receptor	P04150	GCR_HUMAN	NR3C1
12-Notoginsenoside S	0.75	DB00635	Glucocorticoid receptor	P04150	GCR_HUMAN	NR3C1
12-Notoginsenoside S	0.75	DB01380	Glucocorticoid receptor	P04150	GCR_HUMAN	NR3C1
14,29-Ginsenoside Ra5	0.75	DB00591	Glucocorticoid receptor	P04150	GCR_HUMAN	NR3C1
14,29-Ginsenoside Ra5	0.75	DB00288	Glucocorticoid receptor	P04150	GCR_HUMAN	NR3C1
14,29-Ginsenoside Ra5	0.75	DB00180	Glucocorticoid receptor	P04150	GCR_HUMAN	NR3C1
17-m-ginsenoside Rd	0.75	DB01047	Glucocorticoid receptor	P04150	GCR_HUMAN	NR3C1
19-m-floralginsenoside Rd6	0.75	DB01047	Glucocorticoid receptor	P04150	GCR_HUMAN	NR3C1
27-Notoginsenoside Rt	0.75	DB00591	Glucocorticoid receptor	P04150	GCR_HUMAN	NR3C1
27-Notoginsenoside Rt	0.75	DB00288	Glucocorticoid receptor	P04150	GCR_HUMAN	NR3C1
27-Notoginsenoside Rt	0.75	DB00180	Glucocorticoid receptor	P04150	GCR_HUMAN	NR3C1
3-m-Ginsenoside Ra1	0.75	DB01047	Glucocorticoid receptor	P04150	GCR_HUMAN	NR3C1
31-m-floralginsenoside Re1	0.75	DB01047	Glucocorticoid receptor	P04150	GCR_HUMAN	NR3C1
34-m-floralginsenoside Rd5	0.75	DB01047	Glucocorticoid receptor	P04150	GCR_HUMAN	NR3C1
36-Chikusetsusaponin FK3	0.75	DB00591	Glucocorticoid receptor	P04150	GCR_HUMAN	NR3C1
36-Chikusetsusaponin FK3	0.75	DB00288	Glucocorticoid receptor	P04150	GCR_HUMAN	NR3C1
36-Chikusetsusaponin FK3	0.75	DB00180	Glucocorticoid receptor	P04150	GCR_HUMAN	NR3C1
41-Yesanchinoside J	0.75	DB00591	Glucocorticoid receptor	P04150	GCR_HUMAN	NR3C1
41-Yesanchinoside J	0.75	DB00288	Glucocorticoid receptor	P04150	GCR_HUMAN	NR3C1
41-Yesanchinoside J	0.75	DB00180	Glucocorticoid receptor	P04150	GCR_HUMAN	NR3C1
5-m-Ginsenoside Ra2	0.75	DB00443	Glucocorticoid receptor	P04150	GCR_HUMAN	NR3C1
5-m-Ginsenoside Ra2	0.75	DB00620	Glucocorticoid receptor	P04150	GCR_HUMAN	NR3C1
5-m-Ginsenoside Ra2	0.75	DB01234	Glucocorticoid receptor	P04150	GCR_HUMAN	NR3C1
14,29-Ginsenoside Ra5	0.75	DB00641	Integrin beta-2	P05107	ITB2_HUMAN	ITGB2
27-Notoginsenoside Rt	0.75	DB00641	Integrin beta-2	P05107	ITB2_HUMAN	ITGB2
36-Chikusetsusaponin FK3	0.75	DB00641	Integrin beta-2	P05107	ITB2_HUMAN	ITGB2
41-Yesanchinoside J	0.75	DB00641	Integrin beta-2	P05107	ITB2_HUMAN	ITGB2
11,13-m-ginsenoside Ra3	0.75	DB03451	Vitamin D3 receptor	P11473	VDR_HUMAN	VDR
17-m-ginsenoside Rd	0.75	DB03451	Vitamin D3 receptor	P11473	VDR_HUMAN	VDR
19-m-floralginsenoside Rd6	0.75	DB03451	Vitamin D3 receptor	P11473	VDR_HUMAN	VDR
3-m-Ginsenoside Ra1	0.75	DB03451	Vitamin D3 receptor	P11473	VDR_HUMAN	VDR
31-m-floralginsenoside Re1	0.75	DB03451	Vitamin D3 receptor	P11473	VDR_HUMAN	VDR
34-m-floralginsenoside Rd5	0.75	DB03451	Vitamin D3 receptor	P11473	VDR_HUMAN	VDR
5-m-Ginsenoside Ra2	0.75	DB07633	Histo-blood group ABO system transferase	P16442	BGAT_HUMAN	ABO
5-m-Ginsenoside Ra2	0.75	DB08059	Phosphatidylinositol 3-kinase regulatory subunit alpha	P27986	P85A_HUMAN	PIK3R1
1-Ginsenoside Ra2	0.75	DB00635	Corticosteroid 11-beta-dehydrogenase isozyme 1	P28845	DHI1_HUMAN	HSD11B1
12-Notoginsenoside S	0.75	DB00635	Corticosteroid 11-beta-dehydrogenase isozyme 1	P28845	DHI1_HUMAN	HSD11B1
5-m-Ginsenoside Ra2	0.75	DB01234	Nitric oxide synthase, inducible	P35228	NOS2_HUMAN	NOS2
7-Maltose	0.75	DB01698	Aldo-keto reductase family 1 member C3	P42330	AK1C3_HUMAN	AKR1C3
5-m-Ginsenoside Ra2	0.75	DB08059	Phosphatidylinositol 4,5-bisphosphate 3-kinase catalytic subunit alpha isoform	P42336	PK3CA_HUMAN	PIK3CA
5-m-Ginsenoside Ra2	0.75	DB08059	Phosphatidylinositol 4,5-bisphosphate 3-kinase catalytic subunit gamma isoform	P48736	PK3CG_HUMAN	PIK3CG
5-m-Ginsenoside Ra2	0.75	DB01234	Nuclear receptor subfamily 0 group B member 1	P51843	NR0B1_HUMAN	NR0B1
5-m-Ginsenoside Ra2	0.75	DB08059	Serine/threonine-protein kinase PLK1	P53350	PLK1_HUMAN	PLK1
5-m-Ginsenoside Ra2	0.75	DB02587	Guanine nucleotide-binding protein G(s) subunit alpha isoforms short	P63092	GNAS2_HUMAN	GNAS
5-m-Ginsenoside Ra2	0.75	DB02587	Adenylate cyclase type 2	Q08462	ADCY2_HUMAN	ADCY2
7-Maltose	0.75	DB02318	Alpha-mannosidase 2	Q16706	MA2A1_HUMAN	MAN2A1
11,13-m-ginsenoside Ra3	0.75	DB01047	Smoothened homolog	Q99835	SMO_HUMAN	SMO
17-m-ginsenoside Rd	0.75	DB01047	Smoothened homolog	Q99835	SMO_HUMAN	SMO
19-m-floralginsenoside Rd6	0.75	DB01047	Smoothened homolog	Q99835	SMO_HUMAN	SMO
3-m-Ginsenoside Ra1	0.75	DB01047	Smoothened homolog	Q99835	SMO_HUMAN	SMO
31-m-floralginsenoside Re1	0.75	DB01047	Smoothened homolog	Q99835	SMO_HUMAN	SMO
34-m-floralginsenoside Rd5	0.75	DB01047	Smoothened homolog	Q99835	SMO_HUMAN	SMO
5-m-Ginsenoside Ra2	0.7544	DB00641	3-hydroxy-3-methylglutaryl-coenzyme A reductase	P04035	HMDH_HUMAN	HMGCR
5-m-Ginsenoside Ra2	0.7544	DB00641	Integrin beta-2	P05107	ITB2_HUMAN	ITGB2
2-Ginsenoside Ra1	0.7547	DB03279	Retinoic acid receptor gamma	P13631	RARG_HUMAN	RARG
23-Notoginsenoside T	0.7547	DB03279	Retinoic acid receptor gamma	P13631	RARG_HUMAN	RARG
24-Ginsenoside-Ra3	0.7547	DB03279	Retinoic acid receptor gamma	P13631	RARG_HUMAN	RARG
36-Chikusetsusaponin FK6	0.7547	DB03279	Retinoic acid receptor gamma	P13631	RARG_HUMAN	RARG
6-Notoginsenoside K	0.7547	DB03279	Retinoic acid receptor gamma	P13631	RARG_HUMAN	RARG
9-Ginsenoside Rg1	0.7547	DB03279	Retinoic acid receptor gamma	P13631	RARG_HUMAN	RARG
7-Sucrose	0.7561	DB02422	Endoplasmic reticulum mannosyl-oligosaccharide 1,2-alpha-mannosidase	Q9UKM7	MA1B1_HUMAN	MAN1B1
11,13-m-ginsenoside Ra3	0.7586	DB01130	Glucocorticoid receptor	P04150	GCR_HUMAN	NR3C1
17-m-ginsenoside Rd	0.7586	DB01130	Glucocorticoid receptor	P04150	GCR_HUMAN	NR3C1
19-m-floralginsenoside Rd6	0.7586	DB01130	Glucocorticoid receptor	P04150	GCR_HUMAN	NR3C1
3-m-Ginsenoside Ra1	0.7586	DB01130	Glucocorticoid receptor	P04150	GCR_HUMAN	NR3C1
31-m-floralginsenoside Re1	0.7586	DB01130	Glucocorticoid receptor	P04150	GCR_HUMAN	NR3C1
34-m-floralginsenoside Rd5	0.7586	DB01130	Glucocorticoid receptor	P04150	GCR_HUMAN	NR3C1
7-Maltose	0.7619	DB02755	Cation-dependent mannose-6-phosphate receptor	P20645	MPRD_HUMAN	M6PR
11,13-m-ginsenoside Ra3	0.7627	DB01234	Annexin A1	P04083	ANXA1_HUMAN	ANXA1
17-m-ginsenoside Rd	0.7627	DB01234	Annexin A1	P04083	ANXA1_HUMAN	ANXA1
19-m-floralginsenoside Rd6	0.7627	DB01234	Annexin A1	P04083	ANXA1_HUMAN	ANXA1
3-m-Ginsenoside Ra1	0.7627	DB01234	Annexin A1	P04083	ANXA1_HUMAN	ANXA1
31-m-floralginsenoside Re1	0.7627	DB01234	Annexin A1	P04083	ANXA1_HUMAN	ANXA1
34-m-floralginsenoside Rd5	0.7627	DB01234	Annexin A1	P04083	ANXA1_HUMAN	ANXA1
11,13-m-ginsenoside Ra3	0.7627	DB00443	Glucocorticoid receptor	P04150	GCR_HUMAN	NR3C1
11,13-m-ginsenoside Ra3	0.7627	DB00620	Glucocorticoid receptor	P04150	GCR_HUMAN	NR3C1
11,13-m-ginsenoside Ra3	0.7627	DB01234	Glucocorticoid receptor	P04150	GCR_HUMAN	NR3C1
17-m-ginsenoside Rd	0.7627	DB00443	Glucocorticoid receptor	P04150	GCR_HUMAN	NR3C1
17-m-ginsenoside Rd	0.7627	DB00620	Glucocorticoid receptor	P04150	GCR_HUMAN	NR3C1
17-m-ginsenoside Rd	0.7627	DB01234	Glucocorticoid receptor	P04150	GCR_HUMAN	NR3C1
19-m-floralginsenoside Rd6	0.7627	DB00443	Glucocorticoid receptor	P04150	GCR_HUMAN	NR3C1
19-m-floralginsenoside Rd6	0.7627	DB00620	Glucocorticoid receptor	P04150	GCR_HUMAN	NR3C1
19-m-floralginsenoside Rd6	0.7627	DB01234	Glucocorticoid receptor	P04150	GCR_HUMAN	NR3C1
3-m-Ginsenoside Ra1	0.7627	DB00443	Glucocorticoid receptor	P04150	GCR_HUMAN	NR3C1
3-m-Ginsenoside Ra1	0.7627	DB00620	Glucocorticoid receptor	P04150	GCR_HUMAN	NR3C1
3-m-Ginsenoside Ra1	0.7627	DB01234	Glucocorticoid receptor	P04150	GCR_HUMAN	NR3C1
31-m-floralginsenoside Re1	0.7627	DB00443	Glucocorticoid receptor	P04150	GCR_HUMAN	NR3C1
31-m-floralginsenoside Re1	0.7627	DB00620	Glucocorticoid receptor	P04150	GCR_HUMAN	NR3C1
31-m-floralginsenoside Re1	0.7627	DB01234	Glucocorticoid receptor	P04150	GCR_HUMAN	NR3C1
34-m-floralginsenoside Rd5	0.7627	DB00443	Glucocorticoid receptor	P04150	GCR_HUMAN	NR3C1
34-m-floralginsenoside Rd5	0.7627	DB00620	Glucocorticoid receptor	P04150	GCR_HUMAN	NR3C1
34-m-floralginsenoside Rd5	0.7627	DB01234	Glucocorticoid receptor	P04150	GCR_HUMAN	NR3C1
11,13-m-ginsenoside Ra3	0.7627	DB01234	Nitric oxide synthase, inducible	P35228	NOS2_HUMAN	NOS2
17-m-ginsenoside Rd	0.7627	DB01234	Nitric oxide synthase, inducible	P35228	NOS2_HUMAN	NOS2
19-m-floralginsenoside Rd6	0.7627	DB01234	Nitric oxide synthase, inducible	P35228	NOS2_HUMAN	NOS2
3-m-Ginsenoside Ra1	0.7627	DB01234	Nitric oxide synthase, inducible	P35228	NOS2_HUMAN	NOS2
31-m-floralginsenoside Re1	0.7627	DB01234	Nitric oxide synthase, inducible	P35228	NOS2_HUMAN	NOS2
34-m-floralginsenoside Rd5	0.7627	DB01234	Nitric oxide synthase, inducible	P35228	NOS2_HUMAN	NOS2
11,13-m-ginsenoside Ra3	0.7627	DB01234	Nuclear receptor subfamily 0 group B member 1	P51843	NR0B1_HUMAN	NR0B1
17-m-ginsenoside Rd	0.7627	DB01234	Nuclear receptor subfamily 0 group B member 1	P51843	NR0B1_HUMAN	NR0B1
19-m-floralginsenoside Rd6	0.7627	DB01234	Nuclear receptor subfamily 0 group B member 1	P51843	NR0B1_HUMAN	NR0B1
3-m-Ginsenoside Ra1	0.7627	DB01234	Nuclear receptor subfamily 0 group B member 1	P51843	NR0B1_HUMAN	NR0B1
31-m-floralginsenoside Re1	0.7627	DB01234	Nuclear receptor subfamily 0 group B member 1	P51843	NR0B1_HUMAN	NR0B1
34-m-floralginsenoside Rd5	0.7627	DB01234	Nuclear receptor subfamily 0 group B member 1	P51843	NR0B1_HUMAN	NR0B1
7-Maltose	0.7632	DB07716	Ig kappa chain C region	P01834	IGKC_HUMAN	IGKC
11,13-m-ginsenoside Ra3	0.7636	DB02587	Adenylate cyclase type 5	O95622	ADCY5_HUMAN	ADCY5
17-m-ginsenoside Rd	0.7636	DB02587	Adenylate cyclase type 5	O95622	ADCY5_HUMAN	ADCY5
19-m-floralginsenoside Rd6	0.7636	DB02587	Adenylate cyclase type 5	O95622	ADCY5_HUMAN	ADCY5
3-m-Ginsenoside Ra1	0.7636	DB02587	Adenylate cyclase type 5	O95622	ADCY5_HUMAN	ADCY5
31-m-floralginsenoside Re1	0.7636	DB02587	Adenylate cyclase type 5	O95622	ADCY5_HUMAN	ADCY5
34-m-floralginsenoside Rd5	0.7636	DB02587	Adenylate cyclase type 5	O95622	ADCY5_HUMAN	ADCY5
14,29-Ginsenoside Ra5	0.7636	DB01998	Alpha-1-antitrypsin	P01009	A1AT_HUMAN	SERPINA1
27-Notoginsenoside Rt	0.7636	DB01998	Alpha-1-antitrypsin	P01009	A1AT_HUMAN	SERPINA1
36-Chikusetsusaponin FK3	0.7636	DB01998	Alpha-1-antitrypsin	P01009	A1AT_HUMAN	SERPINA1
41-Yesanchinoside J	0.7636	DB01998	Alpha-1-antitrypsin	P01009	A1AT_HUMAN	SERPINA1
2-Ginsenoside Ra1	0.7636	DB00741	Annexin A1	P04083	ANXA1_HUMAN	ANXA1
23-Notoginsenoside T	0.7636	DB00741	Annexin A1	P04083	ANXA1_HUMAN	ANXA1
24-Ginsenoside-Ra3	0.7636	DB00741	Annexin A1	P04083	ANXA1_HUMAN	ANXA1
36-Chikusetsusaponin FK6	0.7636	DB00741	Annexin A1	P04083	ANXA1_HUMAN	ANXA1
6-Notoginsenoside K	0.7636	DB00741	Annexin A1	P04083	ANXA1_HUMAN	ANXA1
9-Ginsenoside Rg1	0.7636	DB00741	Annexin A1	P04083	ANXA1_HUMAN	ANXA1
2-Ginsenoside Ra1	0.7636	DB00860	Glucocorticoid receptor	P04150	GCR_HUMAN	NR3C1
2-Ginsenoside Ra1	0.7636	DB00741	Glucocorticoid receptor	P04150	GCR_HUMAN	NR3C1
2-Ginsenoside Ra1	0.7636	DB00635	Glucocorticoid receptor	P04150	GCR_HUMAN	NR3C1
2-Ginsenoside Ra1	0.7636	DB01380	Glucocorticoid receptor	P04150	GCR_HUMAN	NR3C1
23-Notoginsenoside T	0.7636	DB00860	Glucocorticoid receptor	P04150	GCR_HUMAN	NR3C1
23-Notoginsenoside T	0.7636	DB00741	Glucocorticoid receptor	P04150	GCR_HUMAN	NR3C1
23-Notoginsenoside T	0.7636	DB00635	Glucocorticoid receptor	P04150	GCR_HUMAN	NR3C1
23-Notoginsenoside T	0.7636	DB01380	Glucocorticoid receptor	P04150	GCR_HUMAN	NR3C1
24-Ginsenoside-Ra3	0.7636	DB00860	Glucocorticoid receptor	P04150	GCR_HUMAN	NR3C1
24-Ginsenoside-Ra3	0.7636	DB00741	Glucocorticoid receptor	P04150	GCR_HUMAN	NR3C1
24-Ginsenoside-Ra3	0.7636	DB00635	Glucocorticoid receptor	P04150	GCR_HUMAN	NR3C1
24-Ginsenoside-Ra3	0.7636	DB01380	Glucocorticoid receptor	P04150	GCR_HUMAN	NR3C1
36-Chikusetsusaponin FK6	0.7636	DB00860	Glucocorticoid receptor	P04150	GCR_HUMAN	NR3C1
36-Chikusetsusaponin FK6	0.7636	DB00741	Glucocorticoid receptor	P04150	GCR_HUMAN	NR3C1
36-Chikusetsusaponin FK6	0.7636	DB00635	Glucocorticoid receptor	P04150	GCR_HUMAN	NR3C1
36-Chikusetsusaponin FK6	0.7636	DB01380	Glucocorticoid receptor	P04150	GCR_HUMAN	NR3C1
6-Notoginsenoside K	0.7636	DB00860	Glucocorticoid receptor	P04150	GCR_HUMAN	NR3C1
6-Notoginsenoside K	0.7636	DB00741	Glucocorticoid receptor	P04150	GCR_HUMAN	NR3C1
6-Notoginsenoside K	0.7636	DB00635	Glucocorticoid receptor	P04150	GCR_HUMAN	NR3C1
6-Notoginsenoside K	0.7636	DB01380	Glucocorticoid receptor	P04150	GCR_HUMAN	NR3C1
9-Ginsenoside Rg1	0.7636	DB00860	Glucocorticoid receptor	P04150	GCR_HUMAN	NR3C1
9-Ginsenoside Rg1	0.7636	DB00741	Glucocorticoid receptor	P04150	GCR_HUMAN	NR3C1
9-Ginsenoside Rg1	0.7636	DB00635	Glucocorticoid receptor	P04150	GCR_HUMAN	NR3C1
9-Ginsenoside Rg1	0.7636	DB01380	Glucocorticoid receptor	P04150	GCR_HUMAN	NR3C1
1-Ginsenoside Ra2	0.7636	DB03451	Vitamin D3 receptor	P11473	VDR_HUMAN	VDR
12-Notoginsenoside S	0.7636	DB03451	Vitamin D3 receptor	P11473	VDR_HUMAN	VDR
14,29-Ginsenoside Ra5	0.7636	DB03451	Vitamin D3 receptor	P11473	VDR_HUMAN	VDR
27-Notoginsenoside Rt	0.7636	DB03451	Vitamin D3 receptor	P11473	VDR_HUMAN	VDR
36-Chikusetsusaponin FK3	0.7636	DB03451	Vitamin D3 receptor	P11473	VDR_HUMAN	VDR
41-Yesanchinoside J	0.7636	DB03451	Vitamin D3 receptor	P11473	VDR_HUMAN	VDR
11,13-m-ginsenoside Ra3	0.7636	DB07633	Histo-blood group ABO system transferase	P16442	BGAT_HUMAN	ABO
17-m-ginsenoside Rd	0.7636	DB07633	Histo-blood group ABO system transferase	P16442	BGAT_HUMAN	ABO
19-m-floralginsenoside Rd6	0.7636	DB07633	Histo-blood group ABO system transferase	P16442	BGAT_HUMAN	ABO
3-m-Ginsenoside Ra1	0.7636	DB07633	Histo-blood group ABO system transferase	P16442	BGAT_HUMAN	ABO
31-m-floralginsenoside Re1	0.7636	DB07633	Histo-blood group ABO system transferase	P16442	BGAT_HUMAN	ABO
34-m-floralginsenoside Rd5	0.7636	DB07633	Histo-blood group ABO system transferase	P16442	BGAT_HUMAN	ABO
2-Ginsenoside Ra1	0.7636	DB00635	Corticosteroid 11-beta-dehydrogenase isozyme 1	P28845	DHI1_HUMAN	HSD11B1
23-Notoginsenoside T	0.7636	DB00635	Corticosteroid 11-beta-dehydrogenase isozyme 1	P28845	DHI1_HUMAN	HSD11B1
24-Ginsenoside-Ra3	0.7636	DB00635	Corticosteroid 11-beta-dehydrogenase isozyme 1	P28845	DHI1_HUMAN	HSD11B1
36-Chikusetsusaponin FK6	0.7636	DB00635	Corticosteroid 11-beta-dehydrogenase isozyme 1	P28845	DHI1_HUMAN	HSD11B1
6-Notoginsenoside K	0.7636	DB00635	Corticosteroid 11-beta-dehydrogenase isozyme 1	P28845	DHI1_HUMAN	HSD11B1
9-Ginsenoside Rg1	0.7636	DB00635	Corticosteroid 11-beta-dehydrogenase isozyme 1	P28845	DHI1_HUMAN	HSD11B1
11,13-m-ginsenoside Ra3	0.7636	DB02587	Guanine nucleotide-binding protein G(s) subunit alpha isoforms short	P63092	GNAS2_HUMAN	GNAS
17-m-ginsenoside Rd	0.7636	DB02587	Guanine nucleotide-binding protein G(s) subunit alpha isoforms short	P63092	GNAS2_HUMAN	GNAS
19-m-floralginsenoside Rd6	0.7636	DB02587	Guanine nucleotide-binding protein G(s) subunit alpha isoforms short	P63092	GNAS2_HUMAN	GNAS
3-m-Ginsenoside Ra1	0.7636	DB02587	Guanine nucleotide-binding protein G(s) subunit alpha isoforms short	P63092	GNAS2_HUMAN	GNAS
31-m-floralginsenoside Re1	0.7636	DB02587	Guanine nucleotide-binding protein G(s) subunit alpha isoforms short	P63092	GNAS2_HUMAN	GNAS
34-m-floralginsenoside Rd5	0.7636	DB02587	Guanine nucleotide-binding protein G(s) subunit alpha isoforms short	P63092	GNAS2_HUMAN	GNAS
11,13-m-ginsenoside Ra3	0.7636	DB02587	Adenylate cyclase type 2	Q08462	ADCY2_HUMAN	ADCY2
17-m-ginsenoside Rd	0.7636	DB02587	Adenylate cyclase type 2	Q08462	ADCY2_HUMAN	ADCY2
19-m-floralginsenoside Rd6	0.7636	DB02587	Adenylate cyclase type 2	Q08462	ADCY2_HUMAN	ADCY2
3-m-Ginsenoside Ra1	0.7636	DB02587	Adenylate cyclase type 2	Q08462	ADCY2_HUMAN	ADCY2
31-m-floralginsenoside Re1	0.7636	DB02587	Adenylate cyclase type 2	Q08462	ADCY2_HUMAN	ADCY2
34-m-floralginsenoside Rd5	0.7636	DB02587	Adenylate cyclase type 2	Q08462	ADCY2_HUMAN	ADCY2
11,13-m-ginsenoside Ra3	0.7667	DB00288	Annexin A1	P04083	ANXA1_HUMAN	ANXA1
17-m-ginsenoside Rd	0.7667	DB00288	Annexin A1	P04083	ANXA1_HUMAN	ANXA1
19-m-floralginsenoside Rd6	0.7667	DB00288	Annexin A1	P04083	ANXA1_HUMAN	ANXA1
3-m-Ginsenoside Ra1	0.7667	DB00288	Annexin A1	P04083	ANXA1_HUMAN	ANXA1
31-m-floralginsenoside Re1	0.7667	DB00288	Annexin A1	P04083	ANXA1_HUMAN	ANXA1
34-m-floralginsenoside Rd5	0.7667	DB00288	Annexin A1	P04083	ANXA1_HUMAN	ANXA1
11,13-m-ginsenoside Ra3	0.7667	DB00591	Glucocorticoid receptor	P04150	GCR_HUMAN	NR3C1
11,13-m-ginsenoside Ra3	0.7667	DB00288	Glucocorticoid receptor	P04150	GCR_HUMAN	NR3C1
11,13-m-ginsenoside Ra3	0.7667	DB00180	Glucocorticoid receptor	P04150	GCR_HUMAN	NR3C1
17-m-ginsenoside Rd	0.7667	DB00591	Glucocorticoid receptor	P04150	GCR_HUMAN	NR3C1
17-m-ginsenoside Rd	0.7667	DB00288	Glucocorticoid receptor	P04150	GCR_HUMAN	NR3C1
17-m-ginsenoside Rd	0.7667	DB00180	Glucocorticoid receptor	P04150	GCR_HUMAN	NR3C1
19-m-floralginsenoside Rd6	0.7667	DB00591	Glucocorticoid receptor	P04150	GCR_HUMAN	NR3C1
19-m-floralginsenoside Rd6	0.7667	DB00288	Glucocorticoid receptor	P04150	GCR_HUMAN	NR3C1
19-m-floralginsenoside Rd6	0.7667	DB00180	Glucocorticoid receptor	P04150	GCR_HUMAN	NR3C1
2-Ginsenoside Ra1	0.7667	DB00846	Glucocorticoid receptor	P04150	GCR_HUMAN	NR3C1
23-Notoginsenoside T	0.7667	DB00846	Glucocorticoid receptor	P04150	GCR_HUMAN	NR3C1
24-Ginsenoside-Ra3	0.7667	DB00846	Glucocorticoid receptor	P04150	GCR_HUMAN	NR3C1
3-m-Ginsenoside Ra1	0.7667	DB00591	Glucocorticoid receptor	P04150	GCR_HUMAN	NR3C1
3-m-Ginsenoside Ra1	0.7667	DB00288	Glucocorticoid receptor	P04150	GCR_HUMAN	NR3C1
3-m-Ginsenoside Ra1	0.7667	DB00180	Glucocorticoid receptor	P04150	GCR_HUMAN	NR3C1
31-m-floralginsenoside Re1	0.7667	DB00591	Glucocorticoid receptor	P04150	GCR_HUMAN	NR3C1
31-m-floralginsenoside Re1	0.7667	DB00288	Glucocorticoid receptor	P04150	GCR_HUMAN	NR3C1
31-m-floralginsenoside Re1	0.7667	DB00180	Glucocorticoid receptor	P04150	GCR_HUMAN	NR3C1
34-m-floralginsenoside Rd5	0.7667	DB00591	Glucocorticoid receptor	P04150	GCR_HUMAN	NR3C1
34-m-floralginsenoside Rd5	0.7667	DB00288	Glucocorticoid receptor	P04150	GCR_HUMAN	NR3C1
34-m-floralginsenoside Rd5	0.7667	DB00180	Glucocorticoid receptor	P04150	GCR_HUMAN	NR3C1
36-Chikusetsusaponin FK6	0.7667	DB00846	Glucocorticoid receptor	P04150	GCR_HUMAN	NR3C1
5-m-Ginsenoside Ra2	0.7667	DB01047	Glucocorticoid receptor	P04150	GCR_HUMAN	NR3C1
6-Notoginsenoside K	0.7667	DB00846	Glucocorticoid receptor	P04150	GCR_HUMAN	NR3C1
9-Ginsenoside Rg1	0.7667	DB00846	Glucocorticoid receptor	P04150	GCR_HUMAN	NR3C1
5-m-Ginsenoside Ra2	0.7667	DB01047	Smoothened homolog	Q99835	SMO_HUMAN	SMO
5-m-Ginsenoside Ra2	0.7679	DB01998	Alpha-1-antitrypsin	P01009	A1AT_HUMAN	SERPINA1
11,13-m-ginsenoside Ra3	0.7679	DB00641	3-hydroxy-3-methylglutaryl-coenzyme A reductase	P04035	HMDH_HUMAN	HMGCR
17-m-ginsenoside Rd	0.7679	DB00641	3-hydroxy-3-methylglutaryl-coenzyme A reductase	P04035	HMDH_HUMAN	HMGCR
19-m-floralginsenoside Rd6	0.7679	DB00641	3-hydroxy-3-methylglutaryl-coenzyme A reductase	P04035	HMDH_HUMAN	HMGCR
3-m-Ginsenoside Ra1	0.7679	DB00641	3-hydroxy-3-methylglutaryl-coenzyme A reductase	P04035	HMDH_HUMAN	HMGCR
31-m-floralginsenoside Re1	0.7679	DB00641	3-hydroxy-3-methylglutaryl-coenzyme A reductase	P04035	HMDH_HUMAN	HMGCR
34-m-floralginsenoside Rd5	0.7679	DB00641	3-hydroxy-3-methylglutaryl-coenzyme A reductase	P04035	HMDH_HUMAN	HMGCR
1-Ginsenoside Ra2	0.7679	DB00959	Glucocorticoid receptor	P04150	GCR_HUMAN	NR3C1
12-Notoginsenoside S	0.7679	DB00959	Glucocorticoid receptor	P04150	GCR_HUMAN	NR3C1
11,13-m-ginsenoside Ra3	0.7679	DB00641	Integrin beta-2	P05107	ITB2_HUMAN	ITGB2
17-m-ginsenoside Rd	0.7679	DB00641	Integrin beta-2	P05107	ITB2_HUMAN	ITGB2
19-m-floralginsenoside Rd6	0.7679	DB00641	Integrin beta-2	P05107	ITB2_HUMAN	ITGB2
3-m-Ginsenoside Ra1	0.7679	DB00641	Integrin beta-2	P05107	ITB2_HUMAN	ITGB2
31-m-floralginsenoside Re1	0.7679	DB00641	Integrin beta-2	P05107	ITB2_HUMAN	ITGB2
34-m-floralginsenoside Rd5	0.7679	DB00641	Integrin beta-2	P05107	ITB2_HUMAN	ITGB2
7-Maltose	0.7714	DB01870	Alpha-amylase 2B	P19961	AMY2B_HUMAN	AMY2B
7-Sucrose	0.7778	DB02670	SWI/SNF-related matrix-associated actin-dependent regulator of chromatin subfamily A member 5	O60264	SMCA5_HUMAN	SMARCA5
2-Ginsenoside Ra1	0.7778	DB01998	Alpha-1-antitrypsin	P01009	A1AT_HUMAN	SERPINA1
23-Notoginsenoside T	0.7778	DB01998	Alpha-1-antitrypsin	P01009	A1AT_HUMAN	SERPINA1
24-Ginsenoside-Ra3	0.7778	DB01998	Alpha-1-antitrypsin	P01009	A1AT_HUMAN	SERPINA1
36-Chikusetsusaponin FK6	0.7778	DB01998	Alpha-1-antitrypsin	P01009	A1AT_HUMAN	SERPINA1
6-Notoginsenoside K	0.7778	DB01998	Alpha-1-antitrypsin	P01009	A1AT_HUMAN	SERPINA1
9-Ginsenoside Rg1	0.7778	DB01998	Alpha-1-antitrypsin	P01009	A1AT_HUMAN	SERPINA1
7-Maltose	0.7778	DB04282	Lactase-phlorizin hydrolase	P09848	LPH_HUMAN	LCT
7-Sucrose	0.7778	DB04564	Lactase-phlorizin hydrolase	P09848	LPH_HUMAN	LCT
2-Ginsenoside Ra1	0.7778	DB03451	Vitamin D3 receptor	P11473	VDR_HUMAN	VDR
23-Notoginsenoside T	0.7778	DB03451	Vitamin D3 receptor	P11473	VDR_HUMAN	VDR
24-Ginsenoside-Ra3	0.7778	DB03451	Vitamin D3 receptor	P11473	VDR_HUMAN	VDR
36-Chikusetsusaponin FK6	0.7778	DB03451	Vitamin D3 receptor	P11473	VDR_HUMAN	VDR
6-Notoginsenoside K	0.7778	DB03451	Vitamin D3 receptor	P11473	VDR_HUMAN	VDR
9-Ginsenoside Rg1	0.7778	DB03451	Vitamin D3 receptor	P11473	VDR_HUMAN	VDR
1-Ginsenoside Ra2	0.7778	DB07633	Histo-blood group ABO system transferase	P16442	BGAT_HUMAN	ABO
12-Notoginsenoside S	0.7778	DB07633	Histo-blood group ABO system transferase	P16442	BGAT_HUMAN	ABO
14,29-Ginsenoside Ra5	0.7778	DB07633	Histo-blood group ABO system transferase	P16442	BGAT_HUMAN	ABO
27-Notoginsenoside Rt	0.7778	DB07633	Histo-blood group ABO system transferase	P16442	BGAT_HUMAN	ABO
36-Chikusetsusaponin FK3	0.7778	DB07633	Histo-blood group ABO system transferase	P16442	BGAT_HUMAN	ABO
41-Yesanchinoside J	0.7778	DB07633	Histo-blood group ABO system transferase	P16442	BGAT_HUMAN	ABO
7-Maltose	0.7805	DB03279	Retinoic acid receptor gamma	P13631	RARG_HUMAN	RARG
14,29-Ginsenoside Ra5	0.7818	DB00741	Annexin A1	P04083	ANXA1_HUMAN	ANXA1
27-Notoginsenoside Rt	0.7818	DB00741	Annexin A1	P04083	ANXA1_HUMAN	ANXA1
36-Chikusetsusaponin FK3	0.7818	DB00741	Annexin A1	P04083	ANXA1_HUMAN	ANXA1
41-Yesanchinoside J	0.7818	DB00741	Annexin A1	P04083	ANXA1_HUMAN	ANXA1
14,29-Ginsenoside Ra5	0.7818	DB00860	Glucocorticoid receptor	P04150	GCR_HUMAN	NR3C1
14,29-Ginsenoside Ra5	0.7818	DB00741	Glucocorticoid receptor	P04150	GCR_HUMAN	NR3C1
14,29-Ginsenoside Ra5	0.7818	DB00635	Glucocorticoid receptor	P04150	GCR_HUMAN	NR3C1
14,29-Ginsenoside Ra5	0.7818	DB01380	Glucocorticoid receptor	P04150	GCR_HUMAN	NR3C1
2-Ginsenoside Ra1	0.7818	DB00959	Glucocorticoid receptor	P04150	GCR_HUMAN	NR3C1
23-Notoginsenoside T	0.7818	DB00959	Glucocorticoid receptor	P04150	GCR_HUMAN	NR3C1
24-Ginsenoside-Ra3	0.7818	DB00959	Glucocorticoid receptor	P04150	GCR_HUMAN	NR3C1
27-Notoginsenoside Rt	0.7818	DB00860	Glucocorticoid receptor	P04150	GCR_HUMAN	NR3C1
27-Notoginsenoside Rt	0.7818	DB00741	Glucocorticoid receptor	P04150	GCR_HUMAN	NR3C1
27-Notoginsenoside Rt	0.7818	DB00635	Glucocorticoid receptor	P04150	GCR_HUMAN	NR3C1
27-Notoginsenoside Rt	0.7818	DB01380	Glucocorticoid receptor	P04150	GCR_HUMAN	NR3C1
36-Chikusetsusaponin FK3	0.7818	DB00860	Glucocorticoid receptor	P04150	GCR_HUMAN	NR3C1
36-Chikusetsusaponin FK3	0.7818	DB00741	Glucocorticoid receptor	P04150	GCR_HUMAN	NR3C1
36-Chikusetsusaponin FK3	0.7818	DB00635	Glucocorticoid receptor	P04150	GCR_HUMAN	NR3C1
36-Chikusetsusaponin FK3	0.7818	DB01380	Glucocorticoid receptor	P04150	GCR_HUMAN	NR3C1
36-Chikusetsusaponin FK6	0.7818	DB00959	Glucocorticoid receptor	P04150	GCR_HUMAN	NR3C1
41-Yesanchinoside J	0.7818	DB00860	Glucocorticoid receptor	P04150	GCR_HUMAN	NR3C1
41-Yesanchinoside J	0.7818	DB00741	Glucocorticoid receptor	P04150	GCR_HUMAN	NR3C1
41-Yesanchinoside J	0.7818	DB00635	Glucocorticoid receptor	P04150	GCR_HUMAN	NR3C1
41-Yesanchinoside J	0.7818	DB01380	Glucocorticoid receptor	P04150	GCR_HUMAN	NR3C1
6-Notoginsenoside K	0.7818	DB00959	Glucocorticoid receptor	P04150	GCR_HUMAN	NR3C1
9-Ginsenoside Rg1	0.7818	DB00959	Glucocorticoid receptor	P04150	GCR_HUMAN	NR3C1
14,29-Ginsenoside Ra5	0.7818	DB00635	Corticosteroid 11-beta-dehydrogenase isozyme 1	P28845	DHI1_HUMAN	HSD11B1
27-Notoginsenoside Rt	0.7818	DB00635	Corticosteroid 11-beta-dehydrogenase isozyme 1	P28845	DHI1_HUMAN	HSD11B1
36-Chikusetsusaponin FK3	0.7818	DB00635	Corticosteroid 11-beta-dehydrogenase isozyme 1	P28845	DHI1_HUMAN	HSD11B1
41-Yesanchinoside J	0.7818	DB00635	Corticosteroid 11-beta-dehydrogenase isozyme 1	P28845	DHI1_HUMAN	HSD11B1
5-m-Ginsenoside Ra2	0.7833	DB00288	Annexin A1	P04083	ANXA1_HUMAN	ANXA1
1-Ginsenoside Ra2	0.7833	DB00846	Glucocorticoid receptor	P04150	GCR_HUMAN	NR3C1
12-Notoginsenoside S	0.7833	DB00846	Glucocorticoid receptor	P04150	GCR_HUMAN	NR3C1
14,29-Ginsenoside Ra5	0.7833	DB00846	Glucocorticoid receptor	P04150	GCR_HUMAN	NR3C1
27-Notoginsenoside Rt	0.7833	DB00846	Glucocorticoid receptor	P04150	GCR_HUMAN	NR3C1
36-Chikusetsusaponin FK3	0.7833	DB00846	Glucocorticoid receptor	P04150	GCR_HUMAN	NR3C1
41-Yesanchinoside J	0.7833	DB00846	Glucocorticoid receptor	P04150	GCR_HUMAN	NR3C1
5-m-Ginsenoside Ra2	0.7833	DB00591	Glucocorticoid receptor	P04150	GCR_HUMAN	NR3C1
5-m-Ginsenoside Ra2	0.7833	DB00288	Glucocorticoid receptor	P04150	GCR_HUMAN	NR3C1
5-m-Ginsenoside Ra2	0.7833	DB00180	Glucocorticoid receptor	P04150	GCR_HUMAN	NR3C1
7-Sucrose	0.7838	DB01979	Mannose-binding protein C	P11226	MBL2_HUMAN	MBL2
5-m-Ginsenoside Ra2	0.7857	DB00741	Annexin A1	P04083	ANXA1_HUMAN	ANXA1
5-m-Ginsenoside Ra2	0.7857	DB00860	Glucocorticoid receptor	P04150	GCR_HUMAN	NR3C1
5-m-Ginsenoside Ra2	0.7857	DB00741	Glucocorticoid receptor	P04150	GCR_HUMAN	NR3C1
5-m-Ginsenoside Ra2	0.7857	DB00635	Glucocorticoid receptor	P04150	GCR_HUMAN	NR3C1
5-m-Ginsenoside Ra2	0.7857	DB01380	Glucocorticoid receptor	P04150	GCR_HUMAN	NR3C1
5-m-Ginsenoside Ra2	0.7857	DB00635	Corticosteroid 11-beta-dehydrogenase isozyme 1	P28845	DHI1_HUMAN	HSD11B1
7-Maltose	0.7879	DB03389	Lactase-phlorizin hydrolase	P09848	LPH_HUMAN	LCT
2-Ginsenoside Ra1	0.7895	DB01410	Glucocorticoid receptor	P04150	GCR_HUMAN	NR3C1
2-Ginsenoside Ra1	0.7895	DB01222	Glucocorticoid receptor	P04150	GCR_HUMAN	NR3C1
23-Notoginsenoside T	0.7895	DB01410	Glucocorticoid receptor	P04150	GCR_HUMAN	NR3C1
23-Notoginsenoside T	0.7895	DB01222	Glucocorticoid receptor	P04150	GCR_HUMAN	NR3C1
24-Ginsenoside-Ra3	0.7895	DB01410	Glucocorticoid receptor	P04150	GCR_HUMAN	NR3C1
24-Ginsenoside-Ra3	0.7895	DB01222	Glucocorticoid receptor	P04150	GCR_HUMAN	NR3C1
36-Chikusetsusaponin FK6	0.7895	DB01410	Glucocorticoid receptor	P04150	GCR_HUMAN	NR3C1
36-Chikusetsusaponin FK6	0.7895	DB01222	Glucocorticoid receptor	P04150	GCR_HUMAN	NR3C1
6-Notoginsenoside K	0.7895	DB01410	Glucocorticoid receptor	P04150	GCR_HUMAN	NR3C1
6-Notoginsenoside K	0.7895	DB01222	Glucocorticoid receptor	P04150	GCR_HUMAN	NR3C1
9-Ginsenoside Rg1	0.7895	DB01410	Glucocorticoid receptor	P04150	GCR_HUMAN	NR3C1
9-Ginsenoside Rg1	0.7895	DB01222	Glucocorticoid receptor	P04150	GCR_HUMAN	NR3C1
2-Ginsenoside Ra1	0.7925	DB07633	Histo-blood group ABO system transferase	P16442	BGAT_HUMAN	ABO
23-Notoginsenoside T	0.7925	DB07633	Histo-blood group ABO system transferase	P16442	BGAT_HUMAN	ABO
24-Ginsenoside-Ra3	0.7925	DB07633	Histo-blood group ABO system transferase	P16442	BGAT_HUMAN	ABO
36-Chikusetsusaponin FK6	0.7925	DB07633	Histo-blood group ABO system transferase	P16442	BGAT_HUMAN	ABO
6-Notoginsenoside K	0.7925	DB07633	Histo-blood group ABO system transferase	P16442	BGAT_HUMAN	ABO
9-Ginsenoside Rg1	0.7925	DB07633	Histo-blood group ABO system transferase	P16442	BGAT_HUMAN	ABO
7-Maltose	0.7949	DB02115	Aldehyde dehydrogenase, mitochondrial	P05091	ALDH2_HUMAN	ALDH2
7-Sucrose	0.7955	DB01998	Alpha-1-antitrypsin	P01009	A1AT_HUMAN	SERPINA1
1-Ginsenoside Ra2	0.7963	DB01998	Alpha-1-antitrypsin	P01009	A1AT_HUMAN	SERPINA1
12-Notoginsenoside S	0.7963	DB01998	Alpha-1-antitrypsin	P01009	A1AT_HUMAN	SERPINA1
7-Sucrose	0.8	DB02379	Neurocan core protein	O14594	NCAN_HUMAN	NCAN
7-Sucrose	0.8	DB02379	SWI/SNF-related matrix-associated actin-dependent regulator of chromatin subfamily A member 5	O60264	SMCA5_HUMAN	SMARCA5
7-Sucrose	0.8	DB02379	Interferon beta	P01574	IFNB_HUMAN	IFNB1
7-Sucrose	0.8	DB02379	Myoglobin	P02144	MYG_HUMAN	MB
11,13-m-ginsenoside Ra3	0.8	DB00741	Annexin A1	P04083	ANXA1_HUMAN	ANXA1
17-m-ginsenoside Rd	0.8	DB00741	Annexin A1	P04083	ANXA1_HUMAN	ANXA1
19-m-floralginsenoside Rd6	0.8	DB00741	Annexin A1	P04083	ANXA1_HUMAN	ANXA1
3-m-Ginsenoside Ra1	0.8	DB00741	Annexin A1	P04083	ANXA1_HUMAN	ANXA1
31-m-floralginsenoside Re1	0.8	DB00741	Annexin A1	P04083	ANXA1_HUMAN	ANXA1
34-m-floralginsenoside Rd5	0.8	DB00741	Annexin A1	P04083	ANXA1_HUMAN	ANXA1
11,13-m-ginsenoside Ra3	0.8	DB00860	Glucocorticoid receptor	P04150	GCR_HUMAN	NR3C1
11,13-m-ginsenoside Ra3	0.8	DB00741	Glucocorticoid receptor	P04150	GCR_HUMAN	NR3C1
11,13-m-ginsenoside Ra3	0.8	DB00846	Glucocorticoid receptor	P04150	GCR_HUMAN	NR3C1
11,13-m-ginsenoside Ra3	0.8	DB00635	Glucocorticoid receptor	P04150	GCR_HUMAN	NR3C1
11,13-m-ginsenoside Ra3	0.8	DB01380	Glucocorticoid receptor	P04150	GCR_HUMAN	NR3C1
14,29-Ginsenoside Ra5	0.8	DB00959	Glucocorticoid receptor	P04150	GCR_HUMAN	NR3C1
17-m-ginsenoside Rd	0.8	DB00860	Glucocorticoid receptor	P04150	GCR_HUMAN	NR3C1
17-m-ginsenoside Rd	0.8	DB00741	Glucocorticoid receptor	P04150	GCR_HUMAN	NR3C1
17-m-ginsenoside Rd	0.8	DB00846	Glucocorticoid receptor	P04150	GCR_HUMAN	NR3C1
17-m-ginsenoside Rd	0.8	DB00635	Glucocorticoid receptor	P04150	GCR_HUMAN	NR3C1
17-m-ginsenoside Rd	0.8	DB01380	Glucocorticoid receptor	P04150	GCR_HUMAN	NR3C1
19-m-floralginsenoside Rd6	0.8	DB00860	Glucocorticoid receptor	P04150	GCR_HUMAN	NR3C1
19-m-floralginsenoside Rd6	0.8	DB00741	Glucocorticoid receptor	P04150	GCR_HUMAN	NR3C1
19-m-floralginsenoside Rd6	0.8	DB00846	Glucocorticoid receptor	P04150	GCR_HUMAN	NR3C1
19-m-floralginsenoside Rd6	0.8	DB00635	Glucocorticoid receptor	P04150	GCR_HUMAN	NR3C1
19-m-floralginsenoside Rd6	0.8	DB01380	Glucocorticoid receptor	P04150	GCR_HUMAN	NR3C1
27-Notoginsenoside Rt	0.8	DB00959	Glucocorticoid receptor	P04150	GCR_HUMAN	NR3C1
3-m-Ginsenoside Ra1	0.8	DB00860	Glucocorticoid receptor	P04150	GCR_HUMAN	NR3C1
3-m-Ginsenoside Ra1	0.8	DB00741	Glucocorticoid receptor	P04150	GCR_HUMAN	NR3C1
3-m-Ginsenoside Ra1	0.8	DB00846	Glucocorticoid receptor	P04150	GCR_HUMAN	NR3C1
3-m-Ginsenoside Ra1	0.8	DB00635	Glucocorticoid receptor	P04150	GCR_HUMAN	NR3C1
3-m-Ginsenoside Ra1	0.8	DB01380	Glucocorticoid receptor	P04150	GCR_HUMAN	NR3C1
31-m-floralginsenoside Re1	0.8	DB00860	Glucocorticoid receptor	P04150	GCR_HUMAN	NR3C1
31-m-floralginsenoside Re1	0.8	DB00741	Glucocorticoid receptor	P04150	GCR_HUMAN	NR3C1
31-m-floralginsenoside Re1	0.8	DB00846	Glucocorticoid receptor	P04150	GCR_HUMAN	NR3C1
31-m-floralginsenoside Re1	0.8	DB00635	Glucocorticoid receptor	P04150	GCR_HUMAN	NR3C1
31-m-floralginsenoside Re1	0.8	DB01380	Glucocorticoid receptor	P04150	GCR_HUMAN	NR3C1
34-m-floralginsenoside Rd5	0.8	DB00860	Glucocorticoid receptor	P04150	GCR_HUMAN	NR3C1
34-m-floralginsenoside Rd5	0.8	DB00741	Glucocorticoid receptor	P04150	GCR_HUMAN	NR3C1
34-m-floralginsenoside Rd5	0.8	DB00846	Glucocorticoid receptor	P04150	GCR_HUMAN	NR3C1
34-m-floralginsenoside Rd5	0.8	DB00635	Glucocorticoid receptor	P04150	GCR_HUMAN	NR3C1
34-m-floralginsenoside Rd5	0.8	DB01380	Glucocorticoid receptor	P04150	GCR_HUMAN	NR3C1
36-Chikusetsusaponin FK3	0.8	DB00959	Glucocorticoid receptor	P04150	GCR_HUMAN	NR3C1
41-Yesanchinoside J	0.8	DB00959	Glucocorticoid receptor	P04150	GCR_HUMAN	NR3C1
7-Sucrose	0.8	DB02379	Alpha-amylase 1	P04745	AMY1_HUMAN	AMY1A
7-Sucrose	0.8	DB02379	Pancreatic alpha-amylase	P04746	AMYP_HUMAN	AMY2A
7-Sucrose	0.8	DB02379	Galectin-2	P05162	LEG2_HUMAN	LGALS2
7-Sucrose	0.8	DB02379	Glycogen phosphorylase, liver form	P06737	PYGL_HUMAN	PYGL
7-Sucrose	0.8	DB02379	Glycogen phosphorylase, muscle form	P11217	PYGM_HUMAN	PYGM
7-Sucrose	0.8	DB02379	Hexokinase-1	P19367	HXK1_HUMAN	HK1
7-Sucrose	0.8	DB02379	Alpha-amylase 2B	P19961	AMY2B_HUMAN	AMY2B
7-Sucrose	0.8	DB02379	Prostaglandin G/H synthase 1	P23219	PGH1_HUMAN	PTGS1
11,13-m-ginsenoside Ra3	0.8	DB00635	Corticosteroid 11-beta-dehydrogenase isozyme 1	P28845	DHI1_HUMAN	HSD11B1
17-m-ginsenoside Rd	0.8	DB00635	Corticosteroid 11-beta-dehydrogenase isozyme 1	P28845	DHI1_HUMAN	HSD11B1
19-m-floralginsenoside Rd6	0.8	DB00635	Corticosteroid 11-beta-dehydrogenase isozyme 1	P28845	DHI1_HUMAN	HSD11B1
3-m-Ginsenoside Ra1	0.8	DB00635	Corticosteroid 11-beta-dehydrogenase isozyme 1	P28845	DHI1_HUMAN	HSD11B1
31-m-floralginsenoside Re1	0.8	DB00635	Corticosteroid 11-beta-dehydrogenase isozyme 1	P28845	DHI1_HUMAN	HSD11B1
34-m-floralginsenoside Rd5	0.8	DB00635	Corticosteroid 11-beta-dehydrogenase isozyme 1	P28845	DHI1_HUMAN	HSD11B1
7-Sucrose	0.8	DB02379	Pulmonary surfactant-associated protein D	P35247	SFTPD_HUMAN	SFTPD
7-Sucrose	0.8	DB02379	Glucokinase	P35557	HXK4_HUMAN	GCK
7-Sucrose	0.8	DB02379	Glucosamine-6-phosphate isomerase 1	P46926	GNPI1_HUMAN	GNPDA1
7-Sucrose	0.8	DB02379	Galectin-7	P47929	LEG7_HUMAN	LGALS7
7-Sucrose	0.8	DB02379	Keratin-associated protein 5-3	Q6L8H2	KRA53_HUMAN	KRTAP5-3
7-Sucrose	0.8	DB02379	Lactase-like protein	Q6UWM7	LCTL_HUMAN	LCTL
7-Sucrose	0.8	DB02379	Keratin-associated protein 5-2	Q701N4	KRA52_HUMAN	KRTAP5-2
7-Sucrose	0.8	DB02379	Glycosyltransferase 6 domain-containing protein 1	Q7Z4J2	GL6D1_HUMAN	GLT6D1
7-Sucrose	0.8	DB02379	ADP-ribose pyrophosphatase, mitochondrial	Q9BW91	NUDT9_HUMAN	NUDT9
7-Sucrose	0.8	DB02379	Sialoadhesin	Q9BZZ2	SN_HUMAN	SIGLEC1
5-m-Ginsenoside Ra2	0.8036	DB00959	Glucocorticoid receptor	P04150	GCR_HUMAN	NR3C1
1-Ginsenoside Ra2	0.807	DB01410	Glucocorticoid receptor	P04150	GCR_HUMAN	NR3C1
1-Ginsenoside Ra2	0.807	DB01222	Glucocorticoid receptor	P04150	GCR_HUMAN	NR3C1
12-Notoginsenoside S	0.807	DB01410	Glucocorticoid receptor	P04150	GCR_HUMAN	NR3C1
12-Notoginsenoside S	0.807	DB01222	Glucocorticoid receptor	P04150	GCR_HUMAN	NR3C1
14,29-Ginsenoside Ra5	0.807	DB01410	Glucocorticoid receptor	P04150	GCR_HUMAN	NR3C1
14,29-Ginsenoside Ra5	0.807	DB01222	Glucocorticoid receptor	P04150	GCR_HUMAN	NR3C1
27-Notoginsenoside Rt	0.807	DB01410	Glucocorticoid receptor	P04150	GCR_HUMAN	NR3C1
27-Notoginsenoside Rt	0.807	DB01222	Glucocorticoid receptor	P04150	GCR_HUMAN	NR3C1
36-Chikusetsusaponin FK3	0.807	DB01410	Glucocorticoid receptor	P04150	GCR_HUMAN	NR3C1
36-Chikusetsusaponin FK3	0.807	DB01222	Glucocorticoid receptor	P04150	GCR_HUMAN	NR3C1
41-Yesanchinoside J	0.807	DB01410	Glucocorticoid receptor	P04150	GCR_HUMAN	NR3C1
41-Yesanchinoside J	0.807	DB01222	Glucocorticoid receptor	P04150	GCR_HUMAN	NR3C1
1-Ginsenoside Ra2	0.8136	DB01780	14-3-3 protein epsilon	P62258	1433E_HUMAN	YWHAE
12-Notoginsenoside S	0.8136	DB01780	14-3-3 protein epsilon	P62258	1433E_HUMAN	YWHAE
7-Sucrose	0.8158	DB04681	Histo-blood group ABO system transferase	P16442	BGAT_HUMAN	ABO
5-m-Ginsenoside Ra2	0.8167	DB00846	Glucocorticoid receptor	P04150	GCR_HUMAN	NR3C1
11,13-m-ginsenoside Ra3	0.8182	DB00959	Glucocorticoid receptor	P04150	GCR_HUMAN	NR3C1
17-m-ginsenoside Rd	0.8182	DB00959	Glucocorticoid receptor	P04150	GCR_HUMAN	NR3C1
19-m-floralginsenoside Rd6	0.8182	DB00959	Glucocorticoid receptor	P04150	GCR_HUMAN	NR3C1
3-m-Ginsenoside Ra1	0.8182	DB00959	Glucocorticoid receptor	P04150	GCR_HUMAN	NR3C1
31-m-floralginsenoside Re1	0.8182	DB00959	Glucocorticoid receptor	P04150	GCR_HUMAN	NR3C1
34-m-floralginsenoside Rd5	0.8182	DB00959	Glucocorticoid receptor	P04150	GCR_HUMAN	NR3C1
7-Sucrose	0.8205	DB04664	Cytochrome P450 2B6	P20813	CP2B6_HUMAN	CYP2B6
2-Ginsenoside Ra1	0.8214	DB01260	Glucocorticoid receptor	P04150	GCR_HUMAN	NR3C1
23-Notoginsenoside T	0.8214	DB01260	Glucocorticoid receptor	P04150	GCR_HUMAN	NR3C1
24-Ginsenoside-Ra3	0.8214	DB01260	Glucocorticoid receptor	P04150	GCR_HUMAN	NR3C1
36-Chikusetsusaponin FK6	0.8214	DB01260	Glucocorticoid receptor	P04150	GCR_HUMAN	NR3C1
6-Notoginsenoside K	0.8214	DB01260	Glucocorticoid receptor	P04150	GCR_HUMAN	NR3C1
9-Ginsenoside Rg1	0.8214	DB01260	Glucocorticoid receptor	P04150	GCR_HUMAN	NR3C1
2-Ginsenoside Ra1	0.8214	DB00511	Sodium/potassium-transporting ATPase subunit alpha-1	P05023	AT1A1_HUMAN	ATP1A1
23-Notoginsenoside T	0.8214	DB00511	Sodium/potassium-transporting ATPase subunit alpha-1	P05023	AT1A1_HUMAN	ATP1A1
24-Ginsenoside-Ra3	0.8214	DB00511	Sodium/potassium-transporting ATPase subunit alpha-1	P05023	AT1A1_HUMAN	ATP1A1
36-Chikusetsusaponin FK6	0.8214	DB00511	Sodium/potassium-transporting ATPase subunit alpha-1	P05023	AT1A1_HUMAN	ATP1A1
6-Notoginsenoside K	0.8214	DB00511	Sodium/potassium-transporting ATPase subunit alpha-1	P05023	AT1A1_HUMAN	ATP1A1
9-Ginsenoside Rg1	0.8214	DB00511	Sodium/potassium-transporting ATPase subunit alpha-1	P05023	AT1A1_HUMAN	ATP1A1
5-m-Ginsenoside Ra2	0.8214	DB05295	Vitamin D3 receptor	P11473	VDR_HUMAN	VDR
11,13-m-ginsenoside Ra3	0.8246	DB01410	Glucocorticoid receptor	P04150	GCR_HUMAN	NR3C1
11,13-m-ginsenoside Ra3	0.8246	DB01222	Glucocorticoid receptor	P04150	GCR_HUMAN	NR3C1
17-m-ginsenoside Rd	0.8246	DB01410	Glucocorticoid receptor	P04150	GCR_HUMAN	NR3C1
17-m-ginsenoside Rd	0.8246	DB01222	Glucocorticoid receptor	P04150	GCR_HUMAN	NR3C1
19-m-floralginsenoside Rd6	0.8246	DB01410	Glucocorticoid receptor	P04150	GCR_HUMAN	NR3C1
19-m-floralginsenoside Rd6	0.8246	DB01222	Glucocorticoid receptor	P04150	GCR_HUMAN	NR3C1
3-m-Ginsenoside Ra1	0.8246	DB01410	Glucocorticoid receptor	P04150	GCR_HUMAN	NR3C1
3-m-Ginsenoside Ra1	0.8246	DB01222	Glucocorticoid receptor	P04150	GCR_HUMAN	NR3C1
31-m-floralginsenoside Re1	0.8246	DB01410	Glucocorticoid receptor	P04150	GCR_HUMAN	NR3C1
31-m-floralginsenoside Re1	0.8246	DB01222	Glucocorticoid receptor	P04150	GCR_HUMAN	NR3C1
34-m-floralginsenoside Rd5	0.8246	DB01410	Glucocorticoid receptor	P04150	GCR_HUMAN	NR3C1
34-m-floralginsenoside Rd5	0.8246	DB01222	Glucocorticoid receptor	P04150	GCR_HUMAN	NR3C1
2-Ginsenoside Ra1	0.8276	DB01780	14-3-3 protein epsilon	P62258	1433E_HUMAN	YWHAE
23-Notoginsenoside T	0.8276	DB01780	14-3-3 protein epsilon	P62258	1433E_HUMAN	YWHAE
24-Ginsenoside-Ra3	0.8276	DB01780	14-3-3 protein epsilon	P62258	1433E_HUMAN	YWHAE
36-Chikusetsusaponin FK6	0.8276	DB01780	14-3-3 protein epsilon	P62258	1433E_HUMAN	YWHAE
6-Notoginsenoside K	0.8276	DB01780	14-3-3 protein epsilon	P62258	1433E_HUMAN	YWHAE
9-Ginsenoside Rg1	0.8276	DB01780	14-3-3 protein epsilon	P62258	1433E_HUMAN	YWHAE
11,13-m-ginsenoside Ra3	0.8364	DB05295	Vitamin D3 receptor	P11473	VDR_HUMAN	VDR
17-m-ginsenoside Rd	0.8364	DB05295	Vitamin D3 receptor	P11473	VDR_HUMAN	VDR
19-m-floralginsenoside Rd6	0.8364	DB05295	Vitamin D3 receptor	P11473	VDR_HUMAN	VDR
3-m-Ginsenoside Ra1	0.8364	DB05295	Vitamin D3 receptor	P11473	VDR_HUMAN	VDR
31-m-floralginsenoside Re1	0.8364	DB05295	Vitamin D3 receptor	P11473	VDR_HUMAN	VDR
34-m-floralginsenoside Rd5	0.8364	DB05295	Vitamin D3 receptor	P11473	VDR_HUMAN	VDR
1-Ginsenoside Ra2	0.8393	DB01260	Glucocorticoid receptor	P04150	GCR_HUMAN	NR3C1
12-Notoginsenoside S	0.8393	DB01260	Glucocorticoid receptor	P04150	GCR_HUMAN	NR3C1
14,29-Ginsenoside Ra5	0.8393	DB01260	Glucocorticoid receptor	P04150	GCR_HUMAN	NR3C1
27-Notoginsenoside Rt	0.8393	DB01260	Glucocorticoid receptor	P04150	GCR_HUMAN	NR3C1
36-Chikusetsusaponin FK3	0.8393	DB01260	Glucocorticoid receptor	P04150	GCR_HUMAN	NR3C1
41-Yesanchinoside J	0.8393	DB01260	Glucocorticoid receptor	P04150	GCR_HUMAN	NR3C1
1-Ginsenoside Ra2	0.8393	DB00511	Sodium/potassium-transporting ATPase subunit alpha-1	P05023	AT1A1_HUMAN	ATP1A1
12-Notoginsenoside S	0.8393	DB00511	Sodium/potassium-transporting ATPase subunit alpha-1	P05023	AT1A1_HUMAN	ATP1A1
14,29-Ginsenoside Ra5	0.8393	DB00511	Sodium/potassium-transporting ATPase subunit alpha-1	P05023	AT1A1_HUMAN	ATP1A1
27-Notoginsenoside Rt	0.8393	DB00511	Sodium/potassium-transporting ATPase subunit alpha-1	P05023	AT1A1_HUMAN	ATP1A1
36-Chikusetsusaponin FK3	0.8393	DB00511	Sodium/potassium-transporting ATPase subunit alpha-1	P05023	AT1A1_HUMAN	ATP1A1
41-Yesanchinoside J	0.8393	DB00511	Sodium/potassium-transporting ATPase subunit alpha-1	P05023	AT1A1_HUMAN	ATP1A1
5-m-Ginsenoside Ra2	0.8421	DB01410	Glucocorticoid receptor	P04150	GCR_HUMAN	NR3C1
5-m-Ginsenoside Ra2	0.8421	DB01222	Glucocorticoid receptor	P04150	GCR_HUMAN	NR3C1
2-Ginsenoside Ra1	0.8448	DB00602	Glycine receptor subunit alpha-3	O75311	GLRA3_HUMAN	GLRA3
23-Notoginsenoside T	0.8448	DB00602	Glycine receptor subunit alpha-3	O75311	GLRA3_HUMAN	GLRA3
24-Ginsenoside-Ra3	0.8448	DB00602	Glycine receptor subunit alpha-3	O75311	GLRA3_HUMAN	GLRA3
36-Chikusetsusaponin FK6	0.8448	DB00602	Glycine receptor subunit alpha-3	O75311	GLRA3_HUMAN	GLRA3
6-Notoginsenoside K	0.8448	DB00602	Glycine receptor subunit alpha-3	O75311	GLRA3_HUMAN	GLRA3
9-Ginsenoside Rg1	0.8448	DB00602	Glycine receptor subunit alpha-3	O75311	GLRA3_HUMAN	GLRA3
2-Ginsenoside Ra1	0.8448	DB00602	Gamma-aminobutyric acid receptor subunit beta-3	P28472	GBRB3_HUMAN	GABRB3
23-Notoginsenoside T	0.8448	DB00602	Gamma-aminobutyric acid receptor subunit beta-3	P28472	GBRB3_HUMAN	GABRB3
24-Ginsenoside-Ra3	0.8448	DB00602	Gamma-aminobutyric acid receptor subunit beta-3	P28472	GBRB3_HUMAN	GABRB3
36-Chikusetsusaponin FK6	0.8448	DB00602	Gamma-aminobutyric acid receptor subunit beta-3	P28472	GBRB3_HUMAN	GABRB3
6-Notoginsenoside K	0.8448	DB00602	Gamma-aminobutyric acid receptor subunit beta-3	P28472	GBRB3_HUMAN	GABRB3
9-Ginsenoside Rg1	0.8448	DB00602	Gamma-aminobutyric acid receptor subunit beta-3	P28472	GBRB3_HUMAN	GABRB3
14,29-Ginsenoside Ra5	0.8448	DB01780	14-3-3 protein epsilon	P62258	1433E_HUMAN	YWHAE
27-Notoginsenoside Rt	0.8448	DB01780	14-3-3 protein epsilon	P62258	1433E_HUMAN	YWHAE
36-Chikusetsusaponin FK3	0.8448	DB01780	14-3-3 protein epsilon	P62258	1433E_HUMAN	YWHAE
41-Yesanchinoside J	0.8448	DB01780	14-3-3 protein epsilon	P62258	1433E_HUMAN	YWHAE
5-m-Ginsenoside Ra2	0.8475	DB01780	14-3-3 protein epsilon	P62258	1433E_HUMAN	YWHAE
7-Maltose	0.8485	DB02670	SWI/SNF-related matrix-associated actin-dependent regulator of chromatin subfamily A member 5	O60264	SMCA5_HUMAN	SMARCA5
7-Maltose	0.8485	DB04564	Lactase-phlorizin hydrolase	P09848	LPH_HUMAN	LCT
1-Ginsenoside Ra2	0.8519	DB05295	Vitamin D3 receptor	P11473	VDR_HUMAN	VDR
12-Notoginsenoside S	0.8519	DB05295	Vitamin D3 receptor	P11473	VDR_HUMAN	VDR
14,29-Ginsenoside Ra5	0.8519	DB05295	Vitamin D3 receptor	P11473	VDR_HUMAN	VDR
27-Notoginsenoside Rt	0.8519	DB05295	Vitamin D3 receptor	P11473	VDR_HUMAN	VDR
36-Chikusetsusaponin FK3	0.8519	DB05295	Vitamin D3 receptor	P11473	VDR_HUMAN	VDR
41-Yesanchinoside J	0.8519	DB05295	Vitamin D3 receptor	P11473	VDR_HUMAN	VDR
7-Maltose	0.8529	DB01979	Mannose-binding protein C	P11226	MBL2_HUMAN	MBL2
2-Ginsenoside Ra1	0.8545	DB01396	Sodium/potassium-transporting ATPase subunit alpha-1	P05023	AT1A1_HUMAN	ATP1A1
23-Notoginsenoside T	0.8545	DB01396	Sodium/potassium-transporting ATPase subunit alpha-1	P05023	AT1A1_HUMAN	ATP1A1
24-Ginsenoside-Ra3	0.8545	DB01396	Sodium/potassium-transporting ATPase subunit alpha-1	P05023	AT1A1_HUMAN	ATP1A1
36-Chikusetsusaponin FK6	0.8545	DB01396	Sodium/potassium-transporting ATPase subunit alpha-1	P05023	AT1A1_HUMAN	ATP1A1
6-Notoginsenoside K	0.8545	DB01396	Sodium/potassium-transporting ATPase subunit alpha-1	P05023	AT1A1_HUMAN	ATP1A1
9-Ginsenoside Rg1	0.8545	DB01396	Sodium/potassium-transporting ATPase subunit alpha-1	P05023	AT1A1_HUMAN	ATP1A1
2-Ginsenoside Ra1	0.8545	DB02169	Serine/threonine-protein phosphatase PP1-gamma catalytic subunit	P36873	PP1G_HUMAN	PPP1CC
23-Notoginsenoside T	0.8545	DB02169	Serine/threonine-protein phosphatase PP1-gamma catalytic subunit	P36873	PP1G_HUMAN	PPP1CC
24-Ginsenoside-Ra3	0.8545	DB02169	Serine/threonine-protein phosphatase PP1-gamma catalytic subunit	P36873	PP1G_HUMAN	PPP1CC
36-Chikusetsusaponin FK6	0.8545	DB02169	Serine/threonine-protein phosphatase PP1-gamma catalytic subunit	P36873	PP1G_HUMAN	PPP1CC
6-Notoginsenoside K	0.8545	DB02169	Serine/threonine-protein phosphatase PP1-gamma catalytic subunit	P36873	PP1G_HUMAN	PPP1CC
9-Ginsenoside Rg1	0.8545	DB02169	Serine/threonine-protein phosphatase PP1-gamma catalytic subunit	P36873	PP1G_HUMAN	PPP1CC
7-Maltose	0.8571	DB04396	Neurocan core protein	O14594	NCAN_HUMAN	NCAN
11,13-m-ginsenoside Ra3	0.8571	DB01260	Glucocorticoid receptor	P04150	GCR_HUMAN	NR3C1
17-m-ginsenoside Rd	0.8571	DB01260	Glucocorticoid receptor	P04150	GCR_HUMAN	NR3C1
19-m-floralginsenoside Rd6	0.8571	DB01260	Glucocorticoid receptor	P04150	GCR_HUMAN	NR3C1
3-m-Ginsenoside Ra1	0.8571	DB01260	Glucocorticoid receptor	P04150	GCR_HUMAN	NR3C1
31-m-floralginsenoside Re1	0.8571	DB01260	Glucocorticoid receptor	P04150	GCR_HUMAN	NR3C1
34-m-floralginsenoside Rd5	0.8571	DB01260	Glucocorticoid receptor	P04150	GCR_HUMAN	NR3C1
11,13-m-ginsenoside Ra3	0.8571	DB00511	Sodium/potassium-transporting ATPase subunit alpha-1	P05023	AT1A1_HUMAN	ATP1A1
11,13-m-ginsenoside Ra3	0.8571	DB01396	Sodium/potassium-transporting ATPase subunit alpha-1	P05023	AT1A1_HUMAN	ATP1A1
17-m-ginsenoside Rd	0.8571	DB00511	Sodium/potassium-transporting ATPase subunit alpha-1	P05023	AT1A1_HUMAN	ATP1A1
17-m-ginsenoside Rd	0.8571	DB01396	Sodium/potassium-transporting ATPase subunit alpha-1	P05023	AT1A1_HUMAN	ATP1A1
19-m-floralginsenoside Rd6	0.8571	DB00511	Sodium/potassium-transporting ATPase subunit alpha-1	P05023	AT1A1_HUMAN	ATP1A1
19-m-floralginsenoside Rd6	0.8571	DB01396	Sodium/potassium-transporting ATPase subunit alpha-1	P05023	AT1A1_HUMAN	ATP1A1
3-m-Ginsenoside Ra1	0.8571	DB00511	Sodium/potassium-transporting ATPase subunit alpha-1	P05023	AT1A1_HUMAN	ATP1A1
3-m-Ginsenoside Ra1	0.8571	DB01396	Sodium/potassium-transporting ATPase subunit alpha-1	P05023	AT1A1_HUMAN	ATP1A1
31-m-floralginsenoside Re1	0.8571	DB00511	Sodium/potassium-transporting ATPase subunit alpha-1	P05023	AT1A1_HUMAN	ATP1A1
31-m-floralginsenoside Re1	0.8571	DB01396	Sodium/potassium-transporting ATPase subunit alpha-1	P05023	AT1A1_HUMAN	ATP1A1
34-m-floralginsenoside Rd5	0.8571	DB00511	Sodium/potassium-transporting ATPase subunit alpha-1	P05023	AT1A1_HUMAN	ATP1A1
34-m-floralginsenoside Rd5	0.8571	DB01396	Sodium/potassium-transporting ATPase subunit alpha-1	P05023	AT1A1_HUMAN	ATP1A1
7-Maltose	0.8571	DB04396	Galectin-1	P09382	LEG1_HUMAN	LGALS1
11,13-m-ginsenoside Ra3	0.8571	DB02169	Serine/threonine-protein phosphatase PP1-gamma catalytic subunit	P36873	PP1G_HUMAN	PPP1CC
17-m-ginsenoside Rd	0.8571	DB02169	Serine/threonine-protein phosphatase PP1-gamma catalytic subunit	P36873	PP1G_HUMAN	PPP1CC
19-m-floralginsenoside Rd6	0.8571	DB02169	Serine/threonine-protein phosphatase PP1-gamma catalytic subunit	P36873	PP1G_HUMAN	PPP1CC
3-m-Ginsenoside Ra1	0.8571	DB02169	Serine/threonine-protein phosphatase PP1-gamma catalytic subunit	P36873	PP1G_HUMAN	PPP1CC
31-m-floralginsenoside Re1	0.8571	DB02169	Serine/threonine-protein phosphatase PP1-gamma catalytic subunit	P36873	PP1G_HUMAN	PPP1CC
34-m-floralginsenoside Rd5	0.8571	DB02169	Serine/threonine-protein phosphatase PP1-gamma catalytic subunit	P36873	PP1G_HUMAN	PPP1CC
7-Maltose	0.8611	DB02772	Copper transport protein ATOX1	O00244	ATOX1_HUMAN	ATOX1
7-Sucrose	0.8611	DB03277	Alpha-amylase 2B	P19961	AMY2B_HUMAN	AMY2B
7-Sucrose	0.8611	DB03323	Alpha-amylase 2B	P19961	AMY2B_HUMAN	AMY2B
7-Sucrose	0.8611	DB04173	Bis(5'-adenosyl)-triphosphatase	P49789	FHIT_HUMAN	FHIT
7-Maltose	0.8611	DB02772	Lysozyme C	P61626	LYSC_HUMAN	LYZ
7-Maltose	0.8611	DB02772	Actin, alpha skeletal muscle	P68133	ACTS_HUMAN	ACTA1
7-Sucrose	0.8611	DB04465	Glycosyltransferase 6 domain-containing protein 1	Q7Z4J2	GL6D1_HUMAN	GLT6D1
7-Sucrose	0.8611	DB04465	Glycolipid transfer protein	Q9NZD2	GLTP_HUMAN	GLTP
7-Maltose	0.8611	DB02772	tRNA-splicing ligase RtcB homolog	Q9Y3I0	RTCB_HUMAN	RTCB
1-Ginsenoside Ra2	0.8621	DB00602	Glycine receptor subunit alpha-3	O75311	GLRA3_HUMAN	GLRA3
12-Notoginsenoside S	0.8621	DB00602	Glycine receptor subunit alpha-3	O75311	GLRA3_HUMAN	GLRA3
14,29-Ginsenoside Ra5	0.8621	DB00602	Glycine receptor subunit alpha-3	O75311	GLRA3_HUMAN	GLRA3
27-Notoginsenoside Rt	0.8621	DB00602	Glycine receptor subunit alpha-3	O75311	GLRA3_HUMAN	GLRA3
36-Chikusetsusaponin FK3	0.8621	DB00602	Glycine receptor subunit alpha-3	O75311	GLRA3_HUMAN	GLRA3
41-Yesanchinoside J	0.8621	DB00602	Glycine receptor subunit alpha-3	O75311	GLRA3_HUMAN	GLRA3
1-Ginsenoside Ra2	0.8621	DB00602	Gamma-aminobutyric acid receptor subunit beta-3	P28472	GBRB3_HUMAN	GABRB3
12-Notoginsenoside S	0.8621	DB00602	Gamma-aminobutyric acid receptor subunit beta-3	P28472	GBRB3_HUMAN	GABRB3
14,29-Ginsenoside Ra5	0.8621	DB00602	Gamma-aminobutyric acid receptor subunit beta-3	P28472	GBRB3_HUMAN	GABRB3
27-Notoginsenoside Rt	0.8621	DB00602	Gamma-aminobutyric acid receptor subunit beta-3	P28472	GBRB3_HUMAN	GABRB3
36-Chikusetsusaponin FK3	0.8621	DB00602	Gamma-aminobutyric acid receptor subunit beta-3	P28472	GBRB3_HUMAN	GABRB3
41-Yesanchinoside J	0.8621	DB00602	Gamma-aminobutyric acid receptor subunit beta-3	P28472	GBRB3_HUMAN	GABRB3
11,13-m-ginsenoside Ra3	0.8621	DB01780	14-3-3 protein epsilon	P62258	1433E_HUMAN	YWHAE
17-m-ginsenoside Rd	0.8621	DB01780	14-3-3 protein epsilon	P62258	1433E_HUMAN	YWHAE
19-m-floralginsenoside Rd6	0.8621	DB01780	14-3-3 protein epsilon	P62258	1433E_HUMAN	YWHAE
3-m-Ginsenoside Ra1	0.8621	DB01780	14-3-3 protein epsilon	P62258	1433E_HUMAN	YWHAE
31-m-floralginsenoside Re1	0.8621	DB01780	14-3-3 protein epsilon	P62258	1433E_HUMAN	YWHAE
34-m-floralginsenoside Rd5	0.8621	DB01780	14-3-3 protein epsilon	P62258	1433E_HUMAN	YWHAE
7-Maltose	0.8649	DB02422	Endoplasmic reticulum mannosyl-oligosaccharide 1,2-alpha-mannosidase	Q9UKM7	MA1B1_HUMAN	MAN1B1
2-Ginsenoside Ra1	0.8679	DB05295	Vitamin D3 receptor	P11473	VDR_HUMAN	VDR
23-Notoginsenoside T	0.8679	DB05295	Vitamin D3 receptor	P11473	VDR_HUMAN	VDR
24-Ginsenoside-Ra3	0.8679	DB05295	Vitamin D3 receptor	P11473	VDR_HUMAN	VDR
36-Chikusetsusaponin FK6	0.8679	DB05295	Vitamin D3 receptor	P11473	VDR_HUMAN	VDR
6-Notoginsenoside K	0.8679	DB05295	Vitamin D3 receptor	P11473	VDR_HUMAN	VDR
9-Ginsenoside Rg1	0.8679	DB05295	Vitamin D3 receptor	P11473	VDR_HUMAN	VDR
1-Ginsenoside Ra2	0.8727	DB01396	Sodium/potassium-transporting ATPase subunit alpha-1	P05023	AT1A1_HUMAN	ATP1A1
12-Notoginsenoside S	0.8727	DB01396	Sodium/potassium-transporting ATPase subunit alpha-1	P05023	AT1A1_HUMAN	ATP1A1
14,29-Ginsenoside Ra5	0.8727	DB01396	Sodium/potassium-transporting ATPase subunit alpha-1	P05023	AT1A1_HUMAN	ATP1A1
2-Ginsenoside Ra1	0.8727	DB00390	Sodium/potassium-transporting ATPase subunit alpha-1	P05023	AT1A1_HUMAN	ATP1A1
23-Notoginsenoside T	0.8727	DB00390	Sodium/potassium-transporting ATPase subunit alpha-1	P05023	AT1A1_HUMAN	ATP1A1
24-Ginsenoside-Ra3	0.8727	DB00390	Sodium/potassium-transporting ATPase subunit alpha-1	P05023	AT1A1_HUMAN	ATP1A1
27-Notoginsenoside Rt	0.8727	DB01396	Sodium/potassium-transporting ATPase subunit alpha-1	P05023	AT1A1_HUMAN	ATP1A1
36-Chikusetsusaponin FK3	0.8727	DB01396	Sodium/potassium-transporting ATPase subunit alpha-1	P05023	AT1A1_HUMAN	ATP1A1
36-Chikusetsusaponin FK6	0.8727	DB00390	Sodium/potassium-transporting ATPase subunit alpha-1	P05023	AT1A1_HUMAN	ATP1A1
41-Yesanchinoside J	0.8727	DB01396	Sodium/potassium-transporting ATPase subunit alpha-1	P05023	AT1A1_HUMAN	ATP1A1
6-Notoginsenoside K	0.8727	DB00390	Sodium/potassium-transporting ATPase subunit alpha-1	P05023	AT1A1_HUMAN	ATP1A1
9-Ginsenoside Rg1	0.8727	DB00390	Sodium/potassium-transporting ATPase subunit alpha-1	P05023	AT1A1_HUMAN	ATP1A1
1-Ginsenoside Ra2	0.8727	DB02169	Serine/threonine-protein phosphatase PP1-gamma catalytic subunit	P36873	PP1G_HUMAN	PPP1CC
12-Notoginsenoside S	0.8727	DB02169	Serine/threonine-protein phosphatase PP1-gamma catalytic subunit	P36873	PP1G_HUMAN	PPP1CC
14,29-Ginsenoside Ra5	0.8727	DB02169	Serine/threonine-protein phosphatase PP1-gamma catalytic subunit	P36873	PP1G_HUMAN	PPP1CC
27-Notoginsenoside Rt	0.8727	DB02169	Serine/threonine-protein phosphatase PP1-gamma catalytic subunit	P36873	PP1G_HUMAN	PPP1CC
36-Chikusetsusaponin FK3	0.8727	DB02169	Serine/threonine-protein phosphatase PP1-gamma catalytic subunit	P36873	PP1G_HUMAN	PPP1CC
41-Yesanchinoside J	0.8727	DB02169	Serine/threonine-protein phosphatase PP1-gamma catalytic subunit	P36873	PP1G_HUMAN	PPP1CC
7-Maltose	0.875	DB02379	Neurocan core protein	O14594	NCAN_HUMAN	NCAN
7-Maltose	0.875	DB02379	SWI/SNF-related matrix-associated actin-dependent regulator of chromatin subfamily A member 5	O60264	SMCA5_HUMAN	SMARCA5
7-Maltose	0.875	DB02379	Interferon beta	P01574	IFNB_HUMAN	IFNB1
7-Maltose	0.875	DB02379	Myoglobin	P02144	MYG_HUMAN	MB
5-m-Ginsenoside Ra2	0.875	DB01260	Glucocorticoid receptor	P04150	GCR_HUMAN	NR3C1
7-Maltose	0.875	DB02379	Alpha-amylase 1	P04745	AMY1_HUMAN	AMY1A
7-Maltose	0.875	DB02379	Pancreatic alpha-amylase	P04746	AMYP_HUMAN	AMY2A
11,13-m-ginsenoside Ra3	0.875	DB00390	Sodium/potassium-transporting ATPase subunit alpha-1	P05023	AT1A1_HUMAN	ATP1A1
17-m-ginsenoside Rd	0.875	DB00390	Sodium/potassium-transporting ATPase subunit alpha-1	P05023	AT1A1_HUMAN	ATP1A1
19-m-floralginsenoside Rd6	0.875	DB00390	Sodium/potassium-transporting ATPase subunit alpha-1	P05023	AT1A1_HUMAN	ATP1A1
3-m-Ginsenoside Ra1	0.875	DB00390	Sodium/potassium-transporting ATPase subunit alpha-1	P05023	AT1A1_HUMAN	ATP1A1
31-m-floralginsenoside Re1	0.875	DB00390	Sodium/potassium-transporting ATPase subunit alpha-1	P05023	AT1A1_HUMAN	ATP1A1
34-m-floralginsenoside Rd5	0.875	DB00390	Sodium/potassium-transporting ATPase subunit alpha-1	P05023	AT1A1_HUMAN	ATP1A1
5-m-Ginsenoside Ra2	0.875	DB00511	Sodium/potassium-transporting ATPase subunit alpha-1	P05023	AT1A1_HUMAN	ATP1A1
5-m-Ginsenoside Ra2	0.875	DB01396	Sodium/potassium-transporting ATPase subunit alpha-1	P05023	AT1A1_HUMAN	ATP1A1
7-Maltose	0.875	DB02379	Galectin-2	P05162	LEG2_HUMAN	LGALS2
7-Maltose	0.875	DB02379	Glycogen phosphorylase, liver form	P06737	PYGL_HUMAN	PYGL
7-Maltose	0.875	DB02379	Glycogen phosphorylase, muscle form	P11217	PYGM_HUMAN	PYGM
7-Maltose	0.875	DB02379	Hexokinase-1	P19367	HXK1_HUMAN	HK1
7-Maltose	0.875	DB02379	Alpha-amylase 2B	P19961	AMY2B_HUMAN	AMY2B
7-Maltose	0.875	DB02379	Prostaglandin G/H synthase 1	P23219	PGH1_HUMAN	PTGS1
7-Maltose	0.875	DB02379	Pulmonary surfactant-associated protein D	P35247	SFTPD_HUMAN	SFTPD
7-Maltose	0.875	DB02379	Glucokinase	P35557	HXK4_HUMAN	GCK
5-m-Ginsenoside Ra2	0.875	DB02169	Serine/threonine-protein phosphatase PP1-gamma catalytic subunit	P36873	PP1G_HUMAN	PPP1CC
7-Maltose	0.875	DB02379	Glucosamine-6-phosphate isomerase 1	P46926	GNPI1_HUMAN	GNPDA1
7-Maltose	0.875	DB02379	Galectin-7	P47929	LEG7_HUMAN	LGALS7
7-Maltose	0.875	DB02379	Keratin-associated protein 5-3	Q6L8H2	KRA53_HUMAN	KRTAP5-3
7-Maltose	0.875	DB02379	Lactase-like protein	Q6UWM7	LCTL_HUMAN	LCTL
7-Maltose	0.875	DB02379	Keratin-associated protein 5-2	Q701N4	KRA52_HUMAN	KRTAP5-2
7-Maltose	0.875	DB02379	Glycosyltransferase 6 domain-containing protein 1	Q7Z4J2	GL6D1_HUMAN	GLT6D1
7-Maltose	0.875	DB02379	ADP-ribose pyrophosphatase, mitochondrial	Q9BW91	NUDT9_HUMAN	NUDT9
7-Maltose	0.875	DB02379	Sialoadhesin	Q9BZZ2	SN_HUMAN	SIGLEC1
11,13-m-ginsenoside Ra3	0.8793	DB00602	Glycine receptor subunit alpha-3	O75311	GLRA3_HUMAN	GLRA3
17-m-ginsenoside Rd	0.8793	DB00602	Glycine receptor subunit alpha-3	O75311	GLRA3_HUMAN	GLRA3
19-m-floralginsenoside Rd6	0.8793	DB00602	Glycine receptor subunit alpha-3	O75311	GLRA3_HUMAN	GLRA3
3-m-Ginsenoside Ra1	0.8793	DB00602	Glycine receptor subunit alpha-3	O75311	GLRA3_HUMAN	GLRA3
31-m-floralginsenoside Re1	0.8793	DB00602	Glycine receptor subunit alpha-3	O75311	GLRA3_HUMAN	GLRA3
34-m-floralginsenoside Rd5	0.8793	DB00602	Glycine receptor subunit alpha-3	O75311	GLRA3_HUMAN	GLRA3
11,13-m-ginsenoside Ra3	0.8793	DB00602	Gamma-aminobutyric acid receptor subunit beta-3	P28472	GBRB3_HUMAN	GABRB3
17-m-ginsenoside Rd	0.8793	DB00602	Gamma-aminobutyric acid receptor subunit beta-3	P28472	GBRB3_HUMAN	GABRB3
19-m-floralginsenoside Rd6	0.8793	DB00602	Gamma-aminobutyric acid receptor subunit beta-3	P28472	GBRB3_HUMAN	GABRB3
3-m-Ginsenoside Ra1	0.8793	DB00602	Gamma-aminobutyric acid receptor subunit beta-3	P28472	GBRB3_HUMAN	GABRB3
31-m-floralginsenoside Re1	0.8793	DB00602	Gamma-aminobutyric acid receptor subunit beta-3	P28472	GBRB3_HUMAN	GABRB3
34-m-floralginsenoside Rd5	0.8793	DB00602	Gamma-aminobutyric acid receptor subunit beta-3	P28472	GBRB3_HUMAN	GABRB3
7-Maltose	0.8889	DB04664	Cytochrome P450 2B6	P20813	CP2B6_HUMAN	CYP2B6
1-Ginsenoside Ra2	0.8909	DB00390	Sodium/potassium-transporting ATPase subunit alpha-1	P05023	AT1A1_HUMAN	ATP1A1
12-Notoginsenoside S	0.8909	DB00390	Sodium/potassium-transporting ATPase subunit alpha-1	P05023	AT1A1_HUMAN	ATP1A1
14,29-Ginsenoside Ra5	0.8909	DB00390	Sodium/potassium-transporting ATPase subunit alpha-1	P05023	AT1A1_HUMAN	ATP1A1
27-Notoginsenoside Rt	0.8909	DB00390	Sodium/potassium-transporting ATPase subunit alpha-1	P05023	AT1A1_HUMAN	ATP1A1
36-Chikusetsusaponin FK3	0.8909	DB00390	Sodium/potassium-transporting ATPase subunit alpha-1	P05023	AT1A1_HUMAN	ATP1A1
41-Yesanchinoside J	0.8909	DB00390	Sodium/potassium-transporting ATPase subunit alpha-1	P05023	AT1A1_HUMAN	ATP1A1
5-m-Ginsenoside Ra2	0.8929	DB00390	Sodium/potassium-transporting ATPase subunit alpha-1	P05023	AT1A1_HUMAN	ATP1A1
5-m-Ginsenoside Ra2	0.8966	DB00602	Glycine receptor subunit alpha-3	O75311	GLRA3_HUMAN	GLRA3
5-m-Ginsenoside Ra2	0.8966	DB00602	Gamma-aminobutyric acid receptor subunit beta-3	P28472	GBRB3_HUMAN	GABRB3
2-Ginsenoside Ra1	0.9091	DB01092	Sodium/potassium-transporting ATPase subunit alpha-1	P05023	AT1A1_HUMAN	ATP1A1
23-Notoginsenoside T	0.9091	DB01092	Sodium/potassium-transporting ATPase subunit alpha-1	P05023	AT1A1_HUMAN	ATP1A1
24-Ginsenoside-Ra3	0.9091	DB01092	Sodium/potassium-transporting ATPase subunit alpha-1	P05023	AT1A1_HUMAN	ATP1A1
36-Chikusetsusaponin FK6	0.9091	DB01092	Sodium/potassium-transporting ATPase subunit alpha-1	P05023	AT1A1_HUMAN	ATP1A1
6-Notoginsenoside K	0.9091	DB01092	Sodium/potassium-transporting ATPase subunit alpha-1	P05023	AT1A1_HUMAN	ATP1A1
9-Ginsenoside Rg1	0.9091	DB01092	Sodium/potassium-transporting ATPase subunit alpha-1	P05023	AT1A1_HUMAN	ATP1A1
11,13-m-ginsenoside Ra3	0.9107	DB01092	Sodium/potassium-transporting ATPase subunit alpha-1	P05023	AT1A1_HUMAN	ATP1A1
17-m-ginsenoside Rd	0.9107	DB01092	Sodium/potassium-transporting ATPase subunit alpha-1	P05023	AT1A1_HUMAN	ATP1A1
19-m-floralginsenoside Rd6	0.9107	DB01092	Sodium/potassium-transporting ATPase subunit alpha-1	P05023	AT1A1_HUMAN	ATP1A1
3-m-Ginsenoside Ra1	0.9107	DB01092	Sodium/potassium-transporting ATPase subunit alpha-1	P05023	AT1A1_HUMAN	ATP1A1
31-m-floralginsenoside Re1	0.9107	DB01092	Sodium/potassium-transporting ATPase subunit alpha-1	P05023	AT1A1_HUMAN	ATP1A1
34-m-floralginsenoside Rd5	0.9107	DB01092	Sodium/potassium-transporting ATPase subunit alpha-1	P05023	AT1A1_HUMAN	ATP1A1
1-Ginsenoside Ra2	0.9273	DB01092	Sodium/potassium-transporting ATPase subunit alpha-1	P05023	AT1A1_HUMAN	ATP1A1
12-Notoginsenoside S	0.9273	DB01092	Sodium/potassium-transporting ATPase subunit alpha-1	P05023	AT1A1_HUMAN	ATP1A1
14,29-Ginsenoside Ra5	0.9273	DB01092	Sodium/potassium-transporting ATPase subunit alpha-1	P05023	AT1A1_HUMAN	ATP1A1
2-Ginsenoside Ra1	0.9273	DB01078	Sodium/potassium-transporting ATPase subunit alpha-1	P05023	AT1A1_HUMAN	ATP1A1
23-Notoginsenoside T	0.9273	DB01078	Sodium/potassium-transporting ATPase subunit alpha-1	P05023	AT1A1_HUMAN	ATP1A1
24-Ginsenoside-Ra3	0.9273	DB01078	Sodium/potassium-transporting ATPase subunit alpha-1	P05023	AT1A1_HUMAN	ATP1A1
27-Notoginsenoside Rt	0.9273	DB01092	Sodium/potassium-transporting ATPase subunit alpha-1	P05023	AT1A1_HUMAN	ATP1A1
36-Chikusetsusaponin FK3	0.9273	DB01092	Sodium/potassium-transporting ATPase subunit alpha-1	P05023	AT1A1_HUMAN	ATP1A1
36-Chikusetsusaponin FK6	0.9273	DB01078	Sodium/potassium-transporting ATPase subunit alpha-1	P05023	AT1A1_HUMAN	ATP1A1
41-Yesanchinoside J	0.9273	DB01092	Sodium/potassium-transporting ATPase subunit alpha-1	P05023	AT1A1_HUMAN	ATP1A1
6-Notoginsenoside K	0.9273	DB01078	Sodium/potassium-transporting ATPase subunit alpha-1	P05023	AT1A1_HUMAN	ATP1A1
9-Ginsenoside Rg1	0.9273	DB01078	Sodium/potassium-transporting ATPase subunit alpha-1	P05023	AT1A1_HUMAN	ATP1A1
11,13-m-ginsenoside Ra3	0.9286	DB01078	Sodium/potassium-transporting ATPase subunit alpha-1	P05023	AT1A1_HUMAN	ATP1A1
17-m-ginsenoside Rd	0.9286	DB01078	Sodium/potassium-transporting ATPase subunit alpha-1	P05023	AT1A1_HUMAN	ATP1A1
19-m-floralginsenoside Rd6	0.9286	DB01078	Sodium/potassium-transporting ATPase subunit alpha-1	P05023	AT1A1_HUMAN	ATP1A1
3-m-Ginsenoside Ra1	0.9286	DB01078	Sodium/potassium-transporting ATPase subunit alpha-1	P05023	AT1A1_HUMAN	ATP1A1
31-m-floralginsenoside Re1	0.9286	DB01078	Sodium/potassium-transporting ATPase subunit alpha-1	P05023	AT1A1_HUMAN	ATP1A1
34-m-floralginsenoside Rd5	0.9286	DB01078	Sodium/potassium-transporting ATPase subunit alpha-1	P05023	AT1A1_HUMAN	ATP1A1
5-m-Ginsenoside Ra2	0.9286	DB01092	Sodium/potassium-transporting ATPase subunit alpha-1	P05023	AT1A1_HUMAN	ATP1A1
7-Maltose	0.9412	DB04681	Histo-blood group ABO system transferase	P16442	BGAT_HUMAN	ABO
1-Ginsenoside Ra2	0.9455	DB01078	Sodium/potassium-transporting ATPase subunit alpha-1	P05023	AT1A1_HUMAN	ATP1A1
12-Notoginsenoside S	0.9455	DB01078	Sodium/potassium-transporting ATPase subunit alpha-1	P05023	AT1A1_HUMAN	ATP1A1
14,29-Ginsenoside Ra5	0.9455	DB01078	Sodium/potassium-transporting ATPase subunit alpha-1	P05023	AT1A1_HUMAN	ATP1A1
27-Notoginsenoside Rt	0.9455	DB01078	Sodium/potassium-transporting ATPase subunit alpha-1	P05023	AT1A1_HUMAN	ATP1A1
36-Chikusetsusaponin FK3	0.9455	DB01078	Sodium/potassium-transporting ATPase subunit alpha-1	P05023	AT1A1_HUMAN	ATP1A1
41-Yesanchinoside J	0.9455	DB01078	Sodium/potassium-transporting ATPase subunit alpha-1	P05023	AT1A1_HUMAN	ATP1A1
5-m-Ginsenoside Ra2	0.9464	DB01078	Sodium/potassium-transporting ATPase subunit alpha-1	P05023	AT1A1_HUMAN	ATP1A1
7-Sucrose	1	DB02772	Copper transport protein ATOX1	O00244	ATOX1_HUMAN	ATOX1
7-Maltose	1	DB03277	Alpha-amylase 2B	P19961	AMY2B_HUMAN	AMY2B
7-Maltose	1	DB03323	Alpha-amylase 2B	P19961	AMY2B_HUMAN	AMY2B
7-Sucrose	1	DB02772	Lysozyme C	P61626	LYSC_HUMAN	LYZ
7-Sucrose	1	DB02772	Actin, alpha skeletal muscle	P68133	ACTS_HUMAN	ACTA1
7-Maltose	1	DB04465	Glycosyltransferase 6 domain-containing protein 1	Q7Z4J2	GL6D1_HUMAN	GLT6D1
7-Maltose	1	DB04465	Glycolipid transfer protein	Q9NZD2	GLTP_HUMAN	GLTP
7-Sucrose	1	DB02772	tRNA-splicing ligase RtcB homolog	Q9Y3I0	RTCB_HUMAN	RTCB
